# Supplementary material for: Crystal structure of 22,24,25-trimethyl-8,11,14-trioxa-25-aza­tetra­cyclo­[19.3.1.02,7.015,20]penta­cosa-2,4,6,15(20),16,18-hexaen-23-one
Source: Acta Crystallogr E Crystallogr Commun. 2017 Jan 6;73(Pt 2):118–21. doi: 10.1107/S2056989016020508 (PMC5290547; doi:10.1107/S2056989016020508)
Supplement: Supplementary file 1 [file e-73-00118-sup1.cif]

##############################################################################
#                                                                            #
# This CIF contains the data in a paper accepted for publication in          #
# Acta Crystallographica Section E. It conforms to the requirements of       #
# Notes for Authors for Acta Crystallographica Section E, and has been       #
# peer reviewed under the auspices of the IUCr Commission on Journals.       #
#                                                                            #
# Full details of the Crystallographic Information File format               #
# are given in the paper "The Crystallographic Information File (CIF):       #
# a New Standard Archive File for Crystallography" by S. R. Hall, F. H.      #
# Allen and I. D. Brown [Acta Cryst. (1991), A47, 655-685].                  #
#                                                                            #
# The current version of the core CIF dictionary is obtainable from          #
# ftp://ftp.iucr.org/pub/cif_core.dic.                                       #
#                                                                            #
# Software is freely available for graphical display of the structure(s)     #
# in this CIF. For information consult the CIF software page                 #
# http://www.iucr.org/resources/cif/software.                                #
#                                                                            #
# This file may be used for bona fide research purposes within the           #
# scientific community so long as proper attribution is given to the journal # 
# article from which it was obtained.                                        #
#                                                                            #
##############################################################################
data_global
_audit_creation_method     'from SHELXL97 CIF and IUCr SHELXL97-template'
_journal_date_recd_electronic     2016-11-23
_journal_date_accepted     2016-12-25
_journal_name_full     'Acta Crystallographica, Section E'
_journal_year     2017
_journal_volume     73
_journal_issue      2
_journal_page_first     118
_journal_page_last     121
_journal_paper_category     GO
_journal_paper_doi     10.1107/S2056989016020508
_journal_coeditor_code     XU5896
_publ_contact_author_name     'Van Tuyen Nguyen'
_publ_contact_author_address
;
Institute of Chemistry, Vietnam Academy of Science and Technology,
18 Hoang Quoc Viet, Hanoi, Vietnam
;
_publ_contact_author_email     'ngvtuyen@hotmail.com'
_publ_contact_author_fax     '+844-37-54-74-29'
_publ_contact_author_phone     '+844-37-54-70-15'
_publ_section_title
;\
Crystal structure of
22,24,25-trimethyl-8,11,14-trioxa-25-azatetracyclo[19.3.1.0^2,7^.0^15,20^]\
pentacosa-2,4,6,15(20),16,18-hexaen-23-one
;
loop_
    _publ_author_name
    _publ_author_footnote
    _publ_author_address
    'Nguyen, Van Tuyen' .
;
Institute of Chemistry, Vietnam Academy of Science and Technology,
18 Hoang Quoc Viet, Hanoi,
Vietnam
Graduate University of Science and Technplogy, 18 Hoang Quoc Viet, Hanoi,
Vietnam
;
    'Truong, Hong Hieu' .
;
Department of Biotechnology, Vietnam--Russia Tropical Centre,
58 Nguyen Van Huyen, Hanoi,
Vietnam
;
    'Le, Tuan Anh' .
;
Faculty of Chemistry, VNU University of Science, Vietnam National University,
19 Le Thanh Tong, Hoan Kiem, Hanoi,
Vietnam
;
    'Soldatenkov, Anatoly T.' .
;
Organic Chemistry Department, Peoples' Friendship University of Russia,
6 Miklukho-Maklaya St., Moscow 117198, Russian Federation
;
    'Thi, Tuyet Anh Dang' .
;
Institute of Chemistry, Vietnam Academy of Science and Technology,
18 Hoang Quoc Viet, Hanoi,
Vietnam
;
    'Tran, Thi Thanh Van' .
;
Faculty of Chemistry, VNU University of Science, Vietnam National University,
19 Le Thanh Tong, Hoan Kiem, Hanoi,
Vietnam
;
    'Esina, Natalia Ya.' .
;
Inorganic Chemistry Department, Peoples' Friendship University of Russia,
6 Miklukho-Maklay St., Moscow 117198, Russian Federation
;
    'Khrustalev, Victor N.' .
;
Inorganic Chemistry Department, Peoples' Friendship University of Russia,
6 Miklukho-Maklay St., Moscow 117198, Russian Federation
X-Ray Structural Centre,
A.N. Nesmeyanov Institute of Organoelement Compounds,
Russian Academy of Sciences,
28 Vavilov St., B-334, Moscow 119991, Russian Federation
;
_publ_section_synopsis
;\
Macrocyclic
22,24,25-trimethyl-8,11,14-trioxa-25-azatetracyclo[19.3.1.0^2,7^.0^15,20^]\
pentacosa-2,4,6,15(20),16,18-hexaen-23-one obtained by a Petrenko--Kritchenko
condensation of 1,5-bis(2-formylphenoxy)-3-oxapentane, pentan-3-one and
methylammonium acetate has been studied by X-ray structural analysis.
;
data_I
_audit_creation_method     '<i>SHELXTL</i> (Sheldrick, 2015)'
_chemical_name_systematic
;\
22,24,25-Trimethyl-8,11,14-trioxa-25-azatetracyclo[19.3.1.0^2,7^.0^15,20^]\
pentacosa-2,4,6,15(20),16,18-hexaen-23-one
;
_chemical_name_common     ?
_chemical_formula_moiety     'C24 H29 N O4'
_chemical_formula_sum     'C24 H29 N O4'
_chemical_formula_iupac     'C24 H29 N O4'
_chemical_formula_weight     395.48
_chemical_melting_point     ?
_shelx_space_group_comment
;
The symmetry employed for this shelxl refinement is uniquely defined
by the following loop, which should always be used as a source of
symmetry information in preference to the above space-group names.
They are only intended as comments.
;
_space_group_crystal_system     orthorhombic
_space_group_name_H-M_alt     'P n m a'
_space_group_name_Hall     '-P 2ac 2n'
loop_
    _symmetry_equiv_pos_as_xyz
    'x, y, z'
    '-x+1/2, -y, z+1/2'
    '-x, y+1/2, -z'
    'x+1/2, -y+1/2, -z+1/2'
    '-x, -y, -z'
    'x-1/2, y, -z-1/2'
    'x, -y-1/2, z'
    '-x-1/2, y-1/2, z-1/2'
_cell_length_a     8.1468(5)
_cell_length_b     20.3402(11)
_cell_length_c     12.0155(7)
_cell_angle_alpha     90
_cell_angle_beta     90
_cell_angle_gamma     90
_cell_volume     1991.1(2)
_cell_formula_units_Z     4
_cell_measurement_reflns_used     4090
_cell_measurement_theta_min     3.02
_cell_measurement_theta_max     29.19
_cell_measurement_temperature     120(2)
_exptl_crystal_description     prism
_exptl_crystal_colour     colourless
_exptl_crystal_size_max     0.20
_exptl_crystal_size_mid     0.15
_exptl_crystal_size_min     0.15
_exptl_crystal_density_diffrn     1.319
_exptl_crystal_density_meas     ?
_exptl_crystal_density_method     ?
_exptl_crystal_F_000     848
_exptl_absorpt_coefficient_mu     0.089
_exptl_absorpt_correction_type     multi-scan
_exptl_absorpt_process_details
;
(<i>SADABS</i>; Bruker, 2003)
;
_shelx_estimated_absorpt_T_min     0.982
_shelx_estimated_absorpt_T_max     0.987
_exptl_absorpt_correction_T_min     0.970
_exptl_absorpt_correction_T_max     0.980
_diffrn_ambient_temperature     120(2)
_diffrn_radiation_type     MoK\a
_diffrn_radiation_wavelength     0.71073
_diffrn_measurement_device_type     'Bruker APEXII CCD'
_diffrn_measurement_method     '\f and \w scans'
_diffrn_detector_area_resol_mean     ?
_diffrn_reflns_number     25079
_diffrn_reflns_av_R_equivalents     0.0653
_diffrn_reflns_theta_min     1.969
_diffrn_reflns_theta_max     30.562
_diffrn_reflns_theta_full     25.242
_diffrn_measured_fraction_theta_max     0.999
_diffrn_measured_fraction_theta_full     1.000
_diffrn_reflns_limit_h_min     -11
_diffrn_reflns_limit_h_max     11
_diffrn_reflns_limit_k_min     -29
_diffrn_reflns_limit_k_max     29
_diffrn_reflns_limit_l_min     -17
_diffrn_reflns_limit_l_max     16
_refine_special_details     ?
_reflns_number_total     3128
_reflns_number_gt     2469
_reflns_threshold_expression     'I > 2\s(I)'
_refine_ls_structure_factor_coef     Fsqd
_refine_ls_matrix_type     full
_refine_ls_R_factor_all     0.0760
_refine_ls_R_factor_gt     0.0561
_refine_ls_wR_factor_gt     0.1197
_refine_ls_wR_factor_ref     0.1298
_refine_ls_goodness_of_fit_ref     1.018
_refine_ls_restrained_S_all     1.018
_refine_ls_number_reflns     3128
_refine_ls_number_parameters     140
_refine_ls_number_restraints     0
_refine_ls_hydrogen_treatment     constr
_refine_ls_weighting_scheme     calc
_refine_ls_weighting_details
                 'w=1/[\s^2^(Fo^2^)+(0.046P)^2^+1.66P] where P=(Fo^2^+2Fc^2^)/3'
_atom_sites_solution_hydrogens     mixed
_atom_sites_solution_primary     difmap
_atom_sites_solution_secondary     difmap
_refine_ls_shift/su_max     0.000
_refine_ls_shift/su_mean     0.000
_refine_diff_density_max     0.340
_refine_diff_density_min     -0.234
_refine_ls_extinction_method     none
_refine_ls_extinction_coef     .
loop_
    _atom_type_symbol
    _atom_type_description
    _atom_type_scat_dispersion_real
    _atom_type_scat_dispersion_imag
    _atom_type_scat_source
    'C' 'C' 0.0033 0.0016
                         'International Tables Vol C Tables 4.2.6.8 and 6.1.1.4'
    'H' 'H' 0.0000 0.0000
                         'International Tables Vol C Tables 4.2.6.8 and 6.1.1.4'
    'N' 'N' 0.0061 0.0033
                         'International Tables Vol C Tables 4.2.6.8 and 6.1.1.4'
    'O' 'O' 0.0106 0.0060
                         'International Tables Vol C Tables 4.2.6.8 and 6.1.1.4'
_computing_data_collection
;
<i>APEX2</i> (Bruker, 2005)
;
_computing_cell_refinement
;
<i>SAINT</i> (Bruker, 2001)
;
_computing_data_reduction
;
<i>SAINT</i> (Bruker, 2001)
;
_computing_structure_solution
;
<i>SHELXT</i> (Sheldrick, 2015a)
;
_computing_structure_refinement
;
<i>SHELXL2015</i> (Sheldrick, 2015b)
;
_computing_molecular_graphics
;
<i>SHELXTL</i> (Sheldrick, 2008)
;
_computing_publication_material
;
<i>SHELXTL</i> (Sheldrick, 2008)
;
loop_
    _atom_site_type_symbol
    _atom_site_label
    _atom_site_fract_x
    _atom_site_fract_y
    _atom_site_fract_z
    _atom_site_U_iso_or_equiv
    _atom_site_adp_type
    _atom_site_calc_flag
    _atom_site_occupancy
    _atom_site_disorder_assembly
    _atom_site_disorder_group
    C C1 0.58338(18) 0.30912(7) -0.07447(12) 0.0151(3) Uani d 1 . .
    H H1 0.4639 0.3029 -0.0903 0.018 Uiso calc 1 . .
    C C2 0.60218(18) 0.37109(7) -0.00494(12) 0.0156(3) Uani d 1 . .
    C C3 0.75023(19) 0.40480(7) 0.00526(13) 0.0190(3) Uani d 1 . .
    H H3 0.8432 0.3900 -0.0354 0.023 Uiso calc 1 . .
    C C4 0.7652(2) 0.45976(7) 0.07366(14) 0.0223(3) Uani d 1 . .
    H H4 0.8670 0.4822 0.0793 0.027 Uiso calc 1 . .
    C C5 0.6301(2) 0.48134(7) 0.13342(13) 0.0223(3) Uani d 1 . .
    H H5 0.6398 0.5188 0.1803 0.027 Uiso calc 1 . .
    C C6 0.4808(2) 0.44885(7) 0.12557(13) 0.0195(3) Uani d 1 . .
    H H6 0.3888 0.4637 0.1672 0.023 Uiso calc 1 . .
    C C7 0.46690(18) 0.39412(7) 0.05590(12) 0.0162(3) Uani d 1 . .
    O O8 0.32384(13) 0.35995(5) 0.04244(9) 0.0194(2) Uani d 1 . .
    C C9 0.19912(19) 0.36553(8) 0.12588(13) 0.0201(3) Uani d 1 . .
    H H9A 0.1387 0.4074 0.1172 0.024 Uiso calc 1 . .
    H H9B 0.2488 0.3645 0.2011 0.024 Uiso calc 1 . .
    C C10 0.08483(19) 0.30816(7) 0.11056(13) 0.0197(3) Uani d 1 . .
    H H10A -0.0119 0.3129 0.1597 0.024 Uiso calc 1 . .
    H H10B 0.0462 0.3062 0.0325 0.024 Uiso calc 1 . .
    O O11 0.17272(19) 0.2500 0.13785(13) 0.0192(3) Uani d 1 . .
    C C12 0.6367(3) 0.2500 -0.24937(18) 0.0157(4) Uani d 1 . .
    O O12 0.5743(2) 0.2500 -0.34102(13) 0.0219(3) Uani d 1 . .
    C C13 0.67442(18) 0.31314(7) -0.18726(12) 0.0160(3) Uani d 1 . .
    H H13 0.7951 0.3147 -0.1722 0.019 Uiso calc 1 . .
    N N14 0.6428(2) 0.2500 -0.01435(14) 0.0148(3) Uani d 1 . .
    C C15 0.6282(2) 0.37347(7) -0.25565(13) 0.0192(3) Uani d 1 . .
    H H15A 0.6833 0.3715 -0.3281 0.029 Uiso calc 1 . .
    H H15B 0.6626 0.4133 -0.2161 0.029 Uiso calc 1 . .
    H H15C 0.5091 0.3744 -0.2667 0.029 Uiso calc 1 . .
    C C16 0.6033(3) 0.2500 0.10474(17) 0.0186(4) Uani d 1 . .
    H H16A 0.6489 0.2885 0.1390 0.028 Uiso d 1 . .
    H H16B 0.4864 0.2500 0.1141 0.028 Uiso d 1 . .
loop_
    _atom_site_aniso_label
    _atom_site_aniso_U_11
    _atom_site_aniso_U_22
    _atom_site_aniso_U_33
    _atom_site_aniso_U_12
    _atom_site_aniso_U_13
    _atom_site_aniso_U_23
    C1 0.0192(7) 0.0111(6) 0.0151(6) 0.0006(5) 0.0007(5) -0.0001(5)
    C2 0.0197(7) 0.0118(6) 0.0154(6) 0.0002(5) -0.0012(5) 0.0008(5)
    C3 0.0200(7) 0.0152(6) 0.0217(7) 0.0009(5) -0.0016(6) 0.0010(5)
    C4 0.0240(8) 0.0169(7) 0.0259(8) -0.0028(6) -0.0061(6) -0.0005(6)
    C5 0.0317(8) 0.0133(6) 0.0219(7) 0.0005(6) -0.0075(6) -0.0042(6)
    C6 0.0248(7) 0.0161(7) 0.0177(7) 0.0031(6) -0.0015(6) -0.0026(5)
    C7 0.0202(7) 0.0124(6) 0.0158(7) 0.0003(5) -0.0018(5) 0.0004(5)
    O8 0.0198(5) 0.0201(5) 0.0183(5) -0.0026(4) 0.0035(4) -0.0054(4)
    C9 0.0208(7) 0.0203(7) 0.0193(7) 0.0025(6) 0.0038(6) -0.0033(6)
    C10 0.0176(7) 0.0217(7) 0.0199(7) 0.0033(6) 0.0015(6) -0.0008(6)
    O11 0.0177(7) 0.0183(7) 0.0216(8) 0.000 -0.0020(6) 0.000
    C12 0.0152(9) 0.0157(9) 0.0162(9) 0.000 0.0047(7) 0.000
    O12 0.0306(9) 0.0190(7) 0.0160(7) 0.000 -0.0006(6) 0.000
    C13 0.0161(6) 0.0149(6) 0.0169(7) -0.0019(5) 0.0014(5) -0.0001(5)
    N14 0.0193(8) 0.0104(7) 0.0147(8) 0.000 -0.0017(6) 0.000
    C15 0.0245(8) 0.0144(6) 0.0187(7) -0.0008(6) -0.0002(6) 0.0028(5)
    C16 0.0271(11) 0.0154(9) 0.0134(9) 0.000 -0.0003(8) 0.000
_geom_special_details
;
 All esds (except the esd in the dihedral angle between two l.s. planes)
 are estimated using the full covariance matrix.  The cell esds are taken
 into account individually in the estimation of esds in distances, angles
 and torsion angles; correlations between esds in cell parameters are only
 used when they are defined by crystal symmetry.  An approximate (isotropic)
 treatment of cell esds is used for estimating esds involving l.s. planes.
;
loop_
    _geom_bond_atom_site_label_1
    _geom_bond_atom_site_label_2
    _geom_bond_site_symmetry_2
    _geom_bond_distance
    _geom_bond_publ_flag
    C1 N14 . 1.4840(17) ?
    C1 C2 . 1.5197(19) ?
    C1 C13 . 1.547(2) ?
    C1 H1 . 1.0000 ?
    C2 C3 . 1.393(2) ?
    C2 C7 . 1.403(2) ?
    C3 C4 . 1.393(2) ?
    C3 H3 . 0.9500 ?
    C4 C5 . 1.385(2) ?
    C4 H4 . 0.9500 ?
    C5 C6 . 1.388(2) ?
    C5 H5 . 0.9500 ?
    C6 C7 . 1.397(2) ?
    C6 H6 . 0.9500 ?
    C7 O8 . 1.3666(18) ?
    O8 C9 . 1.4319(18) ?
    C9 C10 . 1.504(2) ?
    C9 H9A . 0.9900 ?
    C9 H9B . 0.9900 ?
    C10 O11 . 1.4211(17) ?
    C10 H10A . 0.9900 ?
    C10 H10B . 0.9900 ?
    O11 C10 7_565 1.4211(17) ?
    C12 O12 . 1.213(3) ?
    C12 C13 7_565 1.5168(18) ?
    C12 C13 . 1.5168(18) ?
    C13 C15 . 1.524(2) ?
    C13 H13 . 1.0000 ?
    N14 C16 . 1.467(3) ?
    N14 C1 7_565 1.4840(17) ?
    C15 H15A . 0.9800 ?
    C15 H15B . 0.9800 ?
    C15 H15C . 0.9800 ?
    C16 H16A . 0.9595 ?
    C16 H16B . 0.9593 ?
loop_
    _geom_angle_atom_site_label_1
    _geom_angle_atom_site_label_2
    _geom_angle_atom_site_label_3
    _geom_angle_site_symmetry_1
    _geom_angle_site_symmetry_3
    _geom_angle
    _geom_angle_publ_flag
    N14 C1 C2 . . 111.82(12) ?
    N14 C1 C13 . . 108.23(12) ?
    C2 C1 C13 . . 112.92(12) ?
    N14 C1 H1 . . 107.9 ?
    C2 C1 H1 . . 107.9 ?
    C13 C1 H1 . . 107.9 ?
    C3 C2 C7 . . 118.03(13) ?
    C3 C2 C1 . . 122.95(13) ?
    C7 C2 C1 . . 118.96(13) ?
    C2 C3 C4 . . 121.51(15) ?
    C2 C3 H3 . . 119.2 ?
    C4 C3 H3 . . 119.2 ?
    C5 C4 C3 . . 119.40(15) ?
    C5 C4 H4 . . 120.3 ?
    C3 C4 H4 . . 120.3 ?
    C4 C5 C6 . . 120.68(14) ?
    C4 C5 H5 . . 119.7 ?
    C6 C5 H5 . . 119.7 ?
    C5 C6 C7 . . 119.40(14) ?
    C5 C6 H6 . . 120.3 ?
    C7 C6 H6 . . 120.3 ?
    O8 C7 C6 . . 123.03(14) ?
    O8 C7 C2 . . 116.00(12) ?
    C6 C7 C2 . . 120.97(14) ?
    C7 O8 C9 . . 118.82(11) ?
    O8 C9 C10 . . 106.99(12) ?
    O8 C9 H9A . . 110.3 ?
    C10 C9 H9A . . 110.3 ?
    O8 C9 H9B . . 110.3 ?
    C10 C9 H9B . . 110.3 ?
    H9A C9 H9B . . 108.6 ?
    O11 C10 C9 . . 107.80(13) ?
    O11 C10 H10A . . 110.1 ?
    C9 C10 H10A . . 110.1 ?
    O11 C10 H10B . . 110.1 ?
    C9 C10 H10B . . 110.1 ?
    H10A C10 H10B . . 108.5 ?
    C10 O11 C10 . 7_565 112.69(16) ?
    O12 C12 C13 . 7_565 122.11(9) ?
    O12 C12 C13 . . 122.11(9) ?
    C13 C12 C13 7_565 . 115.71(18) ?
    C12 C13 C15 . . 111.50(13) ?
    C12 C13 C1 . . 106.80(12) ?
    C15 C13 C1 . . 113.36(12) ?
    C12 C13 H13 . . 108.3 ?
    C15 C13 H13 . . 108.3 ?
    C1 C13 H13 . . 108.3 ?
    C16 N14 C1 . 7_565 113.80(10) ?
    C16 N14 C1 . . 113.80(10) ?
    C1 N14 C1 7_565 . 108.27(15) ?
    C13 C15 H15A . . 109.5 ?
    C13 C15 H15B . . 109.5 ?
    H15A C15 H15B . . 109.5 ?
    C13 C15 H15C . . 109.5 ?
    H15A C15 H15C . . 109.5 ?
    H15B C15 H15C . . 109.5 ?
    N14 C16 H16A . . 109.5 ?
    N14 C16 H16B . . 109.4 ?
    H16A C16 H16B . . 109.5 ?
loop_
    _geom_torsion_atom_site_label_1
    _geom_torsion_atom_site_label_2
    _geom_torsion_atom_site_label_3
    _geom_torsion_atom_site_label_4
    _geom_torsion_site_symmetry_1
    _geom_torsion_site_symmetry_2
    _geom_torsion_site_symmetry_3
    _geom_torsion_site_symmetry_4
    _geom_torsion
    _geom_torsion_publ_flag
    N14 C1 C2 C3 . . . . 80.51(18) ?
    C13 C1 C2 C3 . . . . -41.84(19) ?
    N14 C1 C2 C7 . . . . -96.59(16) ?
    C13 C1 C2 C7 . . . . 141.06(13) ?
    C7 C2 C3 C4 . . . . 0.1(2) ?
    C1 C2 C3 C4 . . . . -177.05(14) ?
    C2 C3 C4 C5 . . . . 0.3(2) ?
    C3 C4 C5 C6 . . . . -0.1(2) ?
    C4 C5 C6 C7 . . . . -0.5(2) ?
    C5 C6 C7 O8 . . . . -179.15(14) ?
    C5 C6 C7 C2 . . . . 0.9(2) ?
    C3 C2 C7 O8 . . . . 179.34(13) ?
    C1 C2 C7 O8 . . . . -3.41(19) ?
    C3 C2 C7 C6 . . . . -0.7(2) ?
    C1 C2 C7 C6 . . . . 176.59(13) ?
    C6 C7 O8 C9 . . . . -20.6(2) ?
    C2 C7 O8 C9 . . . . 159.44(13) ?
    C7 O8 C9 C10 . . . . -161.82(12) ?
    O8 C9 C10 O11 . . . . 67.31(16) ?
    C9 C10 O11 C10 . . . 7_565 -171.15(10) ?
    O12 C12 C13 C15 . . . . -1.4(2) ?
    C13 C12 C13 C15 7_565 . . . -178.58(11) ?
    O12 C12 C13 C1 . . . . 122.9(2) ?
    C13 C12 C13 C1 7_565 . . . -54.2(2) ?
    N14 C1 C13 C12 . . . . 58.80(16) ?
    C2 C1 C13 C12 . . . . -176.87(13) ?
    N14 C1 C13 C15 . . . . -178.02(12) ?
    C2 C1 C13 C15 . . . . -53.68(16) ?
    C2 C1 N14 C16 . . . . 38.57(19) ?
    C13 C1 N14 C16 . . . . 163.56(14) ?
    C2 C1 N14 C1 . . . 7_565 166.15(9) ?
    C13 C1 N14 C1 . . . 7_565 -68.85(18) ?
loop_
    _geom_hbond_atom_site_label_D
    _geom_hbond_atom_site_label_H
    _geom_hbond_atom_site_label_A
    _geom_hbond_site_symmetry_A
    _geom_hbond_distance_DH
    _geom_hbond_distance_HA
    _geom_hbond_distance_DA
    _geom_hbond_angle_DHA
    C10 H10B O12 4_454 0.99 2.58 3.449(2) 147
    C16 H16B O11 . 0.96 2.57 3.530(3) 180
_shelx_hkl_file
;
   1   0   0    0.04    0.03
   1   0   0   -0.05    0.05
   1   0   0   -0.01    0.04
  -1   0   0    0.07    0.05
  -1   0   0   -0.05    0.05
  -1   0   0   -0.02    0.03
   2   0   0   43.22    0.88
   2   0   0   44.21    1.21
  -2   0   0   43.29    0.89
  -2   0   0   42.70    1.12
   3   0   0    0.00    0.12
  -3   0   0   -0.15    0.07
   4   0   0   93.47    1.84
   4   0   0   94.66    2.51
  -4   0   0   85.13    2.29
   5   0   0    0.10    0.19
   5   0   0    0.28    0.12
  -5   0   0    0.43    0.24
  -6   0   0    1.41    0.39
   6   0   0    2.16    0.23
   6   0   0    1.35    0.45
  -7   0   0   -0.26    0.27
   7   0   0    0.02    0.31
  -8   0   0    1.31    0.48
   8   0   0    0.51    0.40
  -9   0   0    0.50    0.34
   9   0   0   -0.23    0.30
 -10   0   0    0.35    0.40
  10   0   0   -0.41    0.26
 -11   0   0   -0.44    0.36
   0   0  -1   -0.24    0.05
   0   0  -1   -0.30    0.04
   0   0   1   -0.35    0.03
   0   0  -1   -0.22    0.04
   0   0   1   -0.18    0.05
   0   0   1   -0.16    0.06
   1   0  -1  423.91    8.12
   1   0   1  456.87    8.00
   1   0  -1  425.88    7.81
  -1   0   1  425.26    7.85
  -1   0  -1  473.78    7.76
  -1   0  -1  454.58    8.07
   1   0   1  446.40    8.25
   2   0  -1   55.71    1.40
   2   0   1   54.97    1.50
   2   0  -1   56.08    1.20
   2   0   1   62.83    1.16
  -2   0  -1   58.44    1.13
  -2   0  -1   58.12    1.37
   3   0  -1    3.22    0.34
  -3   0  -1    4.23    0.23
   3   0   1    4.04    0.41
  -3   0   1    4.25    0.38
   3   0  -1    4.51    0.26
  -3   0  -1    4.19    0.36
   4   0  -1    4.52    0.48
   4   0  -1    4.27    0.30
   4   0   1    4.34    0.49
  -4   0  -1    3.97    0.26
  -4   0   1    4.66    0.47
  -4   0  -1    4.39    0.44
   5   0   1    3.48    0.57
   5   0  -1    2.84    0.51
  -5   0  -1    3.12    0.50
  -5   0   1    2.91    0.49
   5   0  -1    3.06    0.26
  -6   0  -1   -0.01    0.21
  -6   0   1   -0.03    0.26
   6   0   1   -0.10    0.23
   6   0  -1    0.06    0.25
   6   0  -1    0.70    0.16
   7   0  -1   17.32    1.21
   7   0   1   17.54    1.27
  -7   0   1   16.77    1.18
  -7   0  -1   17.12    1.15
  -8   0  -1    7.23    0.98
   8   0  -1    7.45    0.88
  -8   0   1    6.52    0.98
   8   0   1    6.68    1.01
  -9   0   1    0.26    0.43
   9   0  -1    0.20    0.38
   9   0   1    0.99    0.53
  -9   0  -1    0.21    0.41
  10   0   1    0.86    0.51
 -10   0  -1    0.29    0.52
 -10   0   1    0.26    0.49
  10   0  -1    0.03    0.46
  11   0   1   -0.16    0.44
 -11   0  -1    0.84    0.61
  11   0  -1    0.88    0.56
 -11   0   1    1.45    0.69
   0   0   2  298.55    5.63
   0   0  -2  300.15    5.43
   0   0  -2  328.42    5.30
   0   0   2  327.38    5.47
   0   0  -2  301.02    5.53
  -1   0   2  127.35    2.41
   1   0  -2  121.28    2.34
   1   0  -2  123.55    2.37
  -1   0  -2  127.23    2.31
   1   0   2  120.89    2.31
   1   0   2  122.16    2.55
   2   0  -2    5.68    0.33
   2   0  -2    6.25    0.36
  -2   0  -2    6.80    0.38
  -2   0   2    5.30    0.38
  -2   0  -2    6.59    0.32
   2   0   2    6.85    0.46
   3   0  -2    6.10    0.36
  -3   0  -2    6.36    0.32
   3   0  -2    5.95    0.44
  -3   0   2    5.48    0.45
  -3   0  -2    6.02    0.43
   3   0   2    6.38    0.51
  -4   0   2   18.91    0.95
  -4   0  -2   20.93    0.93
   4   0  -2   19.61    0.95
   4   0  -2   20.55    0.74
  -4   0  -2   20.33    0.63
   4   0   2   20.02    1.06
  -5   0   2    1.21    0.38
   5   0  -2    0.48    0.25
   5   0   2    0.73    0.34
  -5   0  -2    0.62    0.16
  -5   0  -2    0.28    0.23
   6   0   2   17.14    1.17
   6   0  -2   16.72    0.72
  -6   0  -2   16.34    1.02
   6   0  -2   17.43    1.10
  -6   0  -2   16.15    0.60
  -6   0   2   15.77    1.06
  -7   0   2   49.35    2.10
   7   0  -2   48.80    2.07
   7   0  -2   49.69    1.40
  -7   0  -2   47.20    1.95
   7   0   2   47.38    2.16
  -8   0  -2   -0.15    0.23
   8   0  -2    0.30    0.38
  -8   0   2    0.21    0.40
   8   0   2    0.60    0.42
  -9   0   2    9.85    1.07
  -9   0  -2    8.92    0.97
   9   0   2   10.78    1.16
   9   0  -2    9.79    1.04
  10   0  -2    0.20    0.42
 -10   0   2    0.28    0.41
 -10   0  -2    0.54    0.41
  10   0   2   -0.08    0.41
 -11   0   2    0.42    0.53
  11   0   2    0.40    0.50
  11   0  -2   -0.12    0.46
 -11   0  -2    0.39    0.50
   0   0   3   -0.01    0.10
   0   0  -3   -0.15    0.10
   0   0   3    0.13    0.08
   1   0   3   80.44    1.70
  -1   0  -3   81.91    1.75
   1   0   3   77.83    1.87
  -1   0   3   80.66    1.78
   1   0  -3   79.59    1.79
   1   0  -3   81.19    1.70
   2   0  -3   62.69    1.54
  -2   0  -3   63.16    1.51
   2   0   3   66.03    1.78
  -2   0  -3   66.41    1.47
  -2   0   3   62.38    1.64
   2   0  -3   61.94    1.52
   3   0  -3   32.74    1.10
   3   0  -3   32.54    1.04
  -3   0   3   33.22    1.21
  -3   0  -3   35.58    1.13
   3   0   3   31.98    1.28
  -3   0  -3   34.21    0.96
   4   0  -3   11.31    0.60
  -4   0  -3   12.47    0.71
   4   0   3   11.89    0.83
  -4   0  -3   12.22    0.53
  -4   0   3   11.33    0.76
   4   0  -3   11.71    0.71
   5   0   3    0.67    0.35
  -5   0   3    0.38    0.28
   5   0  -3    0.65    0.28
   5   0  -3    0.94    0.23
  -5   0  -3    0.40    0.25
  -5   0  -3    0.54    0.18
   6   0  -3   31.64    1.48
  -6   0   3   28.46    1.48
  -6   0  -3   32.58    0.94
   6   0   3   30.41    1.62
   6   0  -3   32.52    1.14
  -6   0  -3   33.30    1.46
   7   0  -3   10.12    0.62
  -7   0  -3   10.45    0.91
   7   0   3    9.42    0.96
   7   0  -3   10.84    0.95
  -7   0   3   10.41    0.97
  -8   0   3    0.26    0.37
   8   0   3    0.71    0.44
   8   0  -3    0.28    0.34
  -8   0  -3    0.71    0.42
  -9   0  -3    0.48    0.42
   9   0   3    0.90    0.52
   9   0  -3    0.13    0.43
  -9   0   3    0.09    0.40
  10   0  -3    0.16    0.40
 -10   0   3   -0.36    0.31
  10   0   3   -0.42    0.37
 -10   0  -3    0.37    0.44
 -11   0   3    3.15    0.81
  11   0   3    1.81    0.80
 -11   0  -3    3.53    0.77
  11   0  -3    2.70    0.80
   0   0   4   43.87    1.23
   0   0   4   50.22    1.24
   1   0   4    2.07    0.23
   1   0   4    1.41    0.26
  -1   0  -4    2.26    0.31
   1   0  -4    1.95    0.29
  -1   0   4    2.09    0.21
  -1   0   4    1.68    0.27
   2   0  -4   40.93    1.27
  -2   0   4   42.26    1.32
   2   0   4   42.31    1.20
   2   0   4   44.00    1.43
  -2   0  -4   40.85    1.19
   2   0  -4   41.80    1.17
   3   0   4  153.68    3.66
  -3   0  -4  158.71    3.09
   3   0  -4  149.13    3.27
   3   0  -4  147.19    3.19
  -3   0  -4  152.91    3.22
  -3   0   4  150.54    3.42
  -4   0   4    4.14    0.58
   4   0   4    4.41    0.62
   4   0  -4    3.71    0.43
  -4   0  -4    3.36    0.47
   4   0  -4    3.72    0.38
  -4   0  -4    4.06    0.36
  -5   0   4    0.74    0.31
  -5   0  -4    1.07    0.30
   5   0  -4    0.84    0.25
   5   0   4    0.84    0.32
  -5   0  -4    0.44    0.19
   6   0  -4    0.40    0.18
   6   0  -4    0.40    0.29
  -6   0  -4   -0.10    0.15
   6   0   4   -0.45    0.22
  -6   0  -4    0.28    0.25
  -6   0   4   -0.08    0.27
   7   0   4    2.37    0.66
  -7   0   4    1.94    0.56
   7   0  -4    2.78    0.61
   7   0  -4    2.99    0.44
  -7   0  -4    1.76    0.50
  -8   0  -4   11.99    1.04
  -8   0   4   13.88    1.20
   8   0  -4   13.31    1.12
   8   0   4   12.07    1.20
  -9   0  -4    1.46    0.54
  -9   0   4    1.48    0.60
   9   0  -4    1.85    0.57
   9   0   4    1.21    0.57
  10   0  -4    7.15    1.13
 -10   0   4    5.92    1.10
  10   0   4    5.48    1.07
 -10   0  -4    5.64    1.01
  11   0   4    0.37    0.48
  11   0  -4   -0.09    0.52
 -11   0  -4    0.42    0.45
 -11   0   4    0.11    0.57
   0   0  -5    0.09    0.15
   0   0   5   -0.02    0.12
   0   0   5   -0.22    0.10
   1   0   5    1.27    0.24
  -1   0   5    1.23    0.24
  -1   0  -5    1.20    0.28
   1   0   5    1.48    0.27
   1   0  -5    1.21    0.30
  -1   0   5    1.46    0.28
   2   0  -5  321.29    6.08
   2   0   5  317.36    6.49
  -2   0   5  331.32    6.18
  -2   0  -5  320.97    5.95
   2   0   5  323.99    5.94
   2   0  -5  316.87    6.06
   3   0  -5  117.76    2.79
  -3   0   5  112.96    2.88
   3   0  -5  114.80    2.67
   3   0   5  116.78    3.09
  -3   0  -5  119.12    2.62
  -3   0  -5  118.37    2.67
  -4   0  -5   42.74    1.46
   4   0  -5   40.66    1.45
   4   0  -5   43.74    1.47
   4   0   5   43.16    1.77
  -4   0  -5   46.46    1.36
  -4   0   5   41.50    1.63
  -5   0   5    1.17    0.40
   5   0  -5    1.53    0.40
   5   0  -5    0.72    0.29
  -5   0  -5    1.80    0.38
  -5   0  -5    1.39    0.31
   5   0   5    1.05    0.44
   6   0  -5    1.72    0.47
  -6   0  -5    2.11    0.47
  -6   0   5    1.68    0.51
  -6   0  -5    2.69    0.38
   6   0   5    1.44    0.50
   6   0  -5    2.18    0.43
  -7   0  -5    1.61    0.48
   7   0  -5    2.99    0.50
   7   0   5    1.38    0.53
   7   0  -5    1.90    0.53
  -7   0   5    1.40    0.53
   8   0   5    0.47    0.42
  -8   0   5    0.63    0.50
   8   0  -5    0.38    0.39
  -8   0  -5   -0.18    0.24
   9   0  -5    0.63    0.50
   9   0   5    1.05    0.58
  -9   0  -5    1.00    0.42
  -9   0   5    0.61    0.45
 -10   0  -5    0.36    0.44
  10   0  -5    0.63    0.54
 -10   0   5    0.93    0.60
  10   0   5    1.43    0.62
 -11   0  -5    2.86    0.78
  11   0   5    1.43    0.70
 -11   0   5    2.88    0.77
   0   0  -6    1.61    0.34
   0   0   6    1.21    0.25
   0   0   6    1.78    0.30
   1   0   6   18.17    0.88
  -1   0  -6   18.98    0.92
   1   0  -6   18.56    0.93
  -1   0   6   18.02    0.78
   1   0   6   17.84    0.78
  -1   0   6   17.96    0.84
   2   0  -6   17.22    0.91
  -2   0  -6   17.47    0.86
   2   0   6   17.91    0.97
   2   0   6   17.04    0.79
  -2   0   6   17.72    0.78
  -2   0   6   18.15    0.90
  -3   0  -6   16.63    0.80
  -3   0  -6   18.23    0.87
   3   0  -6   17.15    0.80
   3   0   6   17.53    1.03
  -3   0   6   17.96    0.97
   3   0  -6   17.45    0.93
  -4   0  -6    0.22    0.20
  -4   0   6    0.18    0.25
   4   0   6    1.09    0.32
   4   0  -6    0.59    0.24
   4   0  -6    0.80    0.25
   5   0  -6   16.70    0.96
   5   0  -6   16.94    0.96
  -5   0  -6   16.62    0.84
   5   0   6   17.21    1.22
  -5   0  -6   16.01    0.93
  -5   0   6   16.23    1.11
   6   0  -6    1.92    0.48
  -6   0  -6    1.84    0.36
  -6   0  -6    2.20    0.46
  -6   0   6    1.91    0.57
   6   0   6    1.39    0.51
   6   0  -6    1.69    0.37
  -7   0   6    2.05    0.61
   7   0   6    1.76    0.62
  -7   0  -6    2.24    0.52
   7   0  -6    1.77    0.53
   7   0  -6    3.27    0.49
   8   0  -6    0.66    0.45
  -8   0  -6    0.24    0.31
  -8   0   6    0.02    0.36
   8   0   6    0.14    0.40
  -9   0   6    1.35    0.61
  -9   0  -6    0.64    0.40
   9   0  -6    0.70    0.51
   9   0   6    0.11    0.42
  10   0   6   -0.67    0.34
 -10   0  -6   -0.54    0.34
 -10   0   6   -0.57    0.39
   0   0   7   -0.09    0.16
   0   0   7    0.11    0.18
   0   0  -7   -0.32    0.15
   1   0   7    3.03    0.42
   1   0   7    3.06    0.46
  -1   0   7    3.03    0.46
  -1   0   7    3.01    0.40
  -1   0  -7    2.63    0.47
   1   0  -7    2.86    0.48
   2   0   7   75.89    2.38
  -2   0  -7   81.22    2.26
  -2   0   7   80.75    2.28
   2   0   7   83.06    2.13
   2   0  -7   83.43    2.39
  -2   0   7   81.03    2.13
   3   0   7    0.84    0.32
  -3   0  -7    0.21    0.21
   3   0   7    0.38    0.24
   3   0  -7    0.65    0.31
  -3   0   7    0.29    0.24
   3   0  -7    0.15    0.21
   4   0   7    6.67    0.74
   4   0  -7    7.21    0.58
  -4   0  -7    7.24    0.60
  -4   0   7    6.66    0.69
  -4   0  -7    6.40    0.56
   4   0  -7    7.55    0.69
   5   0   7    7.84    0.88
   5   0  -7    6.95    0.63
  -5   0   7    6.19    0.86
  -5   0  -7    7.36    0.62
  -5   0  -7    5.96    0.58
   5   0  -7    6.45    0.66
   6   0   7    8.45    0.97
  -6   0  -7    6.95    0.61
   6   0  -7    6.98    0.70
  -6   0   7    7.50    1.00
   6   0  -7    6.69    0.69
  -6   0  -7    7.10    0.69
   7   0   7    9.60    1.07
   7   0  -7   11.29    0.97
  -7   0  -7    9.45    0.86
   7   0  -7    9.67    0.85
  -7   0   7    9.96    1.04
  -8   0   7    0.66    0.52
  -8   0  -7    0.74    0.38
   8   0   7   -0.09    0.39
   8   0  -7    0.30    0.37
   9   0   7   12.43    1.31
  -9   0  -7   13.07    1.16
  -9   0   7   15.00    1.44
  10   0   7   14.47    1.47
 -10   0  -7   11.86    1.20
 -10   0   7   13.23    1.45
   0   0  -8   63.02    2.11
   0   0   8   63.93    1.97
   0   0   8   64.40    1.89
   1   0   8   11.48    0.76
   1   0  -8   11.37    0.84
   1   0   8   11.00    0.70
  -1   0   8   11.51    0.75
  -1   0  -8   11.32    0.83
  -1   0   8   11.64    0.72
  -2   0  -8    0.70    0.33
   2   0   8    1.45    0.40
  -2   0   8    0.51    0.28
   2   0   8    1.22    0.34
   3   0  -8    5.68    0.77
  -3   0   8    7.15    0.57
   3   0   8    6.99    0.61
  -3   0  -8    7.70    0.68
  -3   0   8    6.35    0.66
   3   0   8    6.27    0.68
   4   0  -8   19.46    1.17
  -4   0  -8   18.02    0.94
  -4   0   8   19.46    1.19
  -4   0  -8   17.95    1.00
   4   0   8   17.18    1.21
   4   0  -8   18.95    0.95
   5   0  -8    8.39    0.80
  -5   0   8    7.83    0.85
   5   0  -8    7.51    0.66
  -5   0  -8    8.17    0.69
   5   0   8    7.10    1.01
  -5   0  -8    8.79    0.71
   6   0   8    1.03    0.44
   6   0  -8    0.34    0.35
  -6   0  -8    0.37    0.27
  -6   0   8    0.88    0.48
   6   0  -8    0.28    0.32
  -6   0  -8    0.54    0.33
  -7   0  -8    5.12    0.79
   7   0  -8    5.16    0.77
   7   0   8    3.83    0.85
  -7   0   8    4.45    0.88
   7   0  -8    5.26    0.79
  -8   0   8   20.99    1.62
  -8   0  -8   17.08    1.25
   8   0   8   18.19    1.55
   9   0   8    2.34    0.71
  -9   0  -8    1.83    0.57
  -9   0   8    1.21    0.68
 -10   0   8    1.67    0.69
  10   0   8    1.03    0.64
 -10   0  -8    1.53    0.62
   0   0   9    0.84    0.24
   0   0   9    0.72    0.29
   0   0  -9    0.23    0.30
  -1   0   9    0.30    0.25
  -1   0   9    0.29    0.28
  -1   0  -9    0.13    0.27
   1   0   9    0.51    0.27
   1   0  -9    0.29    0.32
   1   0   9    0.17    0.25
   2   0   9    0.33    0.32
  -2   0  -9    0.24    0.28
   2   0  -9    0.42    0.35
   2   0   9   -0.02    0.21
  -2   0   9    0.13    0.26
  -2   0   9    0.44    0.21
  -3   0  -9    2.11    0.50
   3   0   9    2.58    0.47
  -3   0   9    2.34    0.53
   3   0   9    2.19    0.54
   3   0  -9    2.63    0.60
  -3   0   9    2.77    0.49
   4   0  -9    4.42    0.72
   4   0   9    5.41    0.88
  -4   0   9    4.94    0.76
  -4   0  -9    4.75    0.66
  -4   0   9    5.17    0.53
  -4   0  -9    4.45    0.49
  -5   0  -9    4.78    0.66
  -5   0  -9    5.33    0.71
   5   0  -9    4.40    0.62
  -5   0   9    4.11    0.75
   5   0   9    5.11    0.90
   5   0  -9    4.20    0.73
   6   0  -9    5.55    0.64
  -6   0   9    5.49    0.93
   6   0   9    4.85    0.91
   6   0  -9    5.66    0.84
  -6   0  -9    5.10    0.67
  -6   0  -9    5.20    0.74
  -7   0  -9    1.80    0.52
  -7   0   9    2.37    0.70
   7   0   9    2.08    0.68
   7   0  -9    1.52    0.50
  -8   0  -9    4.40    0.75
   8   0   9    2.45    0.82
  -8   0   9    3.59    0.86
  -9   0   9    6.12    1.18
  -9   0  -9    5.49    0.92
   9   0   9    5.92    1.20
   0   0  10    6.08    0.61
   0   0 -10    5.64    0.84
   0   0  10    5.59    0.58
   1   0 -10    8.87    0.88
   1   0  10   10.93    0.85
  -1   0  10    9.20    0.77
   1   0  10   10.47    0.76
  -1   0 -10    9.53    0.89
  -1   0  10    9.91    0.76
   2   0  10    1.88    0.44
  -2   0  10    2.10    0.49
   2   0 -10    3.01    0.62
  -2   0 -10    1.85    0.50
   2   0  10    2.57    0.52
  -2   0  10    2.75    0.44
   3   0 -10    4.47    0.76
  -3   0  10    4.91    0.53
   3   0  10    4.49    0.77
   3   0  10    4.26    0.61
  -3   0 -10    4.01    0.67
  -3   0  10    4.27    0.68
  -4   0  10    1.57    0.45
   4   0 -10    1.08    0.45
  -4   0 -10    0.82    0.36
   4   0  10    0.96    0.45
  -4   0 -10    1.08    0.35
  -4   0  10    0.62    0.38
   5   0 -10    0.76    0.42
  -5   0  10    0.41    0.39
  -5   0 -10    0.57    0.32
   5   0  10    0.83    0.49
  -5   0 -10    0.00    0.28
   6   0 -10   13.50    1.14
  -6   0  10   14.94    1.28
   6   0  10   14.96    1.34
  -6   0 -10   15.75    1.06
  -6   0 -10   14.59    1.03
   7   0  10    2.05    0.70
   7   0 -10    2.80    0.67
  -7   0  10    1.82    0.67
  -7   0 -10    2.71    0.58
   8   0  10    0.31    0.48
  -8   0  10    0.90    0.57
  -8   0 -10    0.62    0.43
  -9   0  10    1.15    0.60
   9   0  10    0.67    0.64
   0   0  11    1.62    0.35
   0   0 -11    1.84    0.54
   1   0 -11    3.27    0.72
   1   0  11    0.42    0.33
  -1   0 -11    0.94    0.45
   2   0  11   27.12    1.31
  -2   0  11   27.86    1.44
   2   0  11   28.59    1.55
  -2   0 -11   27.57    1.53
   2   0 -11   29.16    1.65
  -2   0  11   28.93    1.35
   3   0 -11    8.35    0.94
   3   0  11    7.40    0.85
   3   0  11    7.65    0.71
  -3   0  11    6.85    0.90
  -3   0 -11    7.92    0.84
  -4   0  11    8.00    0.87
   4   0  11    9.01    0.99
  -4   0 -11    7.95    0.72
   4   0 -11    8.77    1.12
  -4   0 -11    7.14    0.79
   5   0 -11    3.07    0.67
   5   0  11    3.25    0.79
  -5   0  11    2.36    0.63
  -5   0 -11    2.54    0.58
  -5   0 -11    2.02    0.48
   6   0  11    0.36    0.44
  -6   0 -11    0.93    0.35
   6   0 -11   -0.26    0.37
  -6   0 -11    0.10    0.35
  -6   0  11    0.31    0.40
   7   0  11    0.98    0.58
   7   0 -11    1.41    0.60
  -7   0  11    1.01    0.55
   8   0  11    5.02    1.07
  -8   0  11    5.78    1.13
   0   0  12    1.69    0.42
   0   0  12    0.12    0.30
   0   0 -12    0.43    0.43
   1   0  12    4.99    0.70
  -1   0  12    6.59    0.68
  -1   0 -12    5.30    0.86
   1   0  12    5.34    0.83
   1   0 -12    5.35    0.90
  -1   0  12    6.57    0.86
  -2   0  12    1.25    0.49
   2   0  12    1.28    0.46
   2   0 -12    1.21    0.58
  -2   0 -12    0.70    0.44
   2   0  12    0.59    0.33
   3   0  12    0.80    0.38
   3   0  12    0.03    0.31
  -3   0 -12    0.15    0.34
  -3   0  12    0.21    0.33
   3   0 -12    0.11    0.39
  -4   0  12    2.55    0.67
   4   0 -12    2.54    0.71
  -4   0 -12    2.49    0.62
   4   0  12    3.07    0.76
  -4   0 -12    3.19    0.58
   5   0  12    3.73    0.90
  -5   0  12    3.82    0.80
   5   0 -12    3.17    0.77
  -5   0 -12    4.30    0.76
   6   0 -12   25.75    1.75
  -6   0  12   28.13    1.82
   6   0  12   27.50    1.90
   7   0  12    0.61    0.53
  -7   0  12    1.62    0.66
   7   0 -12    1.52    0.63
   8   0  12    7.83    1.35
  -8   0  12    8.27    1.33
   0   0 -13    1.45    0.64
   0   0  13    1.48    0.47
   1   0  13    0.21    0.37
  -1   0 -13    0.90    0.47
   1   0 -13    0.58    0.41
   1   0  13    0.62    0.36
  -1   0  13    0.20    0.36
   2   0  13   10.15    0.87
  -2   0 -13    9.33    1.04
   2   0 -13    9.58    1.26
  -2   0  13   10.27    0.96
   2   0  13    8.24    0.94
   3   0  13    1.61    0.54
   3   0  13    1.31    0.47
  -3   0  13    1.85    0.55
   3   0 -13    1.42    0.61
  -3   0 -13    0.71    0.47
  -4   0 -13    9.37    1.00
   4   0  13   10.86    1.15
  -4   0  13    9.49    1.01
   4   0 -13    9.80    1.31
   5   0  13   15.23    1.44
  -5   0 -13   14.59    1.20
   5   0 -13   13.94    1.35
  -5   0  13   12.40    1.21
   6   0  13    8.64    1.35
   6   0 -13    9.08    1.33
  -6   0  13    8.62    1.22
  -7   0  13    3.27    0.87
   7   0 -13    4.73    1.00
   7   0  13    3.72    0.99
   0   0  14    0.33    0.43
   0   0 -14    1.17    0.53
  -1   0 -14   10.80    1.17
  -1   0  14   10.14    0.97
   1   0 -14   10.07    1.34
   2   0 -14   -0.51    0.31
  -2   0 -14   -0.34    0.33
  -2   0  14   -0.06    0.36
   2   0  14    0.29    0.41
  -3   0  14    0.12    0.39
  -3   0 -14    0.26    0.40
   3   0 -14    0.40    0.40
   3   0  14   -0.07    0.37
  -4   0 -14    4.15    0.84
   4   0  14    3.79    0.86
  -4   0  14    4.15    0.86
   4   0 -14    3.59    0.92
  -5   0 -14    3.00    0.72
  -5   0  14    2.85    0.78
   5   0  14    4.39    0.96
   5   0 -14    3.43    0.88
  -6   0  14   10.75    1.41
   6   0  14    8.43    1.34
   6   0 -14   10.69    1.49
   0   0 -15    0.09    0.46
  -1   0 -15   11.52    1.50
   1   0 -15   10.96    1.45
   2   0 -15   -0.52    0.31
  -2   0 -15   -0.03    0.40
  -3   0 -15    3.15    0.79
  -3   0  15    3.03    0.73
   3   0 -15    1.99    0.75
  -4   0  15    5.05    0.97
   4   0 -15    4.82    1.06
  -4   0 -15    3.74    0.88
   4   0  15    4.19    0.92
   5   0  15    9.81    1.45
  -5   0  15   10.37    1.34
   5   0 -15   10.45    1.49
  -5   0 -15    9.00    1.23
   0   0 -16   39.21    2.37
   1   0 -16    1.77    0.68
  -1   0 -16    0.69    0.58
  -2   0 -16    0.75    0.57
   2   0 -16   -0.32    0.48
  -3   0 -16    3.67    0.89
   3   0 -16    3.44    0.94
  -4   0 -16    0.00    0.45
   4   0 -16    0.49    0.55
   0   0 -17    0.36    0.61
   1   0 -17    1.79    0.71
  -1   0 -17    1.97    0.78
   0  -1   0   -0.39    0.01
   0   1   0   -0.36    0.01
   0  -1   0   -0.39    0.01
   0  -1   0   -0.35    0.01
   1  -1   0   -0.05    0.04
  -1   1   0   -0.08    0.03
  -1  -1   0    0.08    0.05
  -1   1   0    0.05    0.04
   1   1   0    0.02    0.05
   1  -1   0    0.03    0.03
   1  -1   0   -0.04    0.05
  -1   1   0   -0.04    0.05
   2  -1   0  962.89   18.51
   2   1   0  973.96   18.80
   2   1   0  980.54   18.44
  -2   1   0  962.69   16.64
  -2  -1   0  960.58   17.78
  -2   1   0 1000.00   17.36
   2   1   0  948.01   19.36
  -3  -1   0   -0.16    0.08
   3   1   0    0.12    0.14
   3  -1   0   -0.02    0.12
  -3   1   0    0.04    0.08
   3   1   0    0.11    0.06
  -4  -1   0    5.65    0.49
   4   1   0    5.01    0.51
   4  -1   0    5.38    0.52
   4   1   0    4.79    0.25
   4  -1   0    5.27    0.33
  -4   1   0    5.06    0.47
   5  -1   0    0.07    0.19
  -5   1   0    0.20    0.19
   5   1   0    0.12    0.22
  -5  -1   0   -0.16    0.17
   5  -1   0    0.22    0.13
   6   1   0   26.70    1.43
  -6  -1   0   26.76    1.35
   6  -1   0   28.47    0.91
   6  -1   0   28.12    1.43
   6   1   0   27.94    0.74
  -6   1   0   27.31    1.35
  -7   1   0   -0.21    0.29
  -7  -1   0    0.40    0.34
   7  -1   0   -0.26    0.27
   7   1   0    0.05    0.32
  -8  -1   0   10.57    1.01
   8  -1   0    9.78    1.03
  -8   1   0   11.63    1.04
   8   1   0   12.90    1.14
   9  -1   0    0.36    0.35
   9   1   0    0.44    0.41
  -9  -1   0    0.04    0.29
  -9   1   0   -0.39    0.25
 -10   1   0    4.54    0.92
 -10  -1   0    5.95    1.03
  10   1   0    5.67    1.07
  10  -1   0    6.64    1.12
  11  -1   0   -0.25    0.44
 -11   1   0   -0.67    0.35
 -11  -1   0    0.21    0.39
  11   1   0    0.36    0.47
   0   1  -1    2.79    0.10
   0  -1  -1    2.16    0.13
   0  -1  -1    2.71    0.15
   0   1   1    2.83    0.15
   0  -1   1    3.09    0.17
   0  -1   1    3.00    0.15
   0  -1  -1    2.62    0.11
   0   1  -1    2.99    0.16
   0   1   1    2.39    0.14
   0   1  -1    2.51    0.14
   0   1   1    2.81    0.11
   0  -1   1    2.58    0.09
  -1   1  -1    2.27    0.14
  -1   1  -1    2.20    0.15
   1  -1  -1    2.06    0.14
   1   1   1    2.27    0.17
   1   1   1    2.48    0.12
   1   1   1    2.06    0.19
  -1  -1   1    2.05    0.16
   1  -1  -1    2.09    0.16
  -1  -1   1    2.18    0.14
   1  -1   1    2.29    0.19
  -1   1   1    1.72    0.12
   1  -1   1    2.26    0.16
  -1   1   1    2.17    0.18
   1  -1   1    2.06    0.14
   1   1  -1    2.18    0.18
   1   1  -1    2.01    0.14
   2   1   1    1.24    0.11
   2  -1  -1    1.38    0.22
  -2  -1   1    1.24    0.22
  -2  -1   1    1.31    0.13
  -2   1  -1    1.21    0.16
   2  -1  -1    1.10    0.17
  -2   1  -1    1.39    0.20
   2   1   1    1.59    0.27
   2   1  -1    1.29    0.23
  -2   1   1    0.95    0.20
   2  -1   1    1.48    0.27
  -2  -1  -1    1.41    0.22
   2   1  -1    1.30    0.14
  -2  -1  -1    1.22    0.10
   3  -1  -1    0.45    0.19
   3   1   1    0.60    0.22
  -3  -1   1    0.89    0.23
   3  -1  -1    0.49    0.14
  -3   1  -1    0.39    0.17
  -3   1  -1    0.80    0.15
   3   1   1    1.10    0.11
   3   1  -1    0.63    0.21
  -3   1   1    0.66    0.21
   3  -1   1    0.93    0.25
  -3  -1  -1    0.70    0.10
  -3  -1  -1    0.71    0.20
   3   1  -1    0.82    0.13
  -4   1  -1   23.99    0.75
   4   1   1   27.86    0.65
  -4  -1   1   23.98    1.06
  -4   1  -1   25.16    1.03
   4  -1  -1   24.44    1.07
   4   1   1   25.51    1.16
   4  -1  -1   25.82    0.83
  -4  -1  -1   24.29    1.04
  -4   1   1   27.04    1.11
   4  -1   1   24.80    1.15
   4   1  -1   25.84    1.12
   4   1  -1   25.22    0.72
  -4  -1  -1   26.31    0.63
   5   1   1    0.19    0.23
   5  -1  -1    0.69    0.14
  -5   1  -1    0.23    0.12
   5  -1  -1    0.16    0.22
  -5  -1   1    0.02    0.15
  -5   1  -1   -0.06    0.20
   5   1  -1   -0.01    0.17
   5   1  -1    0.23    0.10
  -5  -1  -1    0.31    0.19
  -5   1   1   -0.03    0.18
   5  -1   1    0.17    0.24
   6   1   1    0.08    0.27
  -6  -1   1    0.11    0.26
   6  -1  -1    0.06    0.25
  -6   1  -1   -0.37    0.17
   6  -1  -1   -0.25    0.13
   6  -1   1    0.26    0.27
   6   1  -1   -0.07    0.21
  -6  -1  -1    0.03    0.24
  -6   1   1   -0.20    0.22
  -7  -1   1   39.43    1.82
   7  -1  -1   41.35    1.23
   7   1   1   39.72    1.93
   7  -1  -1   40.23    1.84
  -7   1  -1   38.64    1.75
  -7  -1  -1   38.27    1.76
   7  -1   1   37.90    1.88
   7   1  -1   38.46    1.85
  -7   1   1   41.44    1.86
  -8   1  -1    0.39    0.40
   8  -1  -1    0.18    0.38
  -8  -1   1    1.05    0.43
   8   1   1    0.80    0.47
  -8  -1  -1    1.19    0.48
   8   1  -1    0.67    0.46
   8  -1   1    0.34    0.38
  -8   1   1    0.99    0.46
   9  -1  -1    0.80    0.47
   9   1   1    1.92    0.62
  -9   1  -1    1.31    0.54
  -9  -1   1    1.38    0.58
  -9  -1  -1    1.84    0.61
  -9   1   1    1.70    0.64
   9   1  -1    1.07    0.53
   9  -1   1    1.64    0.63
  10  -1  -1    1.00    0.56
 -10  -1   1    1.31    0.63
 -10   1  -1    2.01    0.71
  10   1   1    1.65    0.69
  10   1  -1    1.63    0.61
  10  -1   1    2.25    0.69
 -10   1   1    2.36    0.75
 -10  -1  -1    1.37    0.63
  11   1   1    0.46    0.52
  11  -1  -1    0.39    0.47
 -11   1  -1    0.83    0.63
 -11  -1   1    1.76    0.65
 -11  -1  -1    1.04    0.65
  11   1  -1    0.95    0.58
 -11   1   1    1.45    0.66
  11  -1   1    0.68    0.50
   0  -1  -2    0.04    0.07
   0   1   2   -0.04    0.05
   0  -1   2   -0.02    0.05
   0   1   2   -0.01    0.06
   0  -1  -2    0.03    0.05
   0   1  -2    0.05    0.06
   0  -1   2    0.00    0.05
   0   1  -2    0.08    0.04
  -1  -1   2    7.12    0.34
  -1   1  -2    6.61    0.33
   1   1   2    7.21    0.35
   1  -1  -2    6.81    0.26
   1  -1  -2    6.99    0.35
   1   1   2    7.04    0.38
  -1   1   2    6.69    0.37
  -1   1   2    7.32    0.26
   1  -1   2    7.68    0.40
   1   1  -2    6.48    0.33
   1   1  -2    6.69    0.33
   1  -1   2    6.90    0.29
  -1  -1  -2    7.17    0.31
   2  -1  -2   32.07    0.90
   2   1   2   33.75    1.10
  -2   1  -2   31.58    0.89
   2  -1  -2   32.92    0.92
  -2  -1   2   31.41    0.98
  -2   1  -2   32.03    0.87
  -2  -1  -2   33.61    0.96
  -2  -1  -2   32.71    0.78
   2   1  -2   32.01    0.98
   2   1  -2   31.95    0.86
   2  -1   2   33.72    1.11
  -2   1   2   30.64    1.00
   3  -1  -2   41.42    1.25
  -3   1  -2   41.93    1.22
   3   1   2   42.02    1.43
  -3  -1   2   38.93    1.28
  -3   1  -2   41.12    1.05
   3  -1  -2   39.93    1.12
  -3   1   2   39.63    1.30
  -3  -1  -2   43.63    0.95
   3   1  -2   40.92    1.05
  -3  -1  -2   42.41    1.27
   3  -1   2   40.83    1.43
   3   1  -2   41.03    1.30
  -4   1  -2   51.76    1.25
  -4   1  -2   50.98    1.56
  -4  -1   2   51.83    1.67
   4  -1  -2   50.97    1.61
   4   1   2   51.20    1.79
   4  -1  -2   51.39    1.37
  -4  -1  -2   49.82    1.58
  -4   1   2   48.78    1.64
   4  -1   2   48.82    1.76
   4   1  -2   52.11    1.68
   4   1  -2   50.45    1.27
  -4  -1  -2   50.98    1.10
  -5   1  -2    0.56    0.17
  -5  -1   2    0.40    0.23
   5  -1  -2    0.21    0.17
   5  -1  -2    0.23    0.23
   5   1   2    0.21    0.27
  -5   1  -2    0.90    0.28
   5  -1   2    0.14    0.25
   5   1  -2    0.01    0.22
  -5  -1  -2    0.11    0.21
   5   1  -2    0.61    0.16
  -5   1   2    0.06    0.24
  -5  -1  -2    0.11    0.10
   6  -1  -2    4.37    0.38
  -6  -1   2    3.35    0.60
  -6   1  -2    3.74    0.58
  -6   1  -2    3.62    0.33
   6   1   2    4.27    0.25
   6  -1  -2    4.49    0.68
   6   1   2    3.27    0.66
   6   1  -2    3.54    0.63
   6  -1   2    3.18    0.63
   6   1  -2    4.38    0.34
  -6  -1  -2    3.68    0.61
  -6   1   2    3.33    0.59
   7  -1  -2    5.47    0.46
  -7   1  -2    4.73    0.74
   7  -1  -2    3.97    0.71
   7   1   2    4.46    0.81
  -7  -1   2    4.35    0.76
  -7   1   2    4.84    0.82
   7   1  -2    4.46    0.78
  -7  -1  -2    3.82    0.69
   7  -1   2    4.81    0.82
   8  -1  -2   11.69    1.07
  -8  -1   2   13.37    1.16
   8   1   2   12.20    1.17
  -8   1  -2   11.85    1.01
  -8  -1  -2   12.70    1.08
   8   1  -2   11.56    1.07
  -8   1   2   12.38    1.13
   8  -1   2   12.87    1.18
  -9  -1   2    0.90    0.50
  -9   1  -2    0.76    0.41
   9  -1  -2    0.13    0.39
   9   1   2    0.66    0.45
   9   1  -2    0.61    0.45
  -9  -1  -2    0.48    0.36
   9  -1   2    0.91    0.54
  -9   1   2    0.77    0.45
 -10   1  -2    0.63    0.39
  10   1   2    0.12    0.42
 -10  -1   2   -0.49    0.27
  10  -1  -2    0.42    0.44
 -10   1   2   -0.63    0.27
  10  -1   2   -0.04    0.37
  10   1  -2   -0.03    0.40
 -10  -1  -2   -0.11    0.33
 -11  -1   2    4.75    1.05
 -11   1  -2    3.57    0.89
  11  -1  -2    4.41    0.96
  11   1   2    2.14    0.80
 -11   1   2    3.74    0.94
  11  -1   2    3.19    0.84
  11   1  -2    3.60    0.88
 -11  -1  -2    5.81    1.04
   0  -1  -3  549.08   10.15
   0   1  -3  571.79   10.47
   0  -1   3  595.86    9.89
   0   1   3  568.02    9.73
   0   1   3  524.94   10.35
   0  -1   3  566.72   10.38
   1   1   3   68.37    1.50
   1  -1  -3   64.61    1.54
   1  -1  -3   64.87    1.34
   1   1   3   62.32    1.56
  -1   1  -3   63.47    1.48
  -1  -1   3   62.87    1.46
  -1   1   3   64.35    1.34
   1  -1   3   59.35    1.59
   1   1  -3   64.78    1.48
   1  -1   3   63.38    1.36
  -1  -1  -3   64.59    1.46
   1   1  -3   63.53    1.51
   2   1   3   14.93    0.64
   2   1   3   14.21    0.72
  -2  -1   3   14.34    0.65
   2  -1  -3   14.11    0.62
  -2   1  -3   13.46    0.54
  -2   1  -3   14.76    0.59
   2  -1  -3   14.63    0.55
  -2  -1  -3   15.11    0.55
  -2   1   3   13.20    0.66
   2   1  -3   13.92    0.61
   2  -1   3   14.67    0.73
   2   1  -3   13.32    0.58
  -3   1  -3   18.71    0.77
   3  -1  -3   19.36    0.77
  -3  -1   3   19.72    0.90
   3   1   3   21.49    1.00
  -3   1  -3   20.05    0.73
   3  -1  -3   20.09    0.79
  -3  -1  -3   21.01    0.67
  -3   1   3   18.13    0.88
  -3  -1  -3   20.96    0.86
   3  -1   3   20.55    0.98
   3   1  -3   20.58    0.87
   3   1  -3   19.37    0.74
   4   1   3    7.92    0.67
   4  -1  -3    7.81    0.50
   4  -1  -3    7.42    0.56
  -4  -1   3    7.54    0.62
  -4   1  -3    7.49    0.55
  -4   1  -3    7.65    0.45
  -4   1   3    7.42    0.62
  -4  -1  -3    7.32    0.57
   4   1  -3    7.69    0.46
   4   1  -3    7.19    0.58
   4  -1   3    7.89    0.68
  -4  -1  -3    7.98    0.40
   5   1   3    9.45    0.79
   5  -1  -3    7.58    0.64
  -5  -1   3    8.37    0.74
  -5   1  -3    7.18    0.45
   5  -1  -3    8.88    0.55
  -5   1  -3    8.82    0.67
  -5  -1  -3    7.71    0.39
  -5   1   3    7.45    0.67
   5   1  -3    8.01    0.50
   5   1  -3    7.68    0.67
   5  -1   3    6.51    0.70
  -5  -1  -3    8.63    0.68
  -6   1  -3   16.55    1.01
   6   1   3   14.89    1.12
  -6   1  -3   15.33    0.67
   6  -1  -3   15.56    0.78
   6  -1  -3   15.03    1.00
  -6  -1   3   15.22    1.06
   6   1  -3   15.06    0.72
  -6  -1  -3   15.62    0.55
   6  -1   3   15.31    1.14
  -6  -1  -3   15.34    0.99
   6   1  -3   15.33    1.02
  -6   1   3   16.43    1.12
   7   1   3   12.98    1.14
   7  -1  -3   15.07    0.79
  -7   1  -3   13.96    1.01
   7  -1  -3   13.85    1.04
  -7  -1   3   14.44    1.14
  -7  -1  -3   12.96    1.00
   7  -1   3   12.43    1.12
   7   1  -3   13.79    1.08
  -7   1   3   13.72    1.11
   7   1  -3   15.08    0.72
   8  -1  -3    0.72    0.39
   8   1   3    0.29    0.37
  -8   1  -3    0.30    0.34
  -8  -1   3    0.05    0.31
  -8  -1  -3    0.40    0.36
   8  -1   3    0.32    0.37
   8   1  -3    0.13    0.34
  -8   1   3   -0.11    0.32
  -9   1  -3    0.12    0.38
   9  -1  -3    0.51    0.41
   9   1   3   -0.17    0.35
  -9  -1   3   -0.15    0.37
   9   1  -3    0.26    0.35
   9  -1   3   -0.19    0.37
  -9   1   3   -0.38    0.29
  -9  -1  -3    0.44    0.43
 -10  -1   3   -0.34    0.39
  10   1   3   -0.60    0.29
  10  -1  -3   -0.29    0.39
 -10   1  -3   -0.34    0.32
  10  -1   3   -0.09    0.41
 -10  -1  -3   -0.13    0.38
 -10   1   3   -0.29    0.35
  10   1  -3   -0.14    0.36
  11   1   3   -0.27    0.44
  11  -1  -3    0.51    0.48
 -11   1  -3    0.57    0.50
 -11  -1   3    1.44    0.51
  11   1  -3    0.67    0.52
 -11   1   3   -0.58    0.29
 -11  -1  -3    0.55    0.45
  11  -1   3   -0.04    0.41
   0   1   4    0.07    0.10
   0  -1   4   -0.02    0.09
   0  -1  -4   -0.03    0.11
   0   1   4    0.01    0.11
   0   1  -4   -0.02    0.12
   0  -1   4    0.13    0.09
  -1   1  -4    1.65    0.27
  -1  -1   4    1.55    0.25
   1   1   4    1.58    0.27
   1  -1  -4    1.09    0.25
  -1  -1   4    1.57    0.24
   1   1   4    1.55    0.25
   1  -1   4    1.54    0.27
  -1   1   4    1.29    0.25
  -1   1   4    1.50    0.17
   1  -1   4    1.37    0.21
   1   1  -4    1.57    0.29
  -1  -1  -4    1.27    0.24
   2   1   4   12.45    0.69
   2  -1  -4   13.00    0.67
   2  -1  -4   12.99    0.53
  -2   1  -4   14.11    0.64
   2   1   4   13.87    0.65
  -2  -1   4   13.52    0.67
  -2   1   4   13.81    0.71
   2   1  -4   12.64    0.61
  -2  -1  -4   13.71    0.61
   2  -1   4   13.46    0.75
   2   1  -4   12.61    0.64
  -3  -1   4   20.67    0.95
  -3   1  -4   20.51    0.81
  -3   1  -4   20.23    0.81
   3  -1  -4   21.35    0.82
   3   1   4   22.81    1.06
   3  -1  -4   20.48    0.89
   3   1  -4   20.05    0.85
  -3   1   4   19.80    0.95
  -3  -1  -4   21.90    0.78
  -3  -1  -4   21.22    0.87
   3   1  -4   21.10    0.89
   3  -1   4   20.71    1.06
   4  -1  -4    3.14    0.44
   4  -1  -4    2.94    0.43
   4   1   4    3.48    0.55
  -4   1  -4    3.32    0.45
  -4   1  -4    3.22    0.34
  -4  -1   4    3.22    0.53
  -4  -1  -4    2.90    0.44
   4  -1   4    3.04    0.55
  -4   1   4    2.47    0.46
   4   1  -4    2.73    0.44
   4   1  -4    3.48    0.38
  -4  -1  -4    3.33    0.32
   5   1   4   45.39    1.89
  -5   1  -4   44.11    1.56
  -5   1  -4   45.69    1.33
  -5  -1   4   42.86    1.73
   5  -1  -4   43.51    1.60
   5  -1  -4   43.21    1.47
   5   1  -4   44.92    1.70
  -5  -1  -4   46.71    1.65
   5   1  -4   43.43    1.39
  -5  -1  -4   46.95    1.23
   5  -1   4   45.23    1.90
  -5   1   4   45.07    1.79
   6   1   4   18.59    1.27
  -6   1  -4   17.68    1.03
   6  -1  -4   17.14    1.05
  -6  -1   4   16.90    1.14
   6  -1  -4   16.85    0.88
  -6   1  -4   16.60    0.74
   6  -1   4   15.51    1.18
  -6   1   4   15.83    1.12
   6   1  -4   17.49    1.10
  -6  -1  -4   18.02    0.67
   6   1  -4   16.93    0.83
  -6  -1  -4   16.18    1.01
  -7  -1   4    7.48    1.00
   7   1   4    6.87    1.00
  -7   1  -4    7.85    0.80
   7  -1  -4    7.22    0.76
   7  -1  -4    7.95    0.61
   7  -1   4    6.36    0.99
   7   1  -4    7.64    0.57
   7   1  -4    7.58    0.80
  -7   1   4    7.53    0.84
  -7  -1  -4    7.28    0.77
  -8  -1   4    4.50    0.86
  -8   1  -4    4.38    0.76
   8  -1  -4    5.02    0.82
   8   1   4    4.25    0.86
   8   1  -4    4.79    0.83
  -8  -1  -4    3.54    0.72
  -8   1   4    4.49    0.88
   8  -1   4    3.91    0.82
   9   1   4    3.27    0.80
   9  -1  -4    4.66    0.87
  -9   1  -4    4.71    0.85
  -9  -1   4    3.90    0.90
   9  -1   4    3.99    0.92
  -9  -1  -4    4.34    0.80
  -9   1   4    4.74    0.95
   9   1  -4    4.63    0.87
 -10   1  -4   12.55    1.21
  10  -1  -4   14.49    1.31
 -10  -1   4   12.26    1.27
  10   1   4   11.15    1.29
  10   1  -4   10.46    1.20
 -10  -1  -4   10.46    1.14
  10  -1   4    9.75    1.39
 -10   1   4   14.39    1.42
  11  -1  -4   -0.57    0.44
 -11  -1   4    1.03    0.75
  11   1   4    0.93    0.58
 -11   1  -4    1.11    0.49
 -11   1   4    0.31    0.66
  11   1  -4    0.07    0.49
  11  -1   4    0.70    0.62
 -11  -1  -4    0.69    0.57
   0  -1  -5   25.59    0.99
   0   1   5   23.79    0.85
   0  -1   5   24.52    0.96
   0   1   5   24.86    0.91
   0  -1   5   26.81    0.87
   0   1  -5   25.57    1.00
  -1  -1   5   62.55    1.60
   1   1   5   64.26    1.64
  -1  -1   5   59.73    1.63
   1   1   5   59.70    1.67
   1  -1  -5   61.63    1.73
  -1   1  -5   62.25    1.71
  -1   1   5   61.07    1.51
  -1  -1  -5   62.58    1.67
  -1   1   5   62.01    1.68
   1  -1   5   59.88    1.48
   1   1  -5   62.66    1.74
   1  -1   5   58.46    1.74
  -2   1  -5    0.18    0.20
  -2  -1   5    0.06    0.17
   2  -1  -5    0.17    0.16
   2   1   5    0.30    0.18
   2  -1  -5    0.12    0.13
   2   1   5    0.40    0.19
   2   1  -5    0.50    0.18
   2   1  -5    0.05    0.17
   2  -1   5    1.10    0.24
  -2  -1  -5    0.06    0.16
  -2   1   5    0.27    0.19
  -3   1  -5   -0.05    0.15
  -3   1  -5    0.25    0.17
  -3  -1   5   -0.11    0.16
   3  -1  -5   -0.19    0.09
   3  -1  -5    0.26    0.14
   3   1   5   -0.10    0.21
  -3   1   5    0.11    0.22
   3   1  -5   -0.09    0.16
   3  -1   5    0.20    0.17
   3   1  -5    0.22    0.16
  -3  -1  -5    0.02    0.15
  -3  -1  -5   -0.19    0.12
  -4  -1   5   24.45    1.20
  -4   1  -5   24.16    1.02
   4   1   5   26.67    1.33
   4  -1  -5   26.56    1.06
   4  -1  -5   24.24    1.09
  -4   1  -5   25.95    1.02
   4   1  -5   25.68    1.07
  -4   1   5   27.79    1.30
   4  -1   5   25.60    1.33
  -4  -1  -5   25.22    1.10
  -4  -1  -5   26.06    0.96
   4   1  -5   26.20    1.13
  -5  -1   5    1.10    0.40
  -5   1  -5    2.09    0.36
  -5   1  -5    2.04    0.39
   5  -1  -5    2.13    0.39
   5  -1  -5    1.67    0.39
   5   1   5    1.12    0.41
   5   1  -5    1.93    0.38
  -5  -1  -5    1.41    0.34
  -5   1   5    1.52    0.45
   5  -1   5    1.57    0.51
   5   1  -5    1.87    0.43
  -5  -1  -5    2.20    0.34
  -6   1  -5    0.23    0.20
   6  -1  -5    0.26    0.22
  -6  -1   5   -0.04    0.28
   6   1   5   -0.06    0.25
   6  -1  -5    0.09    0.29
  -6   1  -5   -0.15    0.19
   6   1  -5    0.59    0.22
  -6   1   5    0.09    0.31
  -6  -1  -5   -0.11    0.21
  -6  -1  -5    0.04    0.18
   6  -1   5   -0.19    0.26
   6   1  -5    0.14    0.27
  -7  -1   5    1.42    0.49
  -7   1  -5    1.88    0.47
   7   1   5    1.33    0.51
   7  -1  -5    1.58    0.50
  -7  -1  -5    1.44    0.45
   7   1  -5    1.59    0.49
   7  -1   5    0.96    0.48
   7   1  -5    2.10    0.39
  -7   1   5    1.82    0.57
   8   1   5    4.84    0.93
   8  -1  -5    4.78    0.84
  -8   1  -5    3.97    0.70
  -8  -1   5    4.63    0.89
   8   1  -5    5.68    0.92
   8  -1   5    3.98    0.90
  -8   1   5    4.18    0.87
  -8  -1  -5    4.77    0.78
  -9   1  -5   -0.43    0.24
  -9  -1   5   -0.54    0.34
   9   1   5    0.16    0.40
   9  -1  -5   -0.51    0.34
  -9   1   5    0.04    0.33
   9   1  -5   -0.08    0.39
  -9  -1  -5   -0.28    0.22
   9  -1   5    0.38    0.42
 -10  -1   5    0.47    0.58
 -10   1  -5    0.38    0.47
  10   1   5    0.70    0.54
  10  -1  -5    0.74    0.60
 -10  -1  -5    0.27    0.46
  10  -1   5    1.24    0.67
  10   1  -5   -0.04    0.38
 -10   1   5    0.79    0.57
 -11  -1   5    0.61    0.61
 -11   1  -5    1.43    0.59
  11   1   5   -0.38    0.35
 -11  -1  -5   -0.21    0.43
  11  -1   5    0.34    0.47
 -11   1   5   -0.22    0.34
  11   1  -5    0.26    0.55
   0  -1   6    0.13    0.14
   0   1   6   -0.16    0.12
   0   1   6    0.11    0.12
   0   1  -6    0.07    0.18
   0  -1  -6   -0.11    0.14
   0  -1   6    0.69    0.17
   1   1   6    2.81    0.41
   1  -1  -6    2.41    0.40
  -1   1  -6    2.41    0.41
   1   1   6    3.24    0.42
  -1  -1   6    2.89    0.39
  -1  -1   6    2.46    0.36
  -1   1   6    2.55    0.29
   1  -1   6    2.61    0.40
   1   1  -6    2.49    0.41
  -1  -1  -6    2.26    0.38
  -1   1   6    2.41    0.39
   1  -1   6    2.73    0.35
  -2   1  -6    0.82    0.28
  -2  -1   6    0.53    0.24
   2   1   6    1.32    0.31
  -2  -1   6    0.98    0.26
   2  -1  -6    1.34    0.33
   2   1   6    0.63    0.24
   2  -1   6    1.13    0.33
  -2  -1  -6    0.89    0.29
  -2   1   6    0.93    0.24
  -2   1   6    0.59    0.27
   2  -1   6    1.35    0.27
   2   1  -6    1.24    0.33
  -3   1  -6   10.11    0.59
  -3  -1   6    9.47    0.70
  -3   1  -6    9.90    0.65
   3  -1  -6    9.81    0.56
   3  -1  -6    9.40    0.70
   3   1   6    9.34    0.72
   3   1   6    9.87    0.67
  -3   1   6    8.92    0.71
   3  -1   6   11.89    0.87
   3   1  -6   10.09    0.71
   3   1  -6    8.85    0.60
  -3  -1  -6    8.87    0.61
   4  -1  -6    4.10    0.58
   4  -1  -6    4.00    0.42
  -4  -1   6    3.37    0.56
   4   1   6    4.43    0.68
  -4   1  -6    4.58    0.45
  -4   1  -6    3.80    0.49
  -4   1   6    4.21    0.65
  -4  -1  -6    4.02    0.42
   4  -1   6    4.34    0.70
   4   1  -6    4.62    0.48
   4   1  -6    4.10    0.56
  -4  -1  -6    4.08    0.45
  -5   1  -6   10.78    0.69
   5  -1  -6   10.88    0.75
   5   1   6   11.00    0.98
   5  -1  -6    9.57    0.74
  -5  -1   6    9.82    0.86
  -5   1  -6   11.01    0.76
  -5   1   6   10.44    0.91
  -5  -1  -6   10.68    0.78
   5  -1   6    9.35    0.92
  -5  -1  -6   10.40    0.65
   5   1  -6   11.11    0.77
   5   1  -6   11.00    0.81
   6   1   6    5.16    0.86
  -6   1  -6    5.22    0.68
   6  -1  -6    5.63    0.61
  -6  -1   6    3.63    0.71
   6  -1  -6    4.60    0.67
  -6   1  -6    5.27    0.52
  -6  -1  -6    5.15    0.47
   6   1  -6    5.36    0.76
  -6   1   6    4.58    0.77
   6  -1   6    5.04    0.87
   6   1  -6    5.13    0.67
  -6  -1  -6    4.38    0.64
   7  -1  -6    1.29    0.43
  -7  -1   6    0.91    0.48
   7   1   6    1.42    0.55
   7  -1  -6    1.10    0.45
  -7   1  -6    1.28    0.42
  -7   1   6    2.37    0.64
  -7  -1  -6    1.84    0.47
   7  -1   6    1.12    0.56
   7   1  -6    1.87    0.53
   7   1  -6    2.79    0.50
   8   1   6    2.08    0.66
  -8   1  -6    1.52    0.50
   8  -1  -6    3.16    0.70
  -8  -1   6    2.41    0.69
   8  -1   6    1.89    0.64
  -8   1   6    2.41    0.68
  -8  -1  -6    4.17    0.74
   8   1  -6    2.64    0.68
   9  -1  -6    0.38    0.44
  -9  -1   6    0.08    0.43
  -9   1  -6    1.56    0.47
   9   1   6    0.51    0.48
   9  -1   6    1.17    0.59
  -9  -1  -6    1.64    0.55
   9   1  -6    0.95    0.56
  -9   1   6    1.01    0.61
  10   1   6    0.57    0.51
 -10  -1   6    0.04    0.42
 -10   1  -6   -0.37    0.42
 -10  -1  -6    0.58    0.43
  10   1  -6    0.28    0.47
  10  -1   6    0.82    0.54
 -10   1   6    1.11    0.55
   0   1  -7   12.14    0.81
   0   1   7   11.74    0.71
   0  -1  -7   12.09    0.80
   0  -1   7   11.96    0.74
   0   1   7   11.98    0.68
   0  -1   7   12.46    0.67
  -1  -1   7    2.05    0.37
   1  -1  -7    2.76    0.49
  -1   1  -7    1.77    0.42
  -1  -1   7    2.08    0.34
   1   1   7    2.42    0.37
   1   1   7    2.10    0.38
   1   1  -7    1.36    0.38
  -1   1   7    1.80    0.38
   1  -1   7    2.11    0.35
  -1   1   7    2.53    0.30
  -1  -1  -7    2.74    0.48
   1  -1   7    1.62    0.40
  -2  -1   7    0.25    0.22
   2  -1  -7   -0.16    0.22
  -2  -1   7    0.86    0.26
  -2   1  -7    0.70    0.30
   2   1   7    0.18    0.21
   2   1   7    0.33    0.20
  -2   1   7    0.09    0.23
   2  -1   7    1.04    0.27
  -2  -1  -7    0.16    0.23
  -2   1   7    0.44    0.20
   2  -1   7    0.90    0.27
   2   1  -7    0.61    0.33
  -3  -1   7    0.57    0.27
  -3   1  -7    0.89    0.23
  -3   1  -7    0.45    0.26
   3   1   7    0.47    0.27
   3   1   7    0.42    0.24
   3  -1  -7    0.86    0.32
  -3   1   7    0.75    0.33
  -3   1   7    0.95    0.26
   3   1  -7    0.47    0.24
   3  -1   7    1.02    0.33
   3   1  -7    0.09    0.23
  -3  -1  -7    0.35    0.24
  -4  -1   7    1.62    0.46
  -4   1  -7    1.97    0.41
   4   1   7    1.20    0.43
   4  -1  -7    2.09    0.38
   4  -1  -7    1.82    0.46
  -4   1  -7    2.20    0.41
   4   1  -7    1.62    0.44
  -4  -1  -7    1.81    0.38
  -4   1   7    1.51    0.47
  -4  -1  -7    2.02    0.40
   4  -1   7    2.04    0.50
   4   1  -7    1.28    0.35
  -5   1  -7    1.55    0.31
  -5  -1   7    0.39    0.35
   5   1   7    0.05    0.29
   5  -1  -7    0.61    0.33
  -5   1  -7    0.26    0.24
   5  -1  -7    0.57    0.28
  -5   1   7    0.33    0.32
   5  -1   7    0.53    0.36
   5   1  -7    0.48    0.28
  -5  -1  -7    0.42    0.25
   5   1  -7    0.55    0.33
  -5  -1  -7   -0.06    0.18
   6   1   7    3.80    0.77
  -6   1  -7    3.75    0.54
  -6  -1   7    3.85    0.74
   6  -1  -7    3.65    0.63
   6  -1  -7    4.18    0.62
  -6   1  -7    3.60    0.58
   6  -1   7    4.41    0.86
   6   1  -7    4.35    0.67
  -6  -1  -7    3.44    0.61
   6   1  -7    3.84    0.62
  -6  -1  -7    3.64    0.51
  -6   1   7    4.75    0.81
   7  -1  -7    4.09    0.67
   7  -1  -7    3.69    0.67
  -7   1  -7    3.38    0.61
   7   1   7    2.43    0.64
  -7  -1   7    2.91    0.69
   7   1  -7    2.34    0.54
  -7   1   7    3.79    0.80
   7   1  -7    2.44    0.60
  -7  -1  -7    2.50    0.57
   7  -1   7    2.96    0.77
   8   1   7    2.71    0.73
  -8   1  -7    3.21    0.65
  -8  -1   7    2.83    0.77
   8  -1  -7    3.55    0.73
   8  -1   7    2.72    0.78
  -8  -1  -7    3.03    0.67
  -8   1   7    3.52    0.84
   8   1  -7    4.23    0.79
  -9   1  -7   10.54    1.02
  -9  -1   7   11.29    1.23
   9   1   7    9.57    1.39
   9   1  -7   10.82    1.12
  -9  -1  -7    9.39    1.01
  -9   1   7    7.44    1.21
   9  -1   7    9.09    1.36
 -10   1  -7    3.73    0.80
 -10  -1   7    1.91    0.80
  10   1   7    4.01    1.00
 -10   1   7    2.39    0.85
 -10  -1  -7    2.80    0.74
  10  -1   7    2.97    0.90
   0   1   8    0.54    0.20
   0  -1   8    1.14    0.34
   0   1  -8    0.50    0.30
   0  -1   8    1.06    0.29
   0   1   8    0.10    0.18
   0  -1  -8   -0.13    0.21
  -1  -1   8    8.28    0.62
  -1  -1   8    8.65    0.66
   1  -1  -8    6.43    0.67
   1   1   8    7.91    0.63
   1   1   8    7.75    0.61
  -1   1  -8    8.77    0.74
  -1   1   8    9.19    0.70
   1  -1   8    8.75    0.68
  -1  -1  -8    7.96    0.72
   1  -1   8    8.18    0.58
   1   1  -8    9.58    0.79
  -1   1   8    8.50    0.59
  -2   1  -8   58.82    1.95
   2   1   8   56.39    1.80
   2  -1  -8   56.49    2.00
   2   1   8   53.59    1.93
  -2  -1   8   55.49    1.79
  -2  -1   8   56.15    1.85
  -2   1   8   57.42    1.69
   2  -1   8   55.13    2.02
   2   1  -8   56.06    1.98
  -2   1   8   54.97    1.89
  -2  -1  -8   55.75    1.91
   2  -1   8   55.07    1.66
  -3   1  -8    0.12    0.24
   3   1   8    0.98    0.28
  -3  -1   8   -0.26    0.16
   3  -1  -8    0.34    0.29
  -3  -1   8   -0.18    0.21
   3   1   8    0.19    0.22
  -3  -1  -8   -0.33    0.18
  -3   1   8    0.16    0.22
   3  -1   8   -0.20    0.24
   3  -1   8    0.00    0.19
  -3   1   8    0.48    0.30
   3   1  -8    0.10    0.24
  -4   1  -8    3.06    0.51
  -4  -1   8    2.86    0.57
  -4   1  -8    3.05    0.46
   4  -1  -8    3.68    0.63
   4  -1  -8    3.55    0.48
   4   1   8    2.70    0.61
   4   1  -8    2.63    0.48
   4   1  -8    2.40    0.52
  -4   1   8    3.84    0.67
  -4  -1  -8    2.30    0.47
   4  -1   8    2.58    0.60
  -4  -1  -8    2.14    0.40
  -5   1  -8    0.63    0.25
  -5  -1   8    0.47    0.36
  -5   1  -8    0.16    0.25
   5   1   8    0.46    0.36
   5  -1  -8    0.71    0.37
   5  -1  -8    0.78    0.31
   5  -1   8   -0.25    0.30
  -5  -1  -8   -0.01    0.24
   5   1  -8    1.03    0.41
  -5   1   8    0.41    0.35
   5   1  -8    0.99    0.36
  -5  -1  -8    0.35    0.25
   6  -1  -8    2.74    0.55
   6  -1  -8    3.47    0.65
   6   1   8    3.03    0.75
  -6  -1   8    3.23    0.71
  -6   1  -8    2.75    0.51
  -6   1  -8    3.11    0.57
   6   1  -8    2.53    0.56
  -6   1   8    2.92    0.68
  -6  -1  -8    2.29    0.52
  -6  -1  -8    2.81    0.49
   6  -1   8    2.43    0.68
   6   1  -8    2.38    0.56
  -7   1  -8    5.31    0.76
   7  -1  -8    5.99    0.86
  -7  -1   8    4.29    0.85
   7   1   8    5.10    0.97
  -7  -1  -8    4.98    0.78
   7   1  -8    5.56    0.79
   7  -1   8    4.63    0.92
   7   1  -8    6.54    0.90
  -7   1   8    4.97    0.94
  -8   1  -8    0.57    0.33
   8   1   8    0.19    0.41
  -8  -1   8    0.20    0.40
   8   1  -8    0.52    0.46
  -8   1   8    0.46    0.42
  -8  -1  -8    0.34    0.38
   8  -1   8   -0.27    0.33
  -9   1  -8    1.49    0.56
  -9  -1   8    0.62    0.58
   9   1   8    0.59    0.56
   9  -1   8    0.82    0.56
  -9   1   8    1.44    0.69
  -9  -1  -8    2.01    0.56
 -10  -1   8    1.92    0.76
 -10   1  -8    2.11    0.66
  10   1   8    2.28    0.83
  10  -1   8    2.13    0.81
 -10  -1  -8    2.50    0.75
 -10   1   8    1.87    0.79
   0  -1  -9   13.93    0.98
   0   1  -9   13.21    0.97
   0   1   9   13.22    0.85
   0  -1   9   13.65    0.88
   0   1   9   13.36    0.80
   0  -1   9   13.22    0.80
   1  -1  -9    3.33    0.61
  -1   1  -9    4.46    0.69
  -1  -1   9    3.85    0.57
  -1  -1   9    4.52    0.60
   1   1   9    4.12    0.60
   1   1   9    3.88    0.57
   1   1  -9    4.33    0.70
   1  -1   9    4.22    0.63
   1  -1   9    3.90    0.44
  -1   1   9    3.92    0.59
  -1   1   9    3.86    0.45
  -1  -1  -9    4.01    0.65
   2   1   9    4.66    0.55
  -2  -1   9    4.33    0.64
  -2   1  -9    4.56    0.69
   2   1   9    3.68    0.56
   2  -1  -9    3.43    0.63
  -2  -1   9    4.00    0.48
  -2   1   9    4.02    0.46
  -2   1   9    4.05    0.63
   2   1  -9    3.44    0.64
  -2  -1  -9    3.98    0.65
   2  -1   9    4.06    0.68
   2  -1   9    3.95    0.45
  -3   1  -9    1.21    0.39
  -3  -1   9    1.75    0.40
  -3  -1   9    1.06    0.40
   3  -1  -9    1.46    0.47
   3   1   9    1.13    0.37
   3   1   9    1.53    0.43
  -3   1   9    1.84    0.36
   3  -1   9    0.76    0.30
   3   1  -9    0.74    0.37
  -3   1   9    1.07    0.39
   3  -1   9    1.54    0.49
  -3  -1  -9    0.73    0.35
   4  -1  -9    3.04    0.64
  -4  -1   9    3.03    0.49
   4   1   9    2.25    0.59
  -4  -1   9    3.00    0.61
  -4   1  -9    3.00    0.47
  -4   1  -9    2.73    0.53
   4   1  -9    2.36    0.58
  -4  -1  -9    2.42    0.50
   4  -1   9    2.92    0.65
  -4   1   9    3.97    0.46
  -4   1   9    3.21    0.63
  -4  -1  -9    3.29    0.54
   5  -1  -9    0.82    0.40
   5  -1  -9    0.34    0.27
  -5  -1   9    0.39    0.35
  -5   1  -9    0.15    0.25
   5   1   9    0.36    0.35
  -5   1  -9    0.35    0.23
   5   1  -9    0.41    0.32
  -5  -1  -9    0.30    0.30
   5   1  -9    0.05    0.29
  -5  -1  -9    0.16    0.26
  -5   1   9   -0.01    0.33
   5  -1   9    0.38    0.35
  -6  -1   9    4.46    0.82
   6  -1  -9    5.30    0.85
  -6   1  -9    4.51    0.66
  -6   1  -9    4.49    0.66
   6   1   9    3.74    0.83
  -6   1   9    5.00    0.88
  -6  -1  -9    4.70    0.73
   6   1  -9    5.59    0.78
   6   1  -9    4.81    0.79
  -6  -1  -9    4.94    0.68
   6  -1   9    5.46    0.98
  -7  -1   9   -0.23    0.32
  -7   1  -9    0.84    0.35
   7  -1  -9   -0.11    0.35
   7   1   9    0.42    0.49
  -7   1   9   -0.60    0.28
   7  -1   9    0.10    0.35
   7   1  -9   -0.01    0.33
  -7  -1  -9    0.16    0.30
  -8  -1   9   11.95    1.29
   8   1   9   11.99    1.32
  -8   1  -9   13.81    1.09
  -8  -1  -9   13.51    1.12
  -8   1   9   11.40    1.27
   8  -1   9   12.71    1.37
  -9  -1   9    2.92    0.87
   9   1   9    3.19    0.89
  -9   1   9    2.34    0.81
  -9  -1  -9    3.57    0.76
   9  -1   9    3.44    0.94
   0  -1 -10    0.03    0.29
   0  -1  10    0.43    0.24
   0  -1  10   -0.04    0.21
   0   1  10    0.33    0.26
   0   1  10    1.46    0.30
   0   1 -10    0.40    0.37
  -1  -1  10    0.33    0.31
   1   1  10   -0.14    0.18
  -1  -1  10    0.05    0.25
   1  -1 -10    0.76    0.39
   1   1  10    0.10    0.28
  -1   1 -10    0.38    0.31
   1   1 -10    0.19    0.32
  -1  -1 -10    0.18    0.30
   1  -1  10   -0.15    0.22
   1  -1  10   -0.06    0.20
  -1   1  10    0.58    0.30
  -1   1  10    0.40    0.29
   2  -1 -10    5.59    0.84
  -2   1 -10    6.26    0.84
  -2  -1  10    6.12    0.60
   2   1  10    7.36    0.70
   2   1  10    5.48    0.60
  -2  -1  10    5.60    0.74
   2  -1  10    5.61    0.55
  -2  -1 -10    5.60    0.80
   2  -1  10    6.25    0.75
   2   1 -10    5.72    0.86
  -2   1  10    6.24    0.80
  -2   1  10    6.16    0.57
   3   1  10    0.06    0.27
   3  -1 -10    0.63    0.42
  -3  -1  10    0.76    0.34
  -3  -1  10    0.58    0.34
  -3   1 -10    0.43    0.33
   3   1  10    0.70    0.35
  -3  -1 -10    0.58    0.34
   3   1 -10    0.96    0.43
   3  -1  10    0.73    0.38
  -3   1  10    1.27    0.32
   3  -1  10    0.59    0.29
  -3   1  10    0.80    0.39
  -4   1 -10   -0.13    0.26
   4  -1 -10   -0.10    0.33
   4   1  10   -0.44    0.24
  -4   1 -10    0.65    0.23
  -4  -1  10    0.14    0.25
  -4  -1  10   -0.11    0.27
   4   1 -10    0.37    0.38
   4  -1  10    0.23    0.31
  -4  -1 -10    0.32    0.27
  -4   1  10    0.00    0.33
  -4  -1 -10   -0.26    0.23
  -5  -1  10    0.05    0.33
  -5   1 -10   -0.13    0.24
  -5  -1  10    0.81    0.33
  -5   1 -10    0.21    0.25
   5   1  10   -0.11    0.34
   5  -1 -10    0.19    0.38
   5  -1  10    0.02    0.33
   5   1 -10    0.17    0.35
  -5  -1 -10    0.13    0.29
  -5  -1 -10    0.28    0.30
  -5   1  10    0.29    0.37
  -6   1 -10    1.05    0.38
  -6  -1  10    1.25    0.53
   6   1  10    1.06    0.50
  -6   1 -10    1.58    0.46
   6  -1 -10    1.73    0.58
  -6  -1 -10    0.44    0.35
  -6   1  10    1.75    0.58
   6  -1  10    1.17    0.55
   6   1 -10    0.68    0.44
  -6  -1 -10    1.81    0.51
   7  -1 -10    0.44    0.44
   7   1  10    0.45    0.46
  -7  -1  10    0.41    0.44
  -7   1 -10    0.86    0.42
   7   1 -10    0.06    0.39
  -7   1  10   -0.25    0.36
  -7  -1 -10    0.34    0.30
   7  -1  10   -0.24    0.41
   8   1  10    0.22    0.45
  -8  -1  10    0.68    0.57
   8  -1  10   -0.14    0.43
  -8   1  10    0.38    0.54
  -8  -1 -10    1.63    0.47
  -9  -1  10   -0.77    0.47
   9   1  10    0.09    0.37
  -9   1  10    0.76    0.55
   9  -1  10    1.20    0.69
   0   1 -11   27.32    1.59
   0  -1 -11   29.72    1.64
   0   1  11   29.07    1.35
   0  -1  11   27.50    1.30
   0  -1  11   28.51    1.44
   0   1  11   27.64    1.37
  -1  -1  11   42.63    1.77
  -1   1 -11   43.50    1.97
   1   1  11   42.53    1.80
   1  -1 -11   44.82    2.04
   1   1  11   41.53    1.69
  -1  -1  11   43.56    1.73
  -1   1  11   45.26    1.68
  -1   1  11   45.83    1.84
   1  -1  11   42.99    1.90
   1   1 -11   42.61    2.02
   1  -1  11   43.39    1.63
  -1  -1 -11   39.96    1.92
   2   1  11    1.78    0.48
  -2   1 -11    2.21    0.59
  -2  -1  11    1.86    0.51
  -2  -1  11    3.16    0.50
   2  -1 -11    3.83    0.76
   2   1  11    1.78    0.52
   2  -1  11    2.12    0.56
   2  -1  11    1.69    0.42
   2   1 -11    1.49    0.57
  -2   1  11    3.67    0.65
  -2  -1 -11    2.59    0.62
   3   1  11    0.41    0.34
  -3  -1  11    1.47    0.40
   3  -1 -11    1.31    0.49
  -3  -1  11    0.29    0.35
  -3   1 -11    0.43    0.36
   3   1  11    0.63    0.41
   3   1 -11    0.84    0.42
   3  -1  11    0.63    0.32
  -3   1  11    0.85    0.41
  -3  -1 -11    0.47    0.38
   3  -1  11    0.45    0.36
  -4   1 -11    5.19    0.56
   4  -1 -11    5.65    0.92
   4   1  11    4.37    0.85
  -4  -1  11    6.15    0.89
  -4   1 -11    4.35    0.73
  -4  -1 -11    5.14    0.77
   4  -1  11    4.85    0.88
  -4  -1 -11    4.44    0.66
   4   1 -11    4.80    0.84
  -4   1  11    5.21    0.85
   5  -1 -11    1.76    0.62
  -5  -1  11    1.51    0.52
   5   1  11    1.01    0.53
  -5   1 -11    1.03    0.37
  -5   1 -11    1.40    0.47
  -5  -1 -11    1.29    0.44
   5  -1  11    1.37    0.64
  -5  -1 -11    0.94    0.40
   5   1 -11    1.63    0.58
  -5   1  11    1.23    0.53
   6   1  11    7.26    1.13
  -6  -1  11    7.28    1.07
  -6   1 -11    6.33    0.86
   6  -1 -11    8.50    1.12
   6  -1  11    7.78    1.23
  -6  -1 -11    7.25    0.78
   6   1 -11    7.09    1.04
  -6   1  11    5.88    0.99
   7  -1 -11    2.26    0.64
   7   1  11    2.82    0.80
  -7  -1  11    2.08    0.68
   7  -1  11    2.05    0.75
   7   1 -11    2.41    0.71
  -7   1  11    2.18    0.72
  -7  -1 -11    2.72    0.60
  -8  -1  11    0.34    0.49
   8   1  11    1.13    0.54
   8  -1  11    1.02    0.64
  -8   1  11    0.72    0.55
   0  -1 -12    0.47    0.37
   0   1 -12    0.38    0.35
   0   1  12    0.00    0.27
   0  -1  12    0.18    0.30
   0  -1  12    0.78    0.33
   1   1  12    5.73    0.84
   1  -1 -12    5.25    0.90
  -1  -1  12    5.31    0.77
  -1   1 -12    6.11    0.93
  -1  -1  12    6.03    0.69
   1   1  12    6.01    0.79
   1  -1  12    4.71    0.79
   1  -1  12    5.15    0.70
  -1  -1 -12    4.81    0.85
  -1   1  12    4.67    0.75
   1   1 -12    5.08    0.89
   2   1  12   14.46    1.11
  -2  -1  12   14.83    1.09
  -2   1 -12   13.63    1.15
   2  -1 -12   13.59    1.19
   2   1  12   13.66    1.02
  -2  -1  12   15.79    1.07
   2  -1  12   14.37    0.95
   2   1 -12   15.31    1.26
  -2   1  12   12.87    1.05
   2  -1  12   14.10    1.17
  -2  -1 -12   11.88    1.06
  -3   1 -12    0.67    0.42
   3   1  12    0.02    0.30
   3   1  12    0.42    0.36
   3  -1 -12    0.96    0.45
  -3  -1  12    0.35    0.37
   3  -1  12    0.27    0.34
   3   1 -12   -0.46    0.32
   3  -1  12    0.53    0.35
  -3  -1 -12    0.00    0.31
  -3   1  12    0.09    0.32
  -4   1 -12    2.63    0.64
   4  -1 -12    2.43    0.66
   4   1  12    2.64    0.72
  -4  -1  12    2.38    0.63
  -4   1  12    3.18    0.71
  -4  -1 -12    2.58    0.52
   4   1 -12    2.09    0.68
   4  -1  12    3.18    0.78
  -4  -1 -12    2.70    0.62
   5  -1 -12   -0.06    0.35
  -5   1 -12    0.39    0.37
   5   1  12   -0.34    0.34
  -5  -1  12   -0.57    0.28
   5  -1  12   -0.30    0.35
  -5  -1 -12    0.30    0.32
   5   1 -12    0.22    0.46
  -5   1  12   -0.08    0.33
  -5  -1 -12    0.03    0.26
  -6   1 -12    2.29    0.62
   6   1  12    2.71    0.75
  -6  -1  12    2.29    0.71
   6  -1 -12    3.96    0.83
  -6   1  12    2.08    0.70
   6  -1  12    1.87    0.71
   6   1 -12    2.25    0.69
   7  -1 -12    0.47    0.47
   7   1  12    0.86    0.56
  -7  -1  12    1.40    0.62
   7   1 -12    0.07    0.47
  -7   1  12    0.34    0.52
   7  -1  12    0.54    0.60
  -8  -1  12   -0.08    0.51
   8   1  12    0.59    0.55
   8  -1  12    1.06    0.68
  -8   1  12    0.23    0.55
   0   1  13   24.74    1.41
   0  -1  13   25.47    1.36
   0  -1 -13   25.43    1.70
   0   1 -13   26.03    1.70
   0  -1  13   24.26    1.44
  -1  -1  13    6.60    0.87
   1  -1 -13    5.60    1.00
   1   1  13    6.84    0.91
   1   1  13    5.60    0.82
  -1   1 -13    6.44    1.01
  -1   1  13    5.59    0.85
   1  -1  13    6.39    0.94
   1   1 -13    5.89    1.00
  -1  -1 -13    5.88    0.96
   1  -1  13    6.76    0.85
  -2   1 -13    0.51    0.43
   2  -1 -13    1.36    0.54
   2   1  13    1.34    0.45
   2   1  13    0.81    0.44
  -2  -1  13    0.72    0.40
   2  -1  13    0.63    0.50
  -2  -1 -13    0.77    0.50
   2   1 -13   -0.16    0.31
  -2   1  13    1.52    0.52
  -3  -1  13    0.23    0.36
  -3   1 -13    0.29    0.41
   3  -1 -13    0.68    0.48
   3   1  13    0.31    0.34
   3   1  13    0.56    0.43
   3  -1  13    1.31    0.52
  -3  -1 -13    0.62    0.44
   3   1 -13    1.60    0.57
  -3   1  13    0.61    0.43
  -4  -1  13    2.44    0.64
  -4   1 -13    1.90    0.59
   4  -1 -13    0.95    0.55
   4   1  13    2.31    0.69
   4   1 -13    2.36    0.66
  -4   1  13    1.98    0.61
   4  -1  13    1.61    0.62
  -4  -1 -13    1.79    0.57
   5   1  13    1.56    0.64
   5  -1 -13    2.33    0.73
  -5   1 -13    2.17    0.63
  -5  -1  13    1.54    0.59
   5  -1  13    2.53    0.76
  -5   1  13    1.97    0.67
  -5  -1 -13    1.95    0.60
   5   1 -13    2.19    0.75
   6  -1 -13    7.61    1.21
   6   1  13    7.28    1.24
  -6  -1  13    7.11    1.13
   6  -1  13    7.96    1.32
   6   1 -13    8.37    1.23
  -6   1  13    9.26    1.28
   7   1  13    2.14    0.80
   7  -1 -13    1.98    0.72
  -7  -1  13    0.86    0.61
  -7   1  13    0.22    0.55
   7   1 -13    1.41    0.71
   7  -1  13    1.86    0.77
   0   1  14    0.06    0.39
   0   1 -14    0.43    0.48
   0  -1 -14   -0.10    0.42
   1  -1 -14    1.16    0.57
  -1   1 -14    0.24    0.43
  -1  -1  14    0.61    0.44
   1   1  14    0.42    0.39
   1   1 -14   -0.50    0.34
  -1   1  14    0.82    0.45
   1  -1  14    0.33    0.47
  -1  -1 -14    1.07    0.55
   2  -1 -14   -0.42    0.37
   2   1  14    0.34    0.38
  -2   1 -14    0.13    0.37
  -2  -1  14    0.16    0.42
  -2  -1 -14   -0.29    0.31
   2  -1  14    0.59    0.44
   2   1 -14    0.43    0.53
  -2   1  14    0.22    0.41
  -3  -1  14    2.67    0.70
   3   1  14    2.66    0.70
  -3   1 -14    2.41    0.69
   3  -1 -14    3.07    0.84
   3   1 -14    2.69    0.82
  -3   1  14    1.65    0.60
   3  -1  14    1.82    0.65
  -3  -1 -14    1.60    0.63
  -4   1 -14    0.16    0.40
   4  -1 -14    0.24    0.46
   4   1  14    0.32    0.51
  -4  -1  14    0.58    0.47
  -4   1  14    0.27    0.45
   4  -1  14    0.62    0.50
  -4  -1 -14    0.50    0.43
   4   1 -14   -0.41    0.36
   5   1  14    1.01    0.50
   5  -1 -14   -0.55    0.37
  -5   1 -14   -0.66    0.32
  -5  -1  14   -0.11    0.41
  -5   1  14    0.15    0.43
   5  -1  14   -0.07    0.45
  -5  -1 -14   -0.31    0.37
   5   1 -14    0.62    0.60
   6   1  14    1.31    0.60
  -6  -1  14   -0.06    0.48
   6  -1 -14   -0.17    0.45
   6  -1  14    1.82    0.65
   6   1 -14    0.68    0.60
  -6   1  14    0.78    0.58
   0  -1 -15    6.49    1.11
   0   1 -15    6.71    1.11
  -1   1 -15    2.59    0.77
   1  -1 -15    2.67    0.84
  -1  -1 -15    3.25    0.82
   1   1 -15    3.86    0.90
  -1   1  15    4.87    0.86
  -2   1 -15    3.83    0.91
   2  -1 -15    3.49    0.91
  -2  -1 -15    3.18    0.83
  -2   1  15    4.50    0.86
   2   1 -15    4.11    0.95
  -3   1 -15    2.90    0.73
   3  -1 -15    2.07    0.79
   3   1 -15    1.95    0.74
  -3  -1 -15    3.51    0.83
   3  -1  15    2.48    0.72
  -3   1  15    2.17    0.70
  -4   1 -15    0.26    0.43
   4  -1 -15    0.22    0.51
  -4   1  15   -0.21    0.45
  -4  -1 -15    0.70    0.54
   4  -1  15    1.28    0.55
   4   1 -15   -0.01    0.47
  -5  -1  15    0.04    0.43
  -5   1 -15    0.10    0.43
   5   1  15    0.52    0.53
   5  -1 -15    0.75    0.58
  -5   1  15    0.04    0.51
   5   1 -15    1.27    0.71
  -5  -1 -15    0.35    0.50
   5  -1  15    0.49    0.62
   0   1 -16   -0.11    0.46
  -1   1 -16    4.86    1.03
   1  -1 -16    6.08    1.16
  -1  -1 -16    4.12    1.01
   1   1 -16    6.10    1.16
  -2   1 -16    6.25    1.13
   2  -1 -16    6.74    1.23
   2   1 -16    5.61    1.07
  -2  -1 -16    6.37    1.12
  -3   1 -16    2.39    0.79
   3  -1 -16    2.41    0.86
  -3  -1 -16    3.92    0.90
   3   1 -16    2.77    0.89
  -4   1 -16    4.14    0.92
   4  -1 -16    4.27    1.10
  -4  -1 -16    3.95    0.95
   4   1 -16    4.65    1.07
   0  -1 -17   11.96    1.64
   0   1 -17   10.27    1.50
  -1   1 -17   -0.28    0.45
   1  -1 -17    0.56    0.53
  -1  -1 -17   -0.02    0.53
   1   1 -17    0.33    0.55
   0   2   0  263.74    4.89
   0   2   0  263.14    4.58
   0  -2   0  240.00    4.46
   0  -2   0  265.74    4.39
   0   2   0  231.77    4.35
   0  -2   0  266.26    4.54
   1   2   0   -0.09    0.05
  -1  -2   0   -0.03    0.03
   1  -2   0   -0.04    0.06
   1  -2   0   -0.03    0.06
  -1   2   0    0.00    0.07
  -1   2   0   -0.09    0.04
   1   2   0    0.01    0.03
  -1  -2   0    0.04    0.07
  -1   2   0   -0.05    0.05
   2  -2   0   10.19    0.51
   2   2   0    9.51    0.51
  -2   2   0   10.26    0.42
  -2   2   0   10.62    0.48
   3  -2   0    0.01    0.12
  -3   2   0    0.00    0.09
  -3   2   0   -0.11    0.08
   3   2   0   -0.10    0.12
  -3  -2   0    0.11    0.13
   4   2   0  120.98    3.08
  -4   2   0  121.00    2.86
   4   2   0  121.37    2.11
  -4   2   0  122.30    2.50
   4   2   0  124.99    2.11
  -4  -2   0  117.89    2.89
   4  -2   0  128.19    3.08
  -5  -2   0    0.42    0.25
  -5   2   0    0.09    0.17
   5   2   0    0.11    0.20
   5  -2   0   -0.09    0.19
  -6   2   0   -0.13    0.24
  -6  -2   0    0.47    0.27
   6  -2   0    0.37    0.28
   6   2   0    0.39    0.32
   6  -2   0    0.12    0.16
   7  -2   0    0.44    0.21
   7   2   0   -0.07    0.29
  -7  -2   0    0.06    0.32
   7  -2   0   -0.07    0.29
  -7   2   0   -0.38    0.24
   8  -2   0   21.70    1.47
  -8  -2   0   21.27    1.41
   8   2   0   23.11    1.55
  -8   2   0   22.60    1.44
  -9  -2   0    0.04    0.33
  -9   2   0   -0.08    0.27
   9   2   0   -0.34    0.28
   9  -2   0   -0.33    0.25
 -10  -2   0    2.03    0.61
  10   2   0    1.70    0.69
 -10   2   0    1.25    0.55
  10  -2   0    1.17    0.59
  11   2   0    0.47    0.43
 -11   2   0    1.82    0.59
  11  -2   0   -0.34    0.42
 -11  -2   0   -0.51    0.38
   0  -2  -1   -0.01    0.06
   0  -2   1   -0.07    0.06
   0  -2  -1   -0.08    0.06
   0  -2  -1   -0.11    0.04
   0  -2   1   -0.05    0.06
   0   2  -1    0.01    0.06
   0   2   1    0.03    0.08
   0   2   1   -0.16    0.05
   0   2   1   -0.02    0.04
   1  -2  -1   13.92    0.48
   1  -2  -1   14.45    0.40
   1   2   1   12.90    0.47
  -1  -2   1   13.86    0.45
  -1   2  -1   13.77    0.46
   1   2   1   14.54    0.51
   1   2   1   13.75    0.35
  -1   2  -1   14.18    0.38
  -1  -2   1   13.31    0.40
  -1  -2  -1   14.94    0.36
   1  -2   1   13.26    0.51
  -1   2   1   13.72    0.39
   1  -2   1   14.37    0.39
   1   2  -1   13.70    0.50
  -1   2   1   14.10    0.49
   1   2  -1   13.70    0.41
  -2   2  -1   24.72    0.73
   2  -2  -1   24.08    0.76
  -2   2  -1   23.22    0.68
  -2  -2   1   23.92    0.58
   2  -2  -1   24.17    0.73
  -2  -2   1   22.87    0.78
   2   2   1   25.85    0.89
  -2  -2  -1   21.61    0.77
   2   2  -1   23.99    0.84
  -2   2   1   23.47    0.80
  -2  -2  -1   23.74    0.46
   2  -2   1   22.90    0.85
   2   2  -1   23.79    0.58
  -3  -2   1   28.47    1.03
  -3   2  -1   29.27    0.97
   3   2   1   28.00    1.10
   3  -2  -1   28.45    0.88
  -3   2  -1   28.20    0.83
   3  -2  -1   28.19    1.01
  -3   2   1   27.32    1.01
   3  -2   1   29.16    1.12
   3   2  -1   28.00    0.68
  -3  -2  -1   27.20    1.00
   3   2  -1   27.96    1.06
   4  -2  -1    0.61    0.15
   4  -2  -1    0.02    0.16
  -4   2  -1    0.10    0.11
   4   2   1    0.16    0.21
  -4   2  -1   -0.03    0.13
  -4  -2   1    0.04    0.15
   4  -2   1   -0.06    0.15
  -4   2   1    0.01    0.15
  -4  -2  -1    0.08    0.17
   4   2  -1    0.04    0.16
   4   2  -1    0.29    0.08
  -5   2  -1    1.06    0.22
  -5  -2   1    0.65    0.27
  -5   2  -1    0.42    0.27
   5  -2  -1    0.75    0.29
   5  -2  -1    0.56    0.22
   5   2   1    0.56    0.29
  -5  -2  -1    0.43    0.22
   5   2  -1    0.79    0.32
  -5   2   1    0.34    0.25
   5   2  -1    0.85    0.15
   5  -2   1    0.74    0.33
   6   2   1    5.98    0.71
  -6   2  -1    7.31    0.68
   6  -2  -1    7.65    0.49
  -6  -2   1    6.82    0.72
   6  -2  -1    6.83    0.69
  -6   2   1    6.95    0.70
  -6  -2  -1    5.66    0.64
   6  -2   1    6.42    0.74
   6   2  -1    7.19    0.34
   6   2  -1    7.23    0.74
  -7  -2   1    0.68    0.39
  -7   2  -1   -0.08    0.31
   7  -2  -1    0.91    0.26
   7  -2  -1    0.74    0.39
   7   2   1    0.12    0.36
   7   2  -1    0.70    0.41
   7  -2   1    0.03    0.32
  -7   2   1    0.03    0.29
  -7  -2  -1    0.08    0.27
   8  -2  -1    0.73    0.44
   8   2   1    0.82    0.48
  -8  -2   1    1.00    0.46
  -8   2  -1    0.65    0.42
   8  -2   1    0.11    0.35
  -8   2   1    0.68    0.46
  -8  -2  -1    0.49    0.39
   8   2  -1    0.17    0.38
   9   2   1    0.04    0.37
  -9  -2   1    0.01    0.34
   9  -2  -1   -0.04    0.35
  -9   2  -1    0.55    0.48
   9   2  -1   -0.17    0.27
   9  -2   1    0.30    0.41
  -9  -2  -1    0.00    0.37
  -9   2   1    0.63    0.48
  10   2   1    0.10    0.46
 -10  -2   1    0.22    0.49
 -10   2  -1    0.11    0.42
  10  -2  -1    0.16    0.47
 -10  -2  -1   -0.52    0.35
  10   2  -1    0.21    0.41
  10  -2   1    0.27    0.44
 -10   2   1    0.27    0.42
 -11  -2   1    0.72    0.61
  11   2   1    0.59    0.58
  11  -2  -1   -0.14    0.46
 -11   2  -1    0.07    0.52
  11  -2   1   -0.46    0.38
 -11   2   1    0.08    0.41
 -11  -2  -1    0.07    0.56
  11   2  -1   -0.26    0.40
   0  -2   2   15.29    0.57
   0   2   2   14.57    0.41
   0  -2   2   16.12    0.38
   0   2  -2   15.27    0.38
   0  -2  -2   13.83    0.41
   0  -2  -2   14.68    0.52
   0   2   2   14.52    0.54
   0   2  -2   14.09    0.52
  -1   2  -2  234.18    4.23
   1  -2  -2  233.64    4.24
   1   2   2  230.46    4.21
  -1  -2   2  224.40    4.09
  -1   2  -2  246.60    4.16
   1  -2  -2  228.39    4.15
   1   2   2  231.87    4.37
  -1   2  -2  235.45    4.08
   1   2  -2  226.72    4.08
  -1   2   2  232.16    4.24
   1   2  -2  226.57    4.36
   1  -2   2  234.74    4.46
  -1   2   2  228.93    4.18
  -1  -2  -2  228.61    4.00
   2  -2  -2   28.20    0.80
  -2   2  -2   27.68    0.79
   2   2   2   29.21    1.01
  -2  -2   2   29.32    0.92
   2  -2  -2   26.79    0.86
  -2   2  -2   28.88    0.84
  -2   2   2   28.43    0.96
   2  -2   2   28.19    1.02
   2   2  -2   29.50    0.96
  -2  -2  -2   29.35    0.69
   2   2  -2   26.34    0.77
  -2  -2  -2   28.71    0.91
  -3   2  -2    4.87    0.34
  -3   2  -2    4.78    0.37
   3   2   2    5.26    0.48
  -3  -2   2    5.24    0.43
   3   2   2    5.29    0.23
   3  -2  -2    5.11    0.39
   3  -2  -2    4.80    0.37
   3  -2   2    5.38    0.50
  -3   2   2    4.98    0.42
   3   2  -2    5.14    0.43
   3   2  -2    5.30    0.31
  -3  -2  -2    5.17    0.24
  -3  -2  -2    5.41    0.42
   4  -2  -2   17.47    0.75
   4   2   2   17.75    0.46
  -4  -2   2   17.52    0.91
   4   2   2   19.54    1.04
  -4   2  -2   18.00    0.69
   4  -2  -2   18.02    0.87
  -4   2  -2   17.91    0.84
  -4   2   2   16.79    0.90
   4  -2   2   18.07    1.00
  -4  -2  -2   18.06    0.47
   4   2  -2   16.70    0.90
  -4  -2  -2   18.32    0.89
   4   2  -2   17.83    0.62
   5  -2  -2   14.13    0.87
  -5   2  -2   13.53    0.62
  -5  -2   2   12.14    0.86
  -5   2  -2   14.33    0.82
   5   2   2   15.03    1.01
   5  -2  -2   15.79    0.73
   5   2  -2   15.32    0.95
  -5  -2  -2   13.30    0.85
   5   2  -2   14.59    0.57
   5  -2   2   14.83    0.99
  -5   2   2   14.83    0.93
  -6   2  -2   -0.17    0.14
  -6   2  -2    0.13    0.28
   6   2   2   -0.36    0.19
   6  -2  -2    0.13    0.25
   6  -2  -2    0.11    0.20
  -6  -2   2   -0.14    0.20
  -6   2   2   -0.27    0.21
  -6  -2  -2   -0.28    0.16
   6   2  -2    0.00    0.22
   6  -2   2   -0.36    0.18
   6   2  -2    0.43    0.15
   7  -2  -2    0.95    0.29
  -7   2  -2    0.71    0.24
   7  -2  -2    0.49    0.36
   7   2   2    0.84    0.43
  -7   2  -2    0.43    0.33
  -7  -2   2    0.23    0.30
   7   2  -2    0.63    0.38
   7  -2   2    0.72    0.45
  -7   2   2    1.13    0.49
  -7  -2  -2    0.58    0.37
   8  -2  -2   -0.20    0.24
  -8   2  -2   -0.34    0.23
   8   2   2    0.39    0.37
  -8  -2   2    0.36    0.43
  -8  -2  -2    0.04    0.28
   8   2  -2    0.22    0.32
   8  -2   2    0.19    0.37
  -8   2   2    0.20    0.38
   9   2   2    0.79    0.49
  -9  -2   2    0.42    0.48
  -9   2  -2    1.48    0.48
   9  -2  -2    1.33    0.55
   9  -2   2    1.53    0.62
  -9   2   2    1.13    0.49
   9   2  -2    1.66    0.58
  -9  -2  -2    0.60    0.43
 -10   2  -2    1.63    0.57
  10   2   2    0.92    0.54
 -10  -2   2    0.49    0.50
  10  -2  -2    1.63    0.61
 -10   2   2    1.59    0.61
  10   2  -2    0.78    0.54
  10  -2   2    1.25    0.56
 -10  -2  -2    1.88    0.59
  11   2   2    2.55    0.84
  11  -2  -2    3.11    0.82
 -11   2  -2    4.13    0.96
 -11  -2   2    2.17    0.80
 -11  -2  -2    2.80    0.76
  11   2  -2    3.59    0.92
 -11   2   2    4.09    0.99
  11  -2   2    2.81    0.84
   0  -2  -3    0.03    0.08
   0   2   3    0.06    0.11
   0  -2  -3    0.20    0.11
   0  -2   3    0.12    0.12
   0   2   3    0.28    0.07
   0   2  -3    0.15    0.09
   0  -2   3    0.03    0.08
   0   2  -3    0.10    0.13
   1   2   3  166.12    3.13
  -1  -2   3  160.43    3.01
  -1   2  -3  160.99    3.10
   1  -2  -3  160.14    3.12
   1   2   3  157.71    3.21
  -1   2   3  159.15    2.88
   1  -2   3  158.03    3.33
   1   2  -3  154.83    3.07
   1   2  -3  158.02    3.19
  -1   2   3  157.85    2.86
  -1  -2  -3  160.53    3.01
   1  -2   3  157.61    2.83
  -1   2   3  149.62    3.13
  -2   2  -3   19.70    0.64
   2  -2  -3   20.44    0.78
   2   2   3   20.59    0.79
  -2  -2   3   19.00    0.76
  -2   2  -3   20.09    0.74
   2   2   3   19.59    0.84
   2  -2  -3   19.50    0.61
  -2   2   3   18.88    0.81
   2   2  -3   18.39    0.70
   2  -2   3   20.89    0.89
   2   2  -3   18.78    0.77
  -2  -2  -3   20.05    0.64
  -3   2  -3   16.41    0.68
   3   2   3   17.43    0.89
  -3   2  -3   16.69    0.70
   3  -2  -3   16.53    0.74
   3  -2  -3   16.75    0.69
  -3  -2   3   16.49    0.81
  -3   2   3   15.80    0.82
   3   2  -3   16.20    0.66
  -3  -2  -3   16.92    0.57
   3   2  -3   16.20    0.79
  -3  -2  -3   16.78    0.78
   3  -2   3   17.54    0.91
   4   2   3    0.68    0.26
  -4  -2   3    0.21    0.21
  -4   2  -3    0.44    0.18
   4  -2  -3    0.28    0.19
   4  -2  -3    0.63    0.20
  -4   2  -3    0.55    0.21
   4   2  -3    0.37    0.18
   4   2  -3    0.39    0.24
   4  -2   3    0.46    0.29
  -4  -2  -3    0.43    0.14
  -4  -2  -3    0.44    0.22
  -4   2   3    0.23    0.24
   5   2   3    2.78    0.51
  -5  -2   3    2.35    0.49
   5  -2  -3    2.59    0.47
  -5   2  -3    2.61    0.35
  -5   2  -3    2.70    0.46
   5  -2  -3    3.05    0.42
   5  -2   3    2.63    0.56
   5   2  -3    2.70    0.50
  -5   2   3    2.78    0.48
  -5  -2  -3    2.38    0.21
   5   2  -3    2.94    0.30
  -5  -2  -3    2.98    0.48
  -6   2  -3    2.88    0.37
   6   2   3    2.13    0.55
   6  -2  -3    3.17    0.41
   6  -2  -3    2.55    0.52
  -6  -2   3    2.76    0.59
  -6   2  -3    2.40    0.46
  -6  -2  -3    2.50    0.53
  -6   2   3    2.25    0.54
   6   2  -3    3.34    0.34
   6   2  -3    3.52    0.61
  -6  -2  -3    2.71    0.20
   6  -2   3    2.23    0.58
  -7   2  -3   -0.19    0.26
  -7   2  -3    0.08    0.19
   7  -2  -3    0.29    0.33
   7   2   3    0.39    0.36
  -7  -2   3    0.38    0.35
   7   2  -3    0.56    0.38
  -7   2   3    0.51    0.35
  -7  -2  -3    0.31    0.33
   7  -2   3    0.06    0.34
  -8  -2   3   -0.02    0.34
   8  -2  -3    0.38    0.36
   8   2   3   -0.17    0.32
  -8   2  -3    0.06    0.32
   8   2  -3    0.25    0.33
   8  -2   3    0.26    0.38
  -8  -2  -3   -0.13    0.27
  -8   2   3    0.75    0.42
  -9   2  -3   -0.44    0.29
   9  -2  -3    0.30    0.38
   9   2   3    0.00    0.35
  -9  -2   3    0.50    0.38
   9   2  -3    0.64    0.45
  -9   2   3   -0.32    0.33
   9  -2   3   -0.26    0.30
  -9  -2  -3    0.29    0.41
  10   2   3    1.04    0.55
 -10   2  -3    1.03    0.52
 -10  -2   3    0.63    0.59
  10  -2  -3    0.46    0.48
  10   2  -3    1.70    0.60
 -10  -2  -3    0.79    0.51
  10  -2   3    0.80    0.58
 -10   2   3    0.55    0.52
  11   2   3    0.32    0.50
 -11  -2   3    0.67    0.50
  11  -2  -3    0.59    0.44
 -11   2  -3   -0.33    0.43
  11  -2   3   -0.19    0.42
 -11  -2  -3    0.63    0.52
 -11   2   3    1.11    0.52
  11   2  -3   -0.02    0.50
   0   2  -4   -0.17    0.11
   0   2   4   -0.02    0.11
   0  -2  -4    0.04    0.12
   0   2   4   -0.11    0.07
   0  -2   4    0.05    0.09
   0  -2   4    0.11    0.10
   1   2   4   14.55    0.65
  -1  -2   4   12.91    0.62
   1   2   4   13.09    0.61
   1  -2  -4   13.91    0.67
  -1   2  -4   14.79    0.68
  -1  -2   4   13.87    0.58
   1  -2   4   14.59    0.71
   1  -2   4   13.94    0.50
  -1   2   4   14.21    0.47
  -1   2   4   13.64    0.66
  -1  -2  -4   14.60    0.63
   1   2  -4   15.23    0.69
   2  -2  -4    0.42    0.12
  -2  -2   4    0.38    0.17
   2   2   4    0.50    0.18
   2  -2  -4    0.52    0.17
  -2   2  -4    0.21    0.15
   2   2   4    0.41    0.18
  -2   2  -4    0.24    0.12
  -2   2   4    0.16    0.15
   2   2  -4    0.36    0.17
   2   2  -4    0.33    0.17
   2  -2   4    0.13    0.14
  -2  -2  -4    0.12    0.12
  -3  -2   4    4.00    0.51
  -3   2  -4    3.55    0.36
   3  -2  -4    2.59    0.37
   3  -2  -4    3.02    0.30
   3   2   4    3.39    0.51
  -3   2  -4    3.96    0.33
   3   2  -4    3.94    0.37
   3  -2   4    2.55    0.46
  -3   2   4    3.08    0.47
  -3  -2  -4    3.15    0.36
  -3  -2  -4    3.48    0.32
   3   2  -4    3.37    0.39
   4   2   4    1.80    0.43
  -4   2  -4    1.20    0.28
  -4  -2   4    1.62    0.40
  -4   2  -4    1.26    0.29
   4  -2  -4    1.52    0.31
   4  -2  -4    1.38    0.28
  -4  -2  -4    1.16    0.23
   4   2  -4    1.48    0.28
   4  -2   4    1.36    0.39
   4   2  -4    1.97    0.40
  -4   2   4    0.94    0.35
  -4  -2  -4    1.48    0.33
   5  -2  -4   14.82    0.80
  -5   2  -4   14.77    0.84
  -5   2  -4   13.65    0.71
  -5  -2   4   14.19    0.98
   5  -2  -4   14.43    0.84
   5   2   4   14.42    1.03
  -5  -2  -4   15.14    0.60
  -5   2   4   14.36    0.99
   5  -2   4   14.00    1.04
   5   2  -4   13.65    0.91
  -5  -2  -4   14.64    0.91
   5   2  -4   13.51    0.71
  -6  -2   4   13.52    1.05
   6  -2  -4   14.55    0.95
   6  -2  -4   14.58    0.84
  -6   2  -4   15.38    0.95
  -6   2  -4   15.36    0.75
   6   2   4   14.48    1.12
  -6   2   4   12.27    1.01
   6   2  -4   16.10    1.09
  -6  -2  -4   15.43    0.56
  -6  -2  -4   14.26    0.97
   6  -2   4   16.16    1.21
   6   2  -4   13.90    0.74
   7  -2  -4    7.14    0.62
   7   2   4    6.68    0.98
  -7  -2   4    8.04    1.06
  -7   2  -4    6.58    0.51
   7  -2  -4    7.36    0.76
  -7   2  -4    6.91    0.73
   7  -2   4    6.87    1.02
  -7  -2  -4    7.07    0.78
  -7   2   4    7.54    1.03
   7   2  -4    7.12    0.81
  -8  -2   4   11.18    1.13
   8   2   4   10.79    1.14
   8  -2  -4   12.71    1.06
  -8   2  -4   11.57    0.99
  -8  -2  -4   13.07    1.10
   8  -2   4   11.54    1.19
  -8   2   4   12.04    1.15
   8   2  -4   12.21    1.10
   9   2   4    0.35    0.44
  -9  -2   4    0.55    0.48
  -9   2  -4    0.47    0.42
   9  -2  -4    0.68    0.43
  -9   2   4    1.38    0.50
   9   2  -4    0.20    0.44
  -9  -2  -4    0.06    0.37
   9  -2   4    0.18    0.44
 -10   2  -4    1.39    0.60
  10   2   4    1.98    0.72
  10  -2  -4    3.99    0.85
 -10  -2   4    1.93    0.69
 -10   2   4    2.97    0.80
  10  -2   4    2.02    0.78
 -10  -2  -4    1.57    0.65
  10   2  -4    2.32    0.74
 -11  -2   4    1.01    0.56
 -11   2  -4    1.33    0.66
  11   2   4    1.31    0.64
 -11   2   4    0.66    0.64
  11   2  -4    0.52    0.59
  11  -2   4    0.33    0.54
 -11  -2  -4    0.02    0.50
   0  -2   5    0.01    0.11
   0  -2   5   -0.09    0.14
   0   2  -5   -0.24    0.10
   0   2   5    0.08    0.14
   0  -2  -5   -0.09    0.13
   1   2   5    6.97    0.46
  -1  -2   5    7.06    0.44
  -1   2  -5    7.70    0.54
   1   2   5    7.88    0.52
   1  -2  -5    6.61    0.51
  -1  -2   5    6.95    0.48
   1   2  -5    6.71    0.53
   1  -2   5    6.93    0.38
  -1   2   5    6.64    0.50
  -1  -2  -5    6.77    0.48
   1  -2   5    6.97    0.53
  -1   2   5    7.05    0.38
  -2   2  -5    5.27    0.46
   2   2   5    5.35    0.45
   2   2   5    4.38    0.44
   2  -2  -5    4.68    0.45
  -2  -2   5    4.52    0.42
   2   2  -5    4.26    0.45
  -2   2   5    4.77    0.47
  -2  -2  -5    4.90    0.42
   2  -2   5    4.25    0.45
   2  -2   5    4.20    0.33
   2   2  -5    4.71    0.41
   3  -2  -5    8.04    0.46
  -3   2  -5    8.62    0.58
   3   2   5    7.69    0.58
  -3   2  -5    8.41    0.50
   3  -2  -5    7.54    0.60
  -3  -2   5    8.74    0.65
   3   2   5    7.38    0.64
  -3  -2  -5    8.81    0.53
   3  -2   5    9.40    0.74
   3   2  -5    8.32    0.59
  -3   2   5    7.81    0.65
   3   2  -5    7.64    0.58
   4  -2  -5    3.76    0.52
  -4   2  -5    4.23    0.44
  -4  -2   5    4.42    0.63
   4  -2  -5    4.35    0.42
   4   2   5    4.20    0.61
  -4   2  -5    3.89    0.41
   4   2  -5    3.96    0.55
  -4  -2  -5    3.97    0.38
  -4  -2  -5    4.33    0.47
   4   2  -5    4.09    0.44
   4  -2   5    5.43    0.61
  -4   2   5    3.54    0.57
  -5  -2   5    2.87    0.54
   5  -2  -5    3.59    0.52
  -5   2  -5    3.83    0.42
   5   2   5    4.86    0.76
  -5   2  -5    5.06    0.49
   5  -2  -5    4.61    0.51
  -5   2   5    4.13    0.68
  -5  -2  -5    3.92    0.57
   5  -2   5    3.97    0.73
  -5  -2  -5    4.18    0.38
   5   2  -5    4.28    0.44
   5   2  -5    5.21    0.58
  -6   2  -5    0.42    0.30
   6  -2  -5    0.79    0.24
   6  -2  -5    0.31    0.30
   6   2   5    0.54    0.36
  -6   2  -5    0.95    0.28
  -6  -2   5    0.29    0.36
   6   2  -5    1.00    0.29
  -6  -2  -5    0.44    0.20
   6   2  -5    0.27    0.32
  -6  -2  -5    0.14    0.28
  -6   2   5    0.24    0.34
   6  -2   5    0.12    0.34
   7  -2  -5    5.51    0.79
  -7   2  -5    4.93    0.75
   7   2   5    4.84    0.86
  -7   2  -5    4.92    0.49
  -7  -2   5    5.77    0.88
   7  -2  -5    5.44    0.58
   7   2  -5    6.21    0.54
  -7   2   5    5.17    0.87
  -7  -2  -5    5.00    0.75
   7   2  -5    6.07    0.86
   7  -2   5    6.05    1.00
   8   2   5    0.91    0.51
  -8  -2   5    0.36    0.42
   8  -2  -5    1.50    0.53
  -8   2  -5    0.46    0.29
  -8   2   5    1.12    0.49
   8  -2   5    0.78    0.50
  -8  -2  -5    1.25    0.45
   8   2  -5    0.96    0.47
  -9  -2   5    1.80    0.64
   9   2   5    1.87    0.63
  -9   2  -5    1.25    0.49
   9  -2  -5    1.85    0.63
  -9  -2  -5    0.77    0.44
   9  -2   5    2.64    0.75
  -9   2   5    1.73    0.68
   9   2  -5    2.37    0.68
 -10  -2   5    0.90    0.61
 -10   2  -5    1.56    0.64
  10   2   5    0.26    0.47
 -10  -2  -5    1.02    0.48
  10   2  -5    1.64    0.67
  10  -2   5    0.86    0.56
 -10   2   5    1.24    0.60
 -11  -2   5    0.48    0.60
  11   2   5   -0.24    0.44
 -11   2  -5    1.01    0.52
  11   2  -5   -0.42    0.49
 -11  -2  -5    0.04    0.51
  11  -2   5   -0.09    0.49
 -11   2   5    2.98    0.74
   0  -2  -6    4.42    0.45
   0   2  -6    4.70    0.48
   0  -2   6    5.02    0.47
   0  -2   6    4.43    0.36
   0   2   6    4.77    0.45
   0   2   6    5.01    0.37
   1   2   6    1.30    0.29
   1  -2  -6    1.49    0.34
  -1  -2   6    1.26    0.31
   1   2   6    1.52    0.31
  -1   2  -6    1.17    0.31
  -1  -2   6    1.09    0.26
   1   2  -6    1.16    0.31
   1  -2   6    1.68    0.26
  -1   2   6    1.66    0.24
   1  -2   6    1.38    0.28
  -1   2   6    1.05    0.29
  -1  -2  -6    0.88    0.28
   2  -2  -6    9.03    0.68
  -2  -2   6    9.01    0.60
   2   2   6    8.80    0.62
  -2   2  -6    8.48    0.61
  -2  -2   6    9.32    0.62
   2   2   6    9.46    0.64
  -2   2   6    8.80    0.47
   2  -2   6    8.35    0.50
   2  -2   6    8.80    0.68
   2   2  -6    9.27    0.67
  -2   2   6    8.66    0.67
  -2  -2  -6    8.88    0.61
  -3  -2   6    0.32    0.25
   3   2   6    0.66    0.26
   3   2   6    1.05    0.33
  -3   2  -6    0.37    0.22
  -3   2  -6    0.49    0.20
   3  -2  -6    0.82    0.26
   3  -2  -6    0.22    0.15
  -3  -2  -6    0.35    0.21
  -3   2   6    0.45    0.26
   3  -2   6    0.93    0.31
   3   2  -6    0.35    0.22
   3   2  -6    1.03    0.30
  -4  -2   6    5.34    0.59
   4  -2  -6    7.10    0.63
   4  -2  -6    5.85    0.47
  -4   2  -6    6.03    0.54
  -4   2  -6    5.55    0.47
   4   2   6    5.80    0.67
  -4  -2  -6    6.42    0.51
   4  -2   6    7.33    0.75
  -4   2   6    5.81    0.76
  -4  -2  -6    6.00    0.55
   4   2  -6    6.24    0.58
   4   2  -6    5.95    0.58
   5   2   6    2.21    0.55
   5  -2  -6    2.20    0.43
  -5   2  -6    1.72    0.38
  -5   2  -6    2.63    0.47
  -5  -2   6    2.50    0.55
   5  -2  -6    2.52    0.43
   5   2  -6    2.69    0.49
   5  -2   6    1.99    0.56
  -5  -2  -6    1.98    0.44
  -5   2   6    1.79    0.51
  -5  -2  -6    2.37    0.37
   5   2  -6    1.87    0.46
   6   2   6    3.88    0.75
  -6   2  -6    4.83    0.51
   6  -2  -6    5.50    0.60
   6  -2  -6    4.63    0.67
  -6   2  -6    4.52    0.63
  -6  -2   6    4.20    0.74
   6  -2   6    5.09    0.89
   6   2  -6    5.00    0.54
  -6   2   6    4.91    0.83
   6   2  -6    4.79    0.75
  -6  -2  -6    4.58    0.69
  -6  -2  -6    4.71    0.43
   7  -2  -6    0.33    0.33
  -7   2  -6    0.68    0.33
  -7  -2   6    0.47    0.41
   7   2   6    0.47    0.44
   7  -2  -6    0.15    0.30
   7  -2   6    0.78    0.49
  -7   2   6    0.93    0.48
   7   2  -6   -0.31    0.26
  -7  -2  -6    0.18    0.27
  -8   2  -6    0.72    0.37
   8   2   6    0.89    0.52
  -8  -2   6    1.35    0.59
   8  -2  -6    1.54    0.51
  -8  -2  -6    0.84    0.45
  -8   2   6    0.49    0.45
   8  -2   6    0.88    0.48
   8   2  -6    1.55    0.56
   9   2   6   -0.13    0.39
  -9  -2   6    0.11    0.41
  -9   2  -6   -0.26    0.30
   9   2  -6    0.57    0.48
  -9   2   6    0.38    0.44
   9  -2   6    0.79    0.54
  -9  -2  -6    0.11    0.32
  10   2   6    1.31    0.59
 -10   2  -6    0.48    0.47
 -10  -2   6    1.98    0.74
 -10  -2  -6    1.94    0.58
 -10   2   6    1.82    0.67
  10  -2   6    0.90    0.68
  10   2  -6    2.12    0.69
   0   2   7   -0.27    0.12
   0   2   7    0.16    0.22
   0  -2   7    0.13    0.17
   0  -2  -7    0.21    0.22
   0  -2   7    0.50    0.20
   0   2  -7   -0.04    0.21
   1   2   7   46.40    1.53
   1   2   7   43.90    1.48
  -1   2  -7   48.04    1.65
  -1  -2   7   44.94    1.55
  -1  -2   7   44.44    1.42
   1  -2  -7   44.80    1.63
  -1   2   7   45.47    1.32
  -1  -2  -7   47.42    1.63
   1  -2   7   43.09    1.65
  -1   2   7   42.33    1.52
   1  -2   7   47.09    1.33
   1   2  -7   46.98    1.68
  -2   2  -7   20.67    1.04
   2   2   7   19.49    1.01
   2  -2  -7   21.85    1.11
  -2  -2   7   19.92    0.96
  -2  -2   7   20.34    0.98
   2   2   7   21.13    1.01
   2  -2   7   21.37    0.85
  -2  -2  -7   20.44    1.01
   2   2  -7   21.05    1.08
   2  -2   7   20.57    1.12
  -2   2   7   20.17    1.05
  -2   2   7   20.11    0.80
   3   2   7    5.43    0.55
  -3   2  -7    5.32    0.43
   3   2   7    5.22    0.58
  -3  -2   7    5.75    0.58
  -3   2  -7    5.57    0.55
   3  -2  -7    5.19    0.59
   3   2  -7    5.92    0.61
  -3  -2  -7    5.60    0.53
   3  -2   7    6.17    0.68
  -3   2   7    5.15    0.58
   3   2  -7    5.96    0.54
  -3   2   7    5.76    0.42
  -4   2  -7    0.95    0.31
   4  -2  -7    0.58    0.24
   4  -2  -7    0.13    0.22
  -4  -2   7    0.46    0.31
  -4   2  -7    0.48    0.24
   4   2   7    0.74    0.33
  -4  -2  -7    0.77    0.27
  -4  -2  -7    0.22    0.22
   4  -2   7    0.05    0.29
   4   2  -7    0.68    0.32
  -4   2   7    0.61    0.35
   4   2  -7    0.55    0.28
  -5   2  -7   -0.26    0.16
   5  -2  -7   -0.02    0.23
  -5   2  -7    0.05    0.21
   5  -2  -7    0.07    0.19
  -5  -2   7    0.00    0.26
   5   2   7    0.32    0.31
   5   2  -7    1.53    0.34
  -5  -2  -7    0.65    0.27
  -5  -2  -7    0.01    0.20
   5   2  -7    0.16    0.26
  -5   2   7   -0.15    0.25
   5  -2   7    0.33    0.31
   6   2   7    1.17    0.51
   6  -2  -7    1.40    0.40
   6  -2  -7    1.98    0.52
  -6   2  -7    1.21    0.36
  -6   2  -7    1.92    0.41
  -6  -2   7    1.18    0.48
  -6   2   7    1.42    0.55
   6  -2   7    0.75    0.50
   6   2  -7    1.64    0.42
  -6  -2  -7    1.04    0.39
   6   2  -7    1.21    0.41
  -6  -2  -7    1.60    0.34
   7   2   7    1.35    0.57
   7  -2  -7    1.87    0.50
   7  -2  -7    1.24    0.46
  -7   2  -7    2.37    0.50
  -7  -2   7    0.91    0.51
   7   2  -7    2.04    0.48
  -7   2   7    1.73    0.58
   7   2  -7    1.07    0.47
  -7  -2  -7    1.79    0.53
   7  -2   7    0.89    0.48
  -8   2  -7    0.52    0.33
  -8  -2   7    0.89    0.50
   8   2   7    0.81    0.49
   8  -2  -7    0.96    0.44
  -8   2   7    0.41    0.44
  -8  -2  -7    0.69    0.43
   8  -2   7   -0.25    0.32
   8   2  -7    0.05    0.37
  -9  -2   7   -0.75    0.32
   9   2   7    1.23    0.55
  -9   2  -7    0.46    0.44
   9   2  -7    1.02    0.54
  -9   2   7    0.49    0.47
  -9  -2  -7    0.22    0.37
   9  -2   7   -0.22    0.38
  10   2   7    2.61    0.87
 -10   2  -7    3.38    0.76
 -10  -2   7    3.69    0.98
 -10   2   7    3.32    0.98
 -10  -2  -7    2.88    0.74
  10  -2   7    3.02    0.90
   0  -2  -8   -0.05    0.20
   0   2   8    1.03    0.23
   0  -2   8    0.17    0.25
   0   2   8   -0.09    0.18
   0   2  -8    0.26    0.28
   0  -2   8    0.13    0.19
  -1   2  -8    0.65    0.32
  -1  -2   8    0.63    0.28
  -1  -2   8    0.54    0.25
   1   2   8    0.47    0.24
   1   2   8    0.38    0.25
   1  -2  -8    1.01    0.32
   1   2  -8    0.91    0.34
  -1   2   8    0.26    0.15
  -1   2   8    0.29    0.24
   1  -2   8    0.63    0.22
   1  -2   8    1.05    0.29
  -1  -2  -8    0.40    0.28
  -2  -2   8    3.82    0.54
   2   2   8    3.66    0.57
   2  -2  -8    4.08    0.63
  -2  -2   8    4.35    0.48
  -2   2  -8    4.82    0.65
   2   2   8    4.63    0.61
   2  -2   8    4.29    0.42
  -2   2   8    4.43    0.43
  -2  -2  -8    4.13    0.62
   2   2  -8    3.45    0.62
   2  -2   8    4.99    0.57
  -3   2  -8    1.11    0.26
   3   2   8    2.53    0.45
  -3  -2   8    1.22    0.38
   3   2   8    1.11    0.37
   3  -2  -8    1.67    0.46
  -3  -2   8    1.24    0.34
  -3   2  -8    1.02    0.35
  -3  -2  -8    1.19    0.35
   3   2  -8    1.54    0.43
  -3   2   8    1.34    0.28
  -3   2   8    0.91    0.38
   3  -2   8    1.07    0.37
  -4  -2   8    1.82    0.47
  -4   2  -8    1.01    0.31
   4  -2  -8    1.78    0.48
  -4   2  -8    1.34    0.40
   4   2   8    1.81    0.52
  -4  -2  -8    1.53    0.38
   4   2  -8    0.98    0.40
  -4  -2  -8    1.79    0.39
  -4   2   8    1.80    0.49
   4  -2   8    1.54    0.50
   4   2  -8    1.69    0.42
  -5   2  -8   10.71    0.82
  -5  -2   8   11.35    0.98
   5  -2  -8   10.65    0.93
  -5   2  -8   11.97    0.79
   5   2   8   10.20    1.00
   5  -2  -8   11.86    0.74
   5   2  -8   11.62    0.87
  -5  -2  -8   11.97    0.79
   5   2  -8   11.88    0.91
  -5  -2  -8   11.68    0.89
  -5   2   8   11.22    1.00
   5  -2   8   10.97    1.08
   6  -2  -8    1.20    0.45
  -6   2  -8    0.60    0.30
  -6  -2   8    0.78    0.44
  -6   2  -8    0.83    0.36
   6   2   8    1.04    0.49
   6  -2  -8    1.33    0.41
  -6   2   8    0.37    0.40
   6   2  -8    1.23    0.47
   6  -2   8    1.33    0.59
   6   2  -8    1.01    0.42
  -6  -2  -8    0.40    0.29
  -6  -2  -8    0.59    0.36
  -7  -2   8    0.21    0.40
  -7   2  -8    1.14    0.38
   7   2   8    0.32    0.43
   7  -2  -8    1.41    0.48
   7   2  -8    1.48    0.48
  -7   2   8    0.50    0.49
   7   2  -8    0.94    0.45
   7  -2   8   -0.01    0.40
  -7  -2  -8    0.60    0.35
   8  -2  -8    0.23    0.37
  -8  -2   8    0.71    0.46
   8   2   8   -0.14    0.37
  -8   2  -8    0.46    0.38
   8  -2   8    0.36    0.48
   8   2  -8   -0.08    0.37
  -8  -2  -8   -0.04    0.31
  -8   2   8    0.17    0.40
   9   2   8    1.10    0.61
  -9  -2   8    1.87    0.69
  -9   2  -8    1.34    0.50
   9  -2   8    0.96    0.61
  -9  -2  -8    1.86    0.58
  -9   2   8    1.45    0.72
  10   2   8   -0.52    0.27
 -10  -2   8    0.69    0.56
 -10   2   8    0.06    0.49
 -10  -2  -8   -0.03    0.46
  10  -2   8    1.41    0.55
   0   2   9    0.19    0.24
   0   2  -9    0.28    0.31
   0  -2   9    0.29    0.23
   0   2   9    1.00    0.23
   0  -2   9    0.98    0.29
   0  -2  -9    0.31    0.29
   1   2   9    0.12    0.23
   1   2   9    0.22    0.24
  -1  -2   9    0.38    0.25
   1  -2  -9    0.61    0.35
  -1   2  -9    0.27    0.29
  -1  -2   9    0.93    0.37
   1   2  -9   -0.27    0.24
  -1  -2  -9   -0.17    0.25
   1  -2   9    0.31    0.21
  -1   2   9    0.69    0.23
   1  -2   9    0.93    0.29
  -1   2   9    0.06    0.26
  -2  -2   9    2.35    0.40
  -2  -2   9    1.33    0.37
   2  -2  -9    1.43    0.45
   2   2   9    1.07    0.36
  -2   2  -9    0.85    0.37
   2   2   9    2.07    0.40
   2   2  -9    1.22    0.43
  -2   2   9    1.71    0.35
  -2   2   9    1.62    0.44
  -2  -2  -9    1.33    0.44
   2  -2   9    1.39    0.34
   2  -2   9    1.33    0.44
  -3  -2   9    0.39    0.25
  -3  -2   9    0.44    0.30
   3   2   9    0.70    0.32
   3  -2  -9    0.33    0.30
   3   2   9    0.29    0.27
  -3   2  -9   -0.06    0.21
  -3   2   9    1.32    0.26
   3  -2   9   -0.06    0.32
  -3   2   9    0.10    0.29
  -3  -2  -9    0.17    0.28
   3   2  -9    0.66    0.34
   4   2   9    0.34    0.36
  -4   2  -9   -0.03    0.25
  -4  -2   9    0.09    0.28
  -4   2  -9    0.56    0.25
  -4  -2   9    0.56    0.28
   4  -2  -9    0.06    0.30
  -4   2   9    0.30    0.24
  -4  -2  -9    0.18    0.26
   4   2  -9    0.05    0.29
   4  -2   9   -0.41    0.29
  -4   2   9    0.16    0.29
  -4  -2  -9   -0.17    0.19
   5   2   9    1.74    0.55
  -5   2  -9    2.51    0.42
   5  -2  -9    1.63    0.52
  -5  -2   9    1.35    0.50
  -5   2  -9    1.52    0.43
   5   2  -9    1.55    0.45
  -5  -2  -9    1.94    0.44
   5  -2   9    1.99    0.61
  -5  -2  -9    1.89    0.46
  -5   2   9    1.84    0.55
   5   2  -9    1.88    0.55
  -6  -2   9    5.81    0.94
   6  -2  -9    6.72    0.92
   6   2   9    5.28    0.95
  -6   2  -9    6.44    0.70
  -6   2  -9    6.33    0.67
  -6   2   9    6.24    0.97
   6   2  -9    6.72    0.90
  -6  -2  -9    6.04    0.82
   6  -2   9    5.63    1.04
   6   2  -9    6.27    0.71
  -6  -2  -9    6.53    0.66
   7  -2  -9    0.36    0.39
  -7  -2   9   -0.01    0.33
   7   2   9    0.15    0.37
  -7   2  -9    0.01    0.25
  -7  -2  -9   -0.01    0.26
   7   2  -9    1.03    0.46
   7   2  -9    0.20    0.37
  -7   2   9    0.48    0.44
   7  -2   9    1.26    0.52
  -8  -2   9    0.20    0.47
   8  -2  -9    0.60    0.46
   8   2   9   -0.08    0.38
  -8   2  -9    0.01    0.35
  -8   2   9    0.79    0.58
  -8  -2  -9    1.03    0.48
   8  -2   9   -0.36    0.35
   9   2   9   -0.23    0.39
  -9  -2   9    0.18    0.45
   9  -2   9    0.51    0.45
  -9   2   9   -0.03    0.47
  -9  -2  -9   -0.43    0.26
   0  -2 -10    0.03    0.29
   0   2  10    0.23    0.28
   0  -2  10    0.13    0.21
   0  -2  10    1.20    0.31
   0   2 -10    0.26    0.29
   0   2  10    1.42    0.30
   1   2  10    1.10    0.36
  -1  -2  10    0.45    0.30
   1   2  10    0.18    0.28
  -1  -2  10    0.24    0.27
   1  -2 -10    0.07    0.30
  -1   2 -10    0.44    0.35
   1  -2  10    0.22    0.23
   1  -2  10    0.83    0.39
  -1   2  10    0.11    0.25
  -1   2  10    1.14    0.27
  -1  -2 -10    0.08    0.30
   1   2 -10    0.32    0.34
   2   2  10    1.01    0.39
  -2   2 -10    0.89    0.42
  -2  -2  10    2.03    0.44
  -2  -2  10    1.30    0.40
   2   2  10    2.27    0.44
   2  -2 -10    1.71    0.51
   2  -2  10    1.56    0.50
  -2  -2 -10    1.14    0.45
   2  -2  10    1.09    0.34
   2   2 -10    1.30    0.44
  -2   2  10    1.34    0.44
  -2   2  10    2.14    0.40
   3   2  10    2.36    0.52
   3   2  10    2.03    0.54
  -3   2 -10    2.11    0.52
  -3  -2  10    2.50    0.53
  -3  -2  10    2.73    0.55
   3  -2 -10    1.88    0.54
   3  -2  10    2.54    0.47
  -3   2  10    2.20    0.56
   3  -2  10    2.42    0.63
   3   2 -10    2.11    0.56
  -3  -2 -10    2.08    0.50
  -4   2 -10    1.79    0.39
  -4  -2  10    1.13    0.45
   4   2  10    1.48    0.51
   4  -2 -10    1.68    0.51
  -4  -2  10    1.38    0.37
  -4   2 -10    1.76    0.47
   4   2 -10    1.65    0.51
  -4   2  10    1.31    0.50
  -4  -2 -10    0.90    0.38
   4  -2  10    0.90    0.45
  -5   2 -10    5.47    0.60
  -5   2 -10    6.11    0.79
  -5  -2  10    6.74    0.69
  -5  -2  10    5.67    0.87
   5  -2 -10    5.91    0.90
   5   2  10    5.89    0.94
  -5  -2 -10    5.88    0.80
  -5   2  10    6.54    0.98
   5  -2  10    6.52    1.05
   5   2 -10    5.86    0.90
  -5  -2 -10    4.71    0.69
   6   2  10   -0.14    0.29
  -6  -2  10    0.43    0.41
  -6   2 -10    0.44    0.32
  -6   2 -10    0.21    0.29
   6  -2 -10    0.34    0.41
   6   2 -10    0.48    0.40
   6   2 -10    0.20    0.35
   6  -2  10    0.58    0.49
  -6  -2 -10    0.22    0.30
  -6   2  10    0.45    0.44
   7  -2 -10    0.23    0.42
  -7  -2  10   -0.71    0.33
   7   2  10    0.38    0.42
   7   2 -10   -0.71    0.28
  -7  -2 -10    0.33    0.36
   7  -2  10    0.69    0.48
  -7   2  10   -0.01    0.37
  -8  -2  10   -0.19    0.43
   8   2  10    0.02    0.34
   8  -2 -10    0.33    0.45
  -8  -2 -10    0.35    0.38
   8  -2  10    0.53    0.49
  -8   2  10   -0.31    0.38
  -9  -2  10    0.05    0.48
  -9   2  10    0.98    0.60
   9  -2  10    0.18    0.46
  -9  -2 -10   -0.13    0.39
   0   2  11    2.28    0.43
   0   2 -11    0.43    0.37
   0  -2  11    0.68    0.30
   0  -2  11    0.29    0.26
   0  -2 -11    2.04    0.57
   0   2  11    0.89    0.38
   1   2  11   15.48    1.03
  -1   2 -11   14.16    1.13
  -1  -2  11   13.94    1.03
   1   2  11   12.54    0.91
   1  -2 -11   17.67    1.28
  -1  -2  11   13.71    0.92
   1  -2  11   13.67    1.08
   1   2 -11   14.92    1.19
  -1   2  11   16.91    1.11
  -1  -2 -11   15.14    1.18
   1  -2  11   14.01    0.86
  -1   2  11   16.98    0.92
  -2  -2  11    5.18    0.72
   2   2  11    5.53    0.65
  -2   2 -11    5.61    0.83
   2   2  11    5.84    0.80
   2  -2 -11    5.20    0.87
  -2  -2  11    5.07    0.72
   2  -2  11    5.19    0.56
  -2   2  11    5.99    0.85
   2  -2  11    6.50    0.95
   2   2 -11    6.87    0.99
  -2  -2 -11    4.87    0.79
  -3  -2  11    3.98    0.66
   3  -2 -11    3.32    0.73
  -3  -2  11    2.72    0.60
  -3   2 -11    3.39    0.65
   3   2  11    2.90    0.63
   3   2  11    3.09    0.61
  -3  -2 -11    2.76    0.60
   3  -2  11    3.64    0.57
   3  -2  11    3.16    0.72
   3   2 -11    2.60    0.66
  -3   2  11    2.95    0.67
   4   2  11   13.45    1.16
  -4   2 -11   12.41    1.02
  -4  -2  11   13.47    0.98
  -4   2 -11   14.99    0.90
   4  -2 -11   15.65    1.27
  -4  -2  11   12.11    1.03
   4   2 -11   14.92    1.24
  -4  -2 -11   12.65    1.00
  -4   2  11   14.40    1.17
   4  -2  11   15.16    1.30
   5   2  11    1.08    0.47
  -5   2 -11   -0.05    0.27
   5  -2 -11    0.58    0.41
  -5  -2  11    0.67    0.40
   5  -2  11   -0.57    0.30
   5   2 -11    0.04    0.35
  -5  -2 -11    0.19    0.32
  -5   2  11   -0.21    0.34
  -5  -2 -11   -0.15    0.30
   6  -2 -11   -0.15    0.41
  -6   2 -11   -0.07    0.29
   6   2  11    0.10    0.35
  -6  -2  11    0.84    0.46
  -6   2  11    0.42    0.43
   6   2 -11    1.64    0.56
  -6  -2 -11    0.33    0.34
   6  -2  11    0.82    0.56
   7  -2 -11    1.64    0.67
   7   2  11    0.98    0.50
  -7  -2  11    0.89    0.52
  -7  -2 -11    2.22    0.56
   7  -2  11    0.59    0.56
   7   2 -11    1.03    0.47
  -7   2  11    0.86    0.54
   8   2  11    2.00    0.71
   8  -2 -11    2.30    0.68
  -8  -2  11    2.10    0.76
  -8   2  11    1.65    0.71
   8  -2  11    2.14    0.77
  -8  -2 -11    1.53    0.56
   0   2 -12    3.70    0.77
   0   2  12    5.12    0.76
   0  -2  12    5.82    0.82
   0  -2  12    4.79    0.68
   0  -2 -12    4.49    0.84
   0   2  12    5.91    0.61
   1   2  12    1.13    0.37
   1  -2 -12    0.55    0.46
  -1   2 -12    0.48    0.43
  -1  -2  12    0.56    0.33
   1   2  12    0.27    0.33
  -1  -2  12    0.39    0.37
   1  -2  12    0.13    0.28
  -1  -2 -12    0.19    0.38
   1   2 -12   -0.22    0.35
  -1   2  12    0.43    0.35
   1  -2  12   -0.07    0.29
   2   2  12   10.80    0.92
  -2  -2  12    9.11    0.87
   2  -2 -12   10.97    1.09
  -2   2 -12   10.23    1.02
  -2  -2  12   10.77    0.91
   2   2  12   10.55    0.92
   2   2 -12   11.06    1.14
   2  -2  12    8.99    0.98
  -2   2  12   10.84    0.99
  -2  -2 -12   10.25    1.02
   2  -2  12    9.69    0.77
  -3  -2  12    0.15    0.32
   3   2  12    0.20    0.34
  -3   2 -12   -0.20    0.27
   3  -2 -12   -0.46    0.26
   3   2  12    0.61    0.38
  -3   2  12    0.08    0.33
  -3  -2 -12   -0.15    0.30
   3  -2  12    0.15    0.33
   3   2 -12    0.70    0.45
  -4   2 -12    2.27    0.58
   4   2  12    2.41    0.68
   4  -2 -12    2.67    0.72
  -4  -2  12    2.36    0.61
  -4  -2 -12    2.62    0.63
   4  -2  12    3.57    0.83
   4   2 -12    2.51    0.70
  -4   2  12    3.75    0.77
   5   2  12    0.85    0.47
  -5  -2  12   -0.20    0.33
   5  -2 -12   -0.18    0.36
  -5   2 -12   -0.16    0.27
  -5  -2 -12    0.21    0.33
  -5  -2 -12    0.04    0.32
   5  -2  12    0.31    0.46
  -5   2  12    0.25    0.39
   5   2 -12    0.39    0.39
   6  -2 -12    0.68    0.52
  -6   2 -12   -0.24    0.32
  -6  -2  12    0.19    0.43
   6   2  12   -0.18    0.36
  -6   2  12   -0.04    0.43
  -6  -2 -12    0.54    0.33
   6   2 -12    0.84    0.53
   6  -2  12    0.42    0.60
  -7  -2  12    0.89    0.55
   7  -2 -12    1.90    0.70
   7   2  12    2.26    0.75
   7  -2  12    1.22    0.63
   7   2 -12    0.99    0.59
  -7   2  12    1.35    0.69
   8   2  12    0.68    0.56
   8  -2 -12    1.10    0.62
  -8  -2  12   -0.33    0.48
   8  -2  12    0.68    0.63
  -8   2  12   -0.24    0.46
   0   2 -13    0.17    0.44
   0  -2  13    0.87    0.44
   0   2  13    1.59    0.50
   0  -2 -13    2.31    0.68
   0  -2  13    0.05    0.33
  -1  -2  13    1.07    0.41
   1  -2 -13    1.32    0.58
   1   2  13    0.62    0.41
  -1  -2  13    1.42    0.46
  -1   2 -13    1.75    0.62
   1  -2  13    1.30    0.46
  -1   2  13    1.34    0.49
   1   2 -13    1.98    0.64
  -1  -2 -13    1.24    0.56
  -2   2 -13    0.98    0.47
   2  -2 -13    0.65    0.52
  -2  -2  13    1.19    0.43
   2   2  13    0.64    0.41
   2   2  13    0.91    0.45
  -2   2  13    0.49    0.42
  -2  -2 -13    0.57    0.47
   2   2 -13    1.45    0.59
   2  -2  13    1.11    0.57
   3  -2 -13    1.22    0.60
   3   2  13    1.29    0.48
  -3   2 -13    1.42    0.52
  -3  -2  13    1.09    0.48
   3   2  13    0.63    0.45
  -3   2  13    1.57    0.58
   3   2 -13    1.61    0.63
  -3  -2 -13    1.05    0.52
   3  -2  13    0.91    0.50
  -4  -2  13    1.71    0.55
   4   2  13    1.19    0.52
   4  -2 -13    0.93    0.54
  -4   2 -13    1.07    0.51
  -4  -2 -13    1.12    0.51
   4   2 -13    1.29    0.62
   4  -2  13    2.77    0.73
  -4   2  13    1.78    0.60
   5   2  13    0.70    0.54
   5  -2 -13    0.49    0.47
  -5   2 -13    0.01    0.34
  -5  -2  13    0.20    0.41
  -5  -2 -13    0.27    0.42
  -5   2  13   -0.10    0.38
   5  -2  13    0.51    0.51
   5   2 -13   -0.39    0.29
   6   2  13    0.66    0.55
   6  -2 -13    1.63    0.65
  -6   2 -13    2.44    0.65
  -6  -2  13    0.60    0.52
   6  -2  13    1.62    0.77
   6   2 -13    2.36    0.76
  -6   2  13    1.52    0.66
   7  -2 -13    0.52    0.59
  -7  -2  13    0.37    0.56
   7   2  13    0.84    0.61
   7  -2  13   -0.15    0.47
  -7   2  13    0.99    0.55
   7   2 -13    1.16    0.62
   0  -2 -14    7.57    1.18
   0   2 -14    6.61    1.08
   0   2  14    7.51    1.01
   1  -2 -14    0.69    0.54
   1   2  14    0.78    0.43
  -1   2 -14    1.57    0.60
  -1   2  14    1.25    0.52
  -1  -2 -14    0.67    0.49
   1  -2  14    1.88    0.60
   1   2 -14    0.68    0.46
  -2   2 -14    0.96    0.53
   2  -2 -14    1.07    0.57
   2   2  14    1.76    0.54
  -2  -2 -14    1.08    0.56
  -2   2  14    1.13    0.57
   2   2 -14    0.81    0.49
   2  -2  14    1.17    0.53
   3  -2 -14    0.85    0.53
  -3   2 -14    0.18    0.41
  -3  -2  14    0.09    0.41
   3   2  14    0.49    0.43
   3   2  14    0.78    0.49
  -3   2  14    0.48    0.46
  -3  -2 -14    1.07    0.52
   3   2 -14    0.98    0.53
   3  -2  14    1.16    0.61
  -4   2 -14    0.15    0.43
  -4  -2  14    0.22    0.40
   4  -2 -14    0.08    0.43
   4   2  14   -0.13    0.38
   4   2 -14    0.34    0.52
   4  -2  14   -0.08    0.40
  -4  -2 -14    0.02    0.37
  -4   2  14   -0.42    0.32
  -5  -2  14    1.31    0.56
   5   2  14    1.46    0.58
  -5   2 -14    0.70    0.47
   5  -2 -14    1.25    0.71
   5   2 -14    0.52    0.47
  -5   2  14    1.00    0.56
  -5  -2 -14    0.76    0.48
   5  -2  14    1.89    0.68
  -6  -2  14    0.29    0.52
   6  -2 -14   -0.22    0.49
   6   2  14    1.07    0.60
  -6   2  14    0.14    0.49
   6  -2  14    1.16    0.63
   6   2 -14    1.13    0.53
   0  -2 -15    0.93    0.59
   0   2 -15   -0.21    0.42
   0   2  15    0.91    0.51
   1  -2 -15    0.47    0.55
  -1   2 -15    0.51    0.53
  -1   2  15    0.18    0.39
   1   2 -15    0.70    0.49
  -1  -2 -15   -0.04    0.41
   2  -2 -15    1.25    0.60
  -2   2 -15    0.84    0.55
  -2  -2 -15    2.21    0.73
   2  -2  15    1.16    0.60
  -2   2  15    0.81    0.52
   2   2 -15    1.67    0.62
  -3   2 -15   -0.27    0.42
   3  -2 -15   -0.50    0.38
  -3  -2 -15    0.17    0.46
   3   2 -15    0.64    0.46
  -3   2  15   -0.02    0.41
   3  -2  15    0.65    0.53
   4  -2 -15    5.89    1.19
  -4   2 -15    5.44    1.01
   4   2 -15    9.71    1.41
  -4  -2 -15    7.47    1.13
  -4   2  15    6.68    1.11
   4  -2  15    7.80    1.28
   5  -2 -15    0.82    0.68
  -5   2 -15    0.77    0.49
   5  -2  15    1.48    0.70
   5   2 -15    0.28    0.50
  -5   2  15   -0.24    0.45
  -5  -2 -15    0.88    0.51
   0   2 -16    0.14    0.48
   0  -2 -16    0.54    0.53
  -1   2 -16    4.42    0.99
   1  -2 -16    4.16    0.99
   1   2 -16    4.87    1.04
  -1  -2 -16    4.24    1.00
   2  -2 -16    2.08    0.86
  -2   2 -16    1.85    0.69
   2   2 -16    0.74    0.62
  -2  -2 -16    2.59    0.80
   3  -2 -16    0.21    0.55
  -3   2 -16    0.25    0.50
  -3   2  16    0.33    0.51
  -3  -2 -16    0.32    0.53
   3   2 -16    1.50    0.66
  -4   2 -16    0.80    0.62
   4  -2 -16    1.53    0.60
   4   2 -16    0.80    0.63
  -4  -2 -16    1.77    0.68
  -4   2  16    1.88    0.73
   0  -2 -17   -0.06    0.55
   0   2 -17   -0.66    0.40
   1  -2 -17    0.87    0.61
  -1   2 -17   -0.35    0.46
   1   2 -17    0.42    0.52
  -1  -2 -17   -0.47    0.47
   0   3   0    0.03    0.05
   0   3   0    0.02    0.05
   0  -3   0    0.02    0.05
   0  -3   0    0.00    0.06
   1   3   0    0.09    0.05
   1  -3   0    0.05    0.07
  -1  -3   0    0.02    0.06
  -1   3   0   -0.03    0.07
   1   3   0   -0.17    0.06
  -1   3   0   -0.01    0.06
  -1  -3   0    0.03    0.05
   2   3   0  235.54    4.02
   2  -3   0  241.55    4.67
  -2   3   0  251.28    4.44
  -2   3   0  241.27    4.33
  -2  -3   0  246.14    4.51
   2   3   0  241.47    4.75
  -2  -3   0  241.72    4.00
  -3   3   0   -0.09    0.08
  -3   3   0   -0.01    0.10
   3  -3   0    0.02    0.14
  -3  -3   0    0.02    0.10
   3   3   0   -0.04    0.12
  -4   3   0    3.48    0.33
  -4   3   0    3.51    0.48
   4  -3   0    3.37    0.49
   4   3   0    3.07    0.48
  -4  -3   0    2.87    0.44
  -5  -3   0   -0.16    0.16
   5   3   0    0.00    0.20
  -5   3   0   -0.06    0.13
  -5   3   0   -0.10    0.14
   5  -3   0    0.20    0.22
  -6  -3   0   11.38    0.89
   6  -3   0   10.40    0.87
   6  -3   0   11.40    0.64
  -6   3   0   11.20    0.86
   6   3   0   10.65    0.91
   7  -3   0    0.47    0.22
  -7  -3   0    0.36    0.29
  -7   3   0   -0.23    0.29
   7  -3   0   -0.11    0.27
   7   3   0    0.05    0.36
   8   3   0    6.92    1.04
  -8  -3   0    6.89    1.00
   8  -3   0    7.16    0.85
  -8   3   0    7.55    1.00
  -9   3   0   -0.49    0.24
   9  -3   0   -0.16    0.30
   9   3   0   -0.52    0.30
  -9  -3   0    0.23    0.37
 -10  -3   0    1.54    0.53
  10  -3   0    0.40    0.46
  10   3   0    0.53    0.50
 -10   3   0    1.39    0.59
 -11   3   0    1.35    0.52
  11   3   0   -0.49    0.33
  11  -3   0    0.54    0.53
 -11  -3   0    0.12    0.40
   0   3   1  103.13    1.90
   0  -3   1  101.99    1.75
   0   3  -1  101.01    1.75
   0   3  -1   99.25    1.95
   0   3   1  101.44    1.99
   0  -3  -1  105.78    1.91
   0   3   1   99.73    1.93
   1  -3  -1   10.23    0.34
   1   3   1   10.33    0.44
  -1   3  -1   10.76    0.33
  -1   3  -1   10.59    0.43
   1   3   1   10.40    0.44
  -1  -3   1   10.32    0.39
   1  -3   1   11.09    0.33
   1   3  -1   10.82    0.47
  -1   3   1   11.18    0.45
  -1   3   1   10.02    0.32
  -1  -3  -1   10.24    0.34
   1  -3   1   10.03    0.46
  -1  -3  -1   10.44    0.33
   1   3  -1   10.25    0.37
  -1   3   1   10.88    0.44
   2   3   1    1.80    0.30
  -2  -3   1    1.89    0.27
   2  -3  -1    1.80    0.21
  -2   3  -1    1.81    0.24
  -2   3  -1    1.60    0.21
  -2  -3   1    1.61    0.15
  -2  -3  -1    1.73    0.10
   2  -3   1    1.85    0.30
  -2   3   1    1.76    0.26
   2   3  -1    1.71    0.15
   2   3  -1    1.35    0.25
  -2   3   1    1.73    0.24
  -2  -3  -1    1.46    0.10
  -2  -3  -1    1.36    0.24
  -3   3  -1   27.73    0.93
  -3  -3   1   25.58    0.98
   3  -3  -1   27.57    0.91
  -3   3  -1   27.32    0.87
   3  -3  -1   27.17    0.98
   3   3   1   27.81    1.10
   3  -3   1   27.34    1.08
  -3   3   1   27.19    1.01
  -3  -3  -1   27.53    1.01
   3   3  -1   27.28    0.66
   3   3  -1   25.33    1.03
   4  -3  -1   12.13    0.62
  -4  -3   1   11.95    0.74
  -4   3  -1   12.46    0.69
   4  -3  -1   12.80    0.75
  -4   3  -1   12.53    0.59
   4   3   1   12.02    0.80
   4   3  -1   12.50    0.41
   4   3  -1   12.01    0.78
  -4  -3  -1   12.02    0.73
  -4   3   1   13.37    0.75
   4  -3   1   12.05    0.79
   5  -3  -1   11.77    0.80
   5   3   1   11.69    0.88
   5  -3  -1   12.49    0.65
  -5  -3   1   12.92    0.86
  -5   3  -1   12.09    0.78
  -5   3  -1   12.08    0.62
  -5   3   1   11.65    0.81
  -5  -3  -1   10.15    0.76
   5  -3   1   12.13    0.87
   5   3  -1   11.98    0.40
   5   3  -1   12.41    0.87
  -6  -3   1   -0.12    0.19
   6  -3  -1    0.34    0.27
  -6   3  -1    0.65    0.24
  -6   3  -1   -0.01    0.15
   6  -3  -1    0.20    0.15
   6   3   1    0.09    0.27
   6  -3   1   -0.03    0.24
  -6  -3  -1   -0.02    0.20
   6   3  -1   -0.24    0.23
  -6   3   1   -0.05    0.25
   7  -3  -1   31.26    1.15
   7  -3  -1   27.73    1.50
  -7  -3   1   30.27    1.59
   7   3   1   27.41    1.59
  -7   3  -1   27.37    1.44
   7  -3   1   29.78    1.08
   7   3  -1   27.79    1.58
  -7  -3  -1   28.67    1.54
  -7   3   1   27.83    1.52
   7  -3   1   26.04    1.54
   8  -3  -1    0.02    0.31
   8   3   1    0.30    0.35
  -8  -3   1    0.03    0.32
  -8   3  -1    0.09    0.38
   8   3  -1   -0.17    0.26
  -8  -3  -1    0.46    0.35
  -8   3   1    0.47    0.44
   8  -3   1    0.09    0.36
  -9   3  -1    0.19    0.39
   9  -3  -1    0.01    0.32
  -9  -3   1    0.53    0.43
   9   3   1    0.20    0.41
  -9   3   1   -0.56    0.28
  -9  -3  -1    0.76    0.47
   9   3  -1    0.46    0.41
   9  -3   1    0.00    0.34
 -10  -3   1    0.65    0.56
 -10   3  -1    0.29    0.50
  10   3   1   -0.16    0.39
  10  -3  -1    0.52    0.46
  10   3  -1    0.04    0.37
  10  -3   1    0.25    0.44
 -10   3   1    0.50    0.43
 -10  -3  -1    0.94    0.58
 -11   3  -1    3.90    0.90
 -11  -3   1    3.75    0.93
  11   3   1    2.92    0.86
  11  -3  -1    2.81    0.85
 -11   3   1    2.79    0.83
 -11  -3  -1    2.88    0.87
  11  -3   1    3.75    0.94
  11   3  -1    3.02    0.87
   0  -3   2   -0.07    0.04
   0  -3  -2    0.04    0.08
   0   3   2    0.03    0.05
   0   3  -2    0.04    0.04
   0  -3  -2    0.09    0.07
   0   3  -2    0.25    0.12
   0   3   2   -0.22    0.06
   0  -3   2    0.21    0.11
   1   3   2   88.70    1.92
   1  -3  -2   84.59    1.86
  -1  -3   2   86.46    1.74
  -1   3  -2   88.89    1.56
   1   3   2   85.81    1.89
  -1   3   2   83.61    1.90
   1  -3   2   90.39    2.05
  -1  -3  -2   85.50    1.72
   1   3  -2   85.14    1.79
   1  -3   2   92.22    1.57
   1   3  -2   86.86    1.97
   2   3   2   26.18    0.92
   2  -3  -2   27.55    0.76
   2   3   2   27.82    0.98
  -2   3  -2   27.41    0.76
   2  -3  -2   26.10    0.87
  -2   3  -2   26.31    0.85
  -2  -3   2   26.35    0.88
   2   3  -2   26.91    0.96
   2  -3   2   25.86    0.99
  -2   3   2   26.33    0.94
   2   3  -2   25.79    0.76
  -2  -3  -2   28.84    0.67
  -3   3  -2    2.85    0.28
   3   3   2    2.65    0.41
   3  -3  -2    2.98    0.29
   3  -3  -2    2.37    0.32
  -3   3  -2    3.46    0.31
  -3  -3   2    2.26    0.35
   3   3   2    3.47    0.17
   3   3  -2    2.38    0.23
  -3  -3  -2    2.32    0.36
  -3   3   2    2.58    0.37
   3  -3   2    2.25    0.39
   3   3  -2    2.91    0.41
  -3  -3  -2    2.53    0.16
  -4   3  -2    2.78    0.41
  -4  -3   2    2.90    0.46
   4  -3  -2    3.00    0.39
   4  -3  -2    3.23    0.45
  -4   3  -2    3.02    0.31
   4   3   2    3.38    0.51
   4   3  -2    2.67    0.45
  -4  -3  -2    3.50    0.40
   4  -3   2    3.28    0.54
  -4   3   2    2.83    0.46
   4   3  -2    3.05    0.25
   5  -3  -2    7.84    0.54
  -5  -3   2    7.92    0.70
   5   3   2    7.37    0.70
   5  -3  -2    8.27    0.66
  -5   3  -2    7.39    0.59
  -5   3  -2    7.12    0.49
   5   3  -2    7.55    0.69
  -5   3   2    8.38    0.70
   5  -3   2    7.56    0.73
  -5  -3  -2    7.22    0.64
   5   3  -2    7.88    0.40
   6   3   2    2.05    0.55
   6  -3  -2    1.68    0.45
   6  -3  -2    1.50    0.31
  -6   3  -2    2.00    0.33
  -6   3  -2    1.38    0.41
  -6  -3   2    1.00    0.38
   6   3  -2    2.00    0.24
   6   3  -2    1.34    0.43
   6  -3   2    1.67    0.52
  -6   3   2    1.32    0.41
  -6  -3  -2    0.81    0.34
  -7   3  -2    7.24    0.76
   7  -3  -2    7.74    0.79
   7   3   2    7.93    0.91
   7  -3  -2    8.39    0.62
  -7   3  -2    7.80    0.55
  -7  -3   2    6.86    0.94
  -7   3   2    7.67    0.99
   7   3  -2    7.74    0.85
   7  -3   2    6.92    0.83
  -7  -3  -2    7.11    0.93
   8   3   2    1.99    0.61
  -8   3  -2    1.12    0.44
   8  -3  -2    1.68    0.51
  -8  -3   2    1.45    0.51
   8  -3   2    1.97    0.60
  -8   3   2    1.85    0.55
  -8  -3  -2    1.89    0.57
   8   3  -2    1.50    0.55
   9  -3  -2    2.53    0.68
  -9   3  -2    2.91    0.68
  -9  -3   2    3.19    0.80
   9   3   2    3.57    0.84
   9   3  -2    3.27    0.78
  -9   3   2    3.61    0.78
  -9  -3  -2    3.70    0.79
   9  -3   2    4.00    0.87
  10  -3  -2    0.42    0.53
 -10  -3   2    1.70    0.58
  10   3   2    1.00    0.57
 -10   3  -2    1.59    0.59
  10  -3   2    0.80    0.52
 -10  -3  -2    1.76    0.61
 -10   3   2    0.36    0.46
  10   3  -2    0.86    0.49
 -11   3  -2    1.79    0.73
 -11  -3   2   -0.08    0.45
  11  -3  -2    0.99    0.55
  11   3   2   -0.39    0.43
  11   3  -2    0.95    0.58
 -11  -3  -2    1.73    0.62
 -11   3   2    1.08    0.65
  11  -3   2    1.02    0.56
   0  -3   3  216.81    4.20
   0   3   3  203.91    3.78
   0  -3  -3  206.23    3.88
   0   3  -3  213.28    3.56
   0   3  -3  206.51    3.90
   0   3   3  206.68    3.96
   0  -3   3  215.14    3.57
   0  -3  -3  195.84    3.76
  -1   3  -3    9.28    0.30
  -1   3  -3    8.78    0.48
  -1  -3   3    9.11    0.41
   1  -3  -3    9.26    0.50
  -1   3  -3    8.98    0.29
   1   3   3    9.00    0.46
   1   3   3    9.19    0.50
  -1   3   3    8.64    0.50
   1   3  -3    8.79    0.47
   1  -3   3    9.55    0.56
  -1  -3  -3    8.73    0.44
   1   3  -3    9.53    0.50
  -2   3  -3    1.45    0.16
  -2   3  -3    1.19    0.24
   2   3   3    1.14    0.24
   2   3   3    1.22    0.25
   2  -3  -3    1.29    0.17
  -2  -3   3    1.14    0.23
   2  -3  -3    0.90    0.21
  -2  -3  -3    1.25    0.19
   2  -3   3    0.93    0.27
  -2   3   3    0.89    0.24
   2   3  -3    1.47    0.24
   2   3  -3    1.12    0.24
   3  -3  -3   35.52    1.08
   3  -3  -3   35.85    1.20
   3   3   3   38.17    1.40
  -3  -3   3   37.23    1.27
  -3   3  -3   36.90    1.09
  -3   3  -3   37.36    1.15
  -3   3   3   36.19    1.32
   3   3  -3   39.92    1.35
  -3  -3  -3   37.44    0.92
   3   3  -3   35.54    1.06
  -3  -3  -3   38.06    1.27
   3  -3   3   37.85    1.45
   4  -3  -3   19.64    0.90
   4  -3  -3   22.81    0.95
   4   3   3   23.82    1.18
  -4   3  -3   22.99    0.94
  -4   3  -3   21.41    0.86
  -4  -3   3   22.75    1.08
   4   3  -3   21.86    1.07
   4   3  -3   22.28    0.79
  -4   3   3   20.84    1.06
  -4  -3  -3   22.44    1.05
  -4  -3  -3   23.35    0.65
   4  -3   3   23.24    1.20
   5  -3  -3   11.41    0.68
   5  -3  -3   10.28    0.72
  -5  -3   3    9.92    0.80
   5   3   3    9.90    0.84
  -5   3  -3   10.90    0.72
  -5   3  -3    9.99    0.59
  -5   3   3    9.51    0.80
  -5  -3  -3   10.30    0.34
   5   3  -3   10.44    0.81
   5   3  -3   10.14    0.52
   5  -3   3    9.73    0.84
  -5  -3  -3   10.52    0.77
   6  -3  -3    1.23    0.32
  -6   3  -3    0.74    0.24
  -6  -3   3    0.38    0.32
  -6   3  -3    1.05    0.31
   6  -3  -3    0.81    0.34
   6   3   3    0.48    0.33
  -6   3   3    0.86    0.41
   6  -3   3    0.44    0.34
  -6  -3  -3    0.44    0.29
   6   3  -3    0.68    0.35
   6   3  -3    0.94    0.20
  -7   3  -3    8.52    0.79
   7   3   3    8.92    0.96
   7  -3  -3    7.78    0.80
   7  -3  -3    9.41    0.67
  -7   3  -3    7.95    0.57
  -7  -3   3    8.61    0.89
  -7   3   3    8.68    0.88
   7  -3   3    8.96    0.96
  -7  -3  -3    8.43    0.84
   7   3  -3    7.82    0.84
  -8  -3   3    0.27    0.40
  -8   3  -3    0.91    0.44
   8   3   3    0.42    0.42
   8  -3  -3    0.42    0.38
   8  -3   3    0.80    0.48
  -8  -3  -3    0.13    0.28
   8   3  -3    0.86    0.47
  -8   3   3   -0.10    0.39
  -9  -3   3    0.55    0.51
  -9   3  -3    0.94    0.44
   9  -3  -3    0.50    0.41
   9   3   3    0.11    0.36
  -9  -3  -3    0.91    0.49
   9   3  -3    0.61    0.46
   9  -3   3   -0.11    0.38
  -9   3   3    0.61    0.51
 -10  -3   3    0.72    0.53
  10   3   3    0.05    0.43
 -10   3  -3   -0.15    0.34
  10  -3  -3    0.68    0.50
 -10  -3  -3    1.59    0.64
  10   3  -3    0.33    0.46
  10  -3   3   -0.07    0.42
 -10   3   3    0.80    0.49
 -11  -3   3    0.79    0.50
  11  -3  -3    0.83    0.58
  11   3   3   -0.49    0.37
 -11   3  -3    1.16    0.65
  11  -3   3    1.09    0.63
  11   3  -3    0.16    0.52
 -11  -3  -3   -0.11    0.42
 -11   3   3    0.42    0.47
   0   3  -4    0.21    0.17
   0   3   4   -0.06    0.11
   0  -3   4   -0.21    0.08
   0  -3   4   -0.03    0.08
   0  -3  -4   -0.02    0.11
   0   3   4    0.08    0.10
  -1   3  -4   44.99    1.32
  -1  -3   4   44.69    1.15
   1   3   4   43.61    1.24
   1   3   4   45.62    1.33
  -1  -3   4   42.81    1.33
   1  -3  -4   43.53    1.32
  -1   3   4   43.87    0.91
   1   3  -4   43.11    1.30
   1  -3   4   44.33    1.43
  -1   3   4   41.79    0.92
  -1  -3  -4   44.08    1.24
   1  -3   4   44.49    0.98
  -1   3   4   42.32    1.33
   2   3   4   20.49    0.90
   2  -3  -4   19.67    0.58
  -2  -3   4   20.54    0.81
   2  -3  -4   20.64    0.88
  -2   3  -4   21.03    0.66
  -2   3  -4   20.77    0.85
   2   3   4   21.87    0.90
   2  -3   4   21.50    0.99
  -2   3   4   19.40    0.90
   2   3  -4   20.60    0.84
   2   3  -4   20.45    0.87
  -2  -3  -4   20.90    0.75
   3  -3  -4    7.24    0.54
  -3   3  -4    6.97    0.50
  -3  -3   4    6.97    0.55
   3   3   4    6.86    0.60
  -3   3  -4    7.10    0.43
   3  -3  -4    6.66    0.40
   3   3  -4    6.93    0.48
   3   3  -4    7.10    0.56
  -3  -3  -4    6.64    0.52
   3  -3   4    7.73    0.65
  -3   3   4    6.29    0.56
  -3  -3  -4    7.50    0.43
  -4   3  -4   30.96    1.12
   4  -3  -4   32.14    1.12
   4  -3  -4   31.45    1.22
  -4  -3   4   31.07    1.32
   4   3   4   31.77    1.43
  -4   3  -4   31.24    1.13
   4  -3   4   32.21    1.48
  -4  -3  -4   33.77    0.95
  -4   3   4   32.70    1.39
   4   3  -4   32.13    1.34
   4   3  -4   30.92    1.08
  -4  -3  -4   33.13    1.32
   5   3   4    0.54    0.25
  -5   3  -4    0.05    0.16
   5  -3  -4    0.73    0.25
   5  -3  -4    0.01    0.20
  -5   3  -4    1.00    0.26
  -5  -3   4    0.22    0.24
  -5  -3  -4    0.31    0.14
  -5   3   4    0.52    0.30
   5   3  -4    0.13    0.19
  -5  -3  -4    0.07    0.23
   5  -3   4    0.11    0.26
  -6   3  -4    0.26    0.22
  -6  -3   4    0.15    0.27
   6   3   4    0.12    0.29
   6  -3  -4    0.36    0.27
  -6   3  -4    0.27    0.21
   6  -3   4    0.35    0.35
   6   3  -4   -0.04    0.28
  -6   3   4   -0.14    0.29
  -6  -3  -4    0.39    0.26
   6   3  -4    0.67    0.20
   7  -3  -4    0.86    0.38
   7   3   4    1.10    0.46
  -7   3  -4    0.97    0.41
  -7  -3   4    0.58    0.42
  -7   3  -4    0.45    0.25
  -7   3   4    0.73    0.44
  -7  -3  -4    0.31    0.32
   7  -3   4    0.08    0.35
   7   3  -4    0.50    0.37
  -8  -3   4    2.67    0.72
  -8   3  -4    2.10    0.57
   8   3   4    2.37    0.69
   8  -3  -4    2.57    0.61
   8   3  -4    3.26    0.74
   8  -3   4    2.17    0.67
  -8   3   4    2.78    0.71
  -8  -3  -4    2.44    0.62
   9  -3  -4    1.84    0.59
   9   3   4    1.78    0.69
  -9   3  -4    1.53    0.57
  -9  -3   4    1.59    0.66
  -9   3   4    1.43    0.59
  -9  -3  -4    1.94    0.65
   9   3  -4    2.78    0.77
   9  -3   4    1.30    0.61
  10  -3  -4   -0.07    0.38
 -10  -3   4   -0.13    0.43
  10   3   4    0.63    0.49
 -10   3  -4    0.09    0.37
 -10   3   4   -0.29    0.44
  10  -3   4    0.67    0.51
 -10  -3  -4    0.18    0.42
  10   3  -4   -0.43    0.36
 -11  -3   4    0.44    0.48
 -11   3  -4   -0.27    0.44
  11   3   4   -0.33    0.38
  11   3  -4    0.26    0.48
 -11  -3  -4   -0.26    0.44
 -11   3   4    0.50    0.60
  11  -3   4    0.03    0.47
   0   3   5   16.61    0.62
   0   3   5   16.38    0.78
   0  -3   5   16.97    0.83
   0  -3  -5   17.87    0.82
   0  -3   5   18.30    0.62
   0   3  -5   17.87    0.84
   1  -3  -5    0.99    0.25
   1   3   5    0.71    0.20
  -1  -3   5    0.68    0.19
   1   3   5    1.10    0.27
  -1  -3   5    0.83    0.21
  -1   3  -5    1.34    0.29
  -1   3   5    0.67    0.14
   1  -3   5    0.99    0.17
  -1  -3  -5    0.75    0.23
  -1   3   5    0.81    0.25
   1  -3   5    1.02    0.29
   1   3  -5    0.67    0.22
   2   3   5   12.48    0.72
   2   3   5   13.35    0.74
  -2  -3   5   12.92    0.67
  -2   3  -5   13.50    0.53
   2  -3  -5   12.92    0.75
  -2   3  -5   12.85    0.72
  -2   3   5   13.75    0.48
   2  -3   5   12.56    0.80
   2   3  -5   12.91    0.73
   2   3  -5   12.41    0.69
  -2   3   5   13.75    0.79
  -2  -3  -5   13.60    0.68
   3   3   5    2.47    0.44
  -3   3  -5    2.35    0.39
   3   3   5    2.34    0.43
  -3   3  -5    2.36    0.27
   3  -3  -5    1.96    0.23
  -3  -3   5    2.67    0.45
   3  -3  -5    2.41    0.40
  -3   3   5    1.90    0.41
  -3  -3  -5    2.26    0.33
   3   3  -5    1.67    0.34
   3   3  -5    2.53    0.43
   3  -3   5    2.36    0.49
   4   3   5    1.05    0.35
  -4   3  -5    1.22    0.29
  -4  -3   5    0.54    0.27
   4  -3  -5    1.79    0.34
  -4   3  -5    0.87    0.28
   4  -3  -5    0.99    0.26
  -4  -3  -5    1.12    0.24
  -4  -3  -5    0.66    0.31
   4  -3   5    1.17    0.41
   4   3  -5    1.79    0.33
  -4   3   5    0.54    0.30
   4   3  -5    1.26    0.37
  -5   3  -5   14.64    0.81
  -5   3  -5   15.84    0.85
   5  -3  -5   14.99    0.85
   5  -3  -5   17.22    0.94
  -5  -3   5   15.79    1.04
   5   3   5   15.63    1.11
   5  -3   5   16.80    1.18
   5   3  -5   16.61    1.03
  -5  -3  -5   16.61    0.70
  -5  -3  -5   16.87    1.00
  -5   3   5   15.06    1.05
   5   3  -5   16.34    0.84
   6  -3  -5    1.41    0.40
  -6   3  -5    1.85    0.38
   6   3   5    1.52    0.51
   6  -3  -5    2.46    0.46
  -6  -3   5    1.35    0.46
  -6   3  -5    1.46    0.41
   6   3  -5    2.33    0.57
  -6  -3  -5    1.72    0.46
   6  -3   5    1.41    0.53
   6   3  -5    2.13    0.40
  -6   3   5    2.08    0.53
  -7   3  -5    4.31    0.55
  -7   3  -5    3.62    0.63
   7   3   5    4.00    0.82
   7  -3  -5    5.74    0.60
   7  -3  -5    4.46    0.70
  -7  -3   5    3.97    0.77
   7  -3   5    2.91    0.74
  -7  -3  -5    4.02    0.73
   7   3  -5    3.95    0.76
  -7   3   5    3.90    0.77
  -8   3  -5    0.16    0.28
   8   3   5    0.36    0.40
   8  -3  -5    0.43    0.37
  -8  -3   5    0.51    0.43
   8  -3  -5    0.57    0.34
  -8   3   5    0.66    0.44
  -8  -3  -5    0.55    0.32
   8  -3   5    0.37    0.45
   8   3  -5    0.38    0.43
   9   3   5    0.98    0.50
   9  -3  -5    0.12    0.39
  -9  -3   5    0.50    0.43
  -9   3  -5    0.52    0.43
   9   3  -5    0.30    0.45
  -9  -3  -5    0.48    0.35
  -9   3   5   -0.37    0.34
   9  -3   5   -0.43    0.32
 -10  -3   5    1.26    0.63
 -10   3  -5    2.28    0.65
  10   3   5    1.56    0.65
  10   3  -5    2.79    0.81
 -10  -3  -5    2.73    0.67
  10  -3   5    1.35    0.67
 -10   3   5    2.69    0.73
  11   3   5    0.88    0.67
 -11   3  -5    1.25    0.64
 -11  -3   5    0.91    0.66
 -11   3   5    2.42    0.70
 -11  -3  -5    1.01    0.66
  11   3  -5    0.56    0.59
  11  -3   5    1.42    0.68
   0  -3  -6    0.01    0.16
   0  -3   6    0.31    0.22
   0   3   6   -0.02    0.14
   0   3  -6    0.29    0.19
   0  -3   6    0.04    0.13
   1   3   6    5.70    0.44
   1  -3  -6    4.95    0.49
  -1   3  -6    5.47    0.53
   1   3   6    5.57    0.50
  -1  -3   6    5.26    0.42
  -1  -3   6    5.53    0.52
  -1   3   6    5.72    0.53
  -1  -3  -6    5.73    0.50
   1  -3   6    5.25    0.35
   1  -3   6    6.03    0.55
   1   3  -6    5.38    0.54
  -1   3   6    5.78    0.34
   2   3   6    0.83    0.24
   2   3   6    0.07    0.19
  -2  -3   6    0.50    0.22
   2  -3  -6    0.02    0.18
  -2   3  -6    0.15    0.19
  -2  -3   6    0.12    0.18
   2   3  -6    0.30    0.24
   2  -3   6   -0.04    0.13
  -2   3   6    0.11    0.22
  -2  -3  -6    0.16    0.20
  -2   3   6    0.55    0.14
   2  -3   6    0.45    0.20
  -3   3  -6    6.50    0.57
   3  -3  -6    6.27    0.38
  -3  -3   6    5.68    0.53
  -3   3  -6    6.49    0.45
   3   3   6    5.30    0.58
   3  -3  -6    6.70    0.61
   3   3   6    6.96    0.60
  -3   3   6    6.44    0.64
  -3  -3  -6    6.04    0.50
   3  -3   6    6.77    0.65
   3   3  -6    6.09    0.56
   3   3  -6    6.34    0.56
  -4  -3   6    4.73    0.65
  -4   3  -6    4.93    0.43
   4  -3  -6    4.40    0.61
   4  -3  -6    5.07    0.41
   4   3   6    5.45    0.61
  -4   3  -6    4.74    0.50
   4  -3   6    5.55    0.63
   4   3  -6    4.57    0.51
  -4  -3  -6    5.06    0.46
  -4   3   6    4.92    0.71
  -4  -3  -6    5.97    0.58
   4   3  -6    6.08    0.59
   5  -3  -6    0.43    0.28
   5  -3  -6    0.64    0.27
   5   3   6    0.43    0.33
  -5   3  -6    0.37    0.23
  -5  -3   6    0.28    0.34
  -5   3  -6    0.49    0.26
   5   3  -6    0.75    0.34
  -5  -3  -6    0.43    0.29
  -5   3   6    0.36    0.31
  -5  -3  -6    0.39    0.23
   5   3  -6    0.51    0.21
   5  -3   6    0.47    0.39
   6  -3  -6    0.71    0.34
  -6   3  -6    0.22    0.24
  -6   3  -6    0.45    0.28
   6  -3  -6   -0.05    0.24
  -6  -3   6   -0.05    0.31
   6   3   6   -0.11    0.30
   6   3  -6    0.60    0.36
  -6   3   6    0.27    0.35
   6   3  -6    0.86    0.27
   6  -3   6    0.53    0.43
  -6  -3  -6    1.09    0.34
  -7   3  -6    0.09    0.28
  -7  -3   6    1.07    0.48
   7  -3  -6    0.71    0.35
  -7   3  -6    0.21    0.27
   7  -3  -6    0.41    0.33
   7   3   6    1.04    0.46
   7  -3   6    0.85    0.47
  -7  -3  -6    0.62    0.35
   7   3  -6    1.49    0.37
  -7   3   6    0.03    0.36
   7   3  -6    1.77    0.52
   8   3   6    4.35    0.87
   8  -3  -6    4.24    0.75
  -8  -3   6    4.00    0.87
   8  -3  -6    5.15    0.75
  -8   3  -6    4.21    0.72
   8   3  -6    4.59    0.88
  -8   3   6    3.74    0.82
  -8  -3  -6    4.26    0.80
   8  -3   6    2.79    0.79
  -9   3  -6    0.83    0.48
   9   3   6    0.71    0.48
  -9  -3   6    0.43    0.55
  -9   3   6    1.66    0.57
   9   3  -6    1.04    0.58
  -9  -3  -6    1.01    0.48
   9  -3   6    0.50    0.50
 -10  -3   6    1.67    0.68
 -10   3  -6    1.34    0.51
  10   3   6    1.38    0.67
  10   3  -6    0.35    0.55
 -10  -3  -6    0.71    0.45
  10  -3   6    0.01    0.49
 -10   3   6    0.68    0.61
   0   3  -7   41.09    1.54
   0   3   7   41.85    1.49
   0  -3  -7   43.17    1.56
   0  -3   7   39.73    1.55
   0  -3   7   42.07    1.23
   0   3   7   38.49    1.24
   1   3   7   14.79    0.77
  -1   3  -7   16.84    0.95
   1   3   7   15.75    0.88
  -1  -3   7   17.54    0.93
   1  -3  -7   16.26    0.96
  -1  -3   7   16.06    0.77
   1  -3   7   16.10    0.96
  -1   3   7   15.93    0.64
  -1  -3  -7   15.59    0.89
  -1   3   7   15.98    0.91
   1   3  -7   16.56    0.97
   1  -3   7   16.91    0.69
   2   3   7   -0.15    0.17
   2   3   7   -0.35    0.11
  -2   3  -7    0.17    0.20
  -2  -3   7    0.40    0.23
   2  -3  -7   -0.16    0.19
  -2  -3   7   -0.09    0.18
   2  -3   7    0.53    0.30
  -2  -3  -7    0.00    0.20
   2   3  -7    0.09    0.23
   2  -3   7    0.32    0.17
  -2   3   7    0.34    0.17
  -2   3   7    0.45    0.26
  -3  -3   7   13.35    0.84
  -3   3  -7   13.11    0.65
   3  -3  -7   14.61    0.93
   3   3   7   13.04    0.87
  -3   3  -7   12.31    0.81
   3   3   7   13.82    0.86
   3   3  -7   12.62    0.80
  -3   3   7   13.58    0.60
   3   3  -7   13.17    0.87
  -3  -3  -7   11.72    0.75
  -3   3   7   12.51    0.89
   3  -3   7   13.10    0.99
   4  -3  -7    5.26    0.71
   4  -3  -7    4.98    0.42
  -4   3  -7    4.88    0.63
  -4  -3   7    5.66    0.73
   4   3   7    4.21    0.64
  -4   3  -7    4.99    0.45
  -4   3   7    4.40    0.69
  -4  -3  -7    4.74    0.50
   4   3  -7    4.80    0.56
  -4  -3  -7    5.48    0.57
   4   3  -7    4.67    0.64
   4  -3   7    4.51    0.77
  -5   3  -7    1.36    0.35
   5  -3  -7    1.63    0.34
  -5   3  -7    1.00    0.35
  -5  -3   7    1.49    0.46
   5   3   7    1.61    0.51
   5  -3  -7    1.32    0.43
  -5  -3  -7    1.45    0.41
  -5   3   7    1.35    0.48
   5  -3   7    1.35    0.50
   5   3  -7    2.12    0.48
   5   3  -7    1.79    0.44
  -5  -3  -7    1.56    0.35
   6  -3  -7    0.58    0.32
  -6   3  -7    0.88    0.31
  -6   3  -7    0.69    0.31
   6  -3  -7    0.92    0.37
   6   3   7    0.91    0.45
  -6  -3   7    1.33    0.50
  -6  -3  -7    0.67    0.37
   6   3  -7    1.89    0.52
  -6   3   7    0.42    0.36
   6  -3   7    0.22    0.38
   6   3  -7    1.24    0.39
   7   3   7    0.47    0.42
  -7  -3   7    0.71    0.50
  -7   3  -7    0.86    0.36
   7  -3  -7    1.35    0.46
   7  -3  -7    0.99    0.38
  -7   3  -7    0.72    0.35
  -7  -3  -7    0.98    0.45
   7   3  -7    0.83    0.43
  -7   3   7    0.59    0.43
   7   3  -7    0.79    0.37
   7  -3   7    1.20    0.58
  -8  -3   7    0.93    0.56
   8   3   7    0.55    0.51
  -8   3  -7    1.15    0.44
   8  -3  -7    0.84    0.42
   8  -3   7    0.41    0.46
  -8  -3  -7    0.90    0.45
  -8   3   7    0.99    0.58
   8   3  -7    0.29    0.42
  -9  -3   7    0.32    0.50
  -9   3  -7    0.92    0.46
   9   3   7   -0.02    0.44
  -9   3   7    0.51    0.48
   9  -3   7   -0.22    0.42
  -9  -3  -7    0.73    0.48
   9   3  -7   -0.04    0.42
  10   3   7    0.14    0.50
 -10   3  -7    0.32    0.49
 -10  -3   7    0.36    0.58
  10  -3   7    0.61    0.52
 -10   3   7    0.07    0.47
  10   3  -7    0.10    0.53
 -10  -3  -7    0.13    0.36
   0   3   8    0.05    0.20
   0   3  -8    0.10    0.22
   0  -3  -8   -0.02    0.21
   0  -3   8   -0.49    0.18
   0  -3   8    0.12    0.18
   0   3   8    0.75    0.21
   1   3   8    0.30    0.25
  -1  -3   8    0.31    0.22
  -1  -3   8    0.65    0.23
  -1   3  -8    0.45    0.29
   1   3   8    0.81    0.26
   1  -3  -8    0.28    0.26
   1  -3   8    1.07    0.35
   1  -3   8    0.17    0.17
  -1   3   8    0.49    0.30
   1   3  -8    0.40    0.28
  -1   3   8    1.07    0.20
  -1  -3  -8    0.32    0.26
   2  -3  -8    6.47    0.70
  -2   3  -8    6.23    0.63
  -2  -3   8    7.53    0.61
  -2  -3   8    7.02    0.61
   2   3   8    6.93    0.63
   2   3   8    7.72    0.63
   2  -3   8    6.38    0.47
   2  -3   8    7.21    0.71
  -2   3   8    6.72    0.44
  -2  -3  -8    6.30    0.63
  -2   3   8    6.83    0.69
   2   3  -8    7.15    0.68
  -3   3  -8    7.91    0.70
   3   3   8    7.77    0.72
  -3   3  -8    8.78    0.54
  -3  -3   8    8.86    0.73
   3  -3  -8    9.12    0.81
  -3  -3   8    8.70    0.70
   3   3   8    9.27    0.75
   3  -3   8    8.99    0.88
   3   3  -8    8.34    0.76
  -3   3   8    8.00    0.76
  -3  -3  -8    8.69    0.72
  -3   3   8    9.16    0.53
   4   3   8   -0.17    0.21
  -4   3  -8   -0.14    0.19
   4  -3  -8   -0.22    0.23
  -4   3  -8    0.33    0.21
  -4  -3   8   -0.05    0.24
  -4   3   8    0.35    0.19
   4   3  -8   -0.17    0.20
   4  -3   8    0.18    0.29
  -4  -3  -8   -0.01    0.19
  -4  -3  -8   -0.16    0.21
   4   3  -8    0.06    0.25
  -4   3   8   -0.02    0.26
   5  -3  -8    6.04    0.81
  -5   3  -8    5.33    0.53
  -5   3  -8    4.33    0.63
   5   3   8    4.86    0.81
   5  -3  -8    5.18    0.50
  -5  -3   8    4.85    0.76
  -5  -3  -8    4.53    0.59
   5   3  -8    4.84    0.72
  -5  -3  -8    5.88    0.78
   5   3  -8    5.79    0.77
  -5   3   8    5.03    0.82
   5  -3   8    5.96    0.93
   6   3   8    2.16    0.60
   6  -3  -8    1.91    0.56
  -6   3  -8    2.09    0.48
  -6  -3   8    2.68    0.62
  -6   3  -8    2.20    0.47
   6   3  -8    2.56    0.56
  -6   3   8    1.80    0.55
   6  -3   8    2.08    0.66
  -6  -3  -8    1.58    0.47
   6   3  -8    3.20    0.65
  -7   3  -8    2.75    0.56
  -7  -3   8    2.99    0.74
   7  -3  -8    2.85    0.66
   7   3   8    2.95    0.74
   7   3  -8    3.89    0.76
   7  -3   8    3.36    0.81
  -7  -3  -8    2.78    0.62
   7   3  -8    2.07    0.53
  -7   3   8    2.73    0.75
   8  -3  -8    1.76    0.56
   8   3   8    2.25    0.70
  -8   3  -8    1.54    0.53
  -8  -3   8    1.90    0.66
  -8  -3  -8    1.83    0.57
   8   3  -8    2.52    0.68
   8  -3   8    1.70    0.70
  -8   3   8    1.27    0.59
  -9  -3   8    0.58    0.53
   9   3   8   -0.17    0.35
  -9   3   8    0.33    0.52
   9   3  -8    0.55    0.50
  -9  -3  -8   -0.36    0.35
   9  -3   8   -0.20    0.42
  10   3   8    1.98    0.67
 -10  -3   8   -0.44    0.41
 -10   3   8   -0.10    0.43
 -10  -3  -8    0.75    0.49
  10  -3   8    0.05    0.48
   0  -3  -9    0.85    0.36
   0  -3   9    0.72    0.33
   0   3   9    0.79    0.33
   0  -3   9    0.79    0.28
   0   3   9    1.50    0.30
   0   3  -9    0.53    0.32
  -1   3  -9    1.82    0.48
  -1  -3   9    2.31    0.42
   1  -3  -9    1.76    0.46
   1   3   9    2.28    0.48
  -1  -3   9    2.31    0.51
   1   3   9    2.95    0.47
  -1   3   9    3.19    0.33
  -1   3   9    1.95    0.48
   1   3  -9    1.71    0.49
  -1  -3  -9    2.11    0.48
   1  -3   9    2.29    0.36
   1  -3   9    2.31    0.48
   2   3   9    1.12    0.37
   2  -3  -9    0.61    0.36
  -2  -3   9    0.85    0.32
  -2  -3   9    1.96    0.39
  -2   3  -9    0.89    0.37
   2   3   9    1.53    0.34
  -2  -3  -9    0.82    0.37
  -2   3   9    1.02    0.40
  -2   3   9    1.22    0.26
   2   3  -9    1.29    0.44
   2  -3   9    0.59    0.31
   2  -3   9    0.82    0.27
  -3  -3   9    1.03    0.33
   3   3   9    0.46    0.33
  -3  -3   9    0.39    0.29
  -3   3  -9    0.30    0.28
  -3   3  -9    0.47    0.19
   3  -3  -9   -0.11    0.23
   3   3   9    0.48    0.31
  -3   3   9    0.46    0.25
   3  -3   9   -0.12    0.29
  -3   3   9    0.10    0.28
   3   3  -9    0.05    0.28
  -3  -3  -9   -0.18    0.23
  -4   3  -9   -0.32    0.20
  -4   3  -9    0.60    0.26
   4  -3  -9    0.18    0.32
  -4  -3   9    0.38    0.29
  -4  -3   9    0.29    0.31
   4   3   9   -0.16    0.23
   4   3   9   -0.22    0.25
  -4  -3  -9    0.14    0.26
   4   3  -9    0.40    0.35
   4  -3   9    0.17    0.32
  -4   3   9   -0.14    0.28
   5  -3  -9    1.88    0.52
  -5   3  -9    2.51    0.53
  -5   3  -9    2.89    0.49
   5   3   9    2.16    0.59
  -5  -3   9    2.47    0.59
   5  -3   9    1.50    0.56
  -5   3   9    2.39    0.62
   5   3  -9    2.49    0.60
  -5  -3  -9    2.20    0.46
  -5  -3  -9    2.06    0.50
   5   3  -9    2.88    0.58
  -6   3  -9    0.49    0.35
   6  -3  -9    1.55    0.52
  -6  -3   9    1.46    0.58
  -6   3  -9    1.33    0.41
   6   3   9    0.97    0.44
  -6  -3  -9    1.03    0.38
  -6   3   9    0.80    0.48
   6   3  -9    0.90    0.41
   6   3  -9    1.30    0.46
   6  -3   9    0.62    0.47
  -7   3  -9    0.67    0.35
  -7  -3   9    0.41    0.40
   7   3   9    0.13    0.33
   7  -3  -9   -0.41    0.26
   7   3  -9   -0.06    0.34
  -7   3   9    0.28    0.40
   7  -3   9   -0.51    0.37
   7   3  -9    0.40    0.35
  -7  -3  -9   -0.06    0.24
  -8  -3   9    0.16    0.46
   8  -3  -9    0.70    0.46
   8   3   9    1.55    0.55
  -8  -3  -9    0.73    0.45
  -8   3   9    0.44    0.47
   8  -3   9    0.11    0.45
  -9  -3   9   -0.12    0.46
   9   3   9    0.12    0.31
  -9   3   9    0.28    0.50
  -9  -3  -9    1.05    0.47
   9  -3   9    0.58    0.51
   0   3  10    0.70    0.25
   0  -3 -10   -0.31    0.26
   0   3  10    0.23    0.27
   0   3 -10    0.00    0.26
   0  -3  10    0.16    0.24
   0  -3  10    0.38    0.24
   1  -3 -10    2.33    0.57
   1   3  10    3.42    0.60
  -1  -3  10    3.16    0.52
  -1   3 -10    3.42    0.67
  -1  -3  10    3.03    0.59
   1   3  10    4.02    0.59
   1  -3  10    3.74    0.50
  -1   3  10    4.73    0.43
  -1  -3 -10    4.95    0.74
   1  -3  10    3.59    0.68
   1   3 -10    3.80    0.71
  -1   3  10    3.73    0.64
  -2  -3  10    3.04    0.56
  -2   3 -10    2.51    0.58
   2   3  10    3.15    0.52
  -2  -3  10    2.89    0.53
   2  -3 -10    3.31    0.69
   2   3  10    2.37    0.53
  -2   3  10    2.15    0.55
  -2  -3 -10    2.15    0.56
   2   3 -10    2.22    0.58
   2  -3  10    3.02    0.68
   2  -3  10    2.90    0.44
  -3   3 -10    1.10    0.25
   3   3  10    0.32    0.34
  -3  -3  10    0.45    0.34
   3   3  10    0.19    0.29
  -3   3 -10    0.19    0.28
   3  -3 -10    0.24    0.35
  -3  -3  10    1.03    0.37
  -3   3  10    0.56    0.38
   3   3 -10    0.14    0.36
   3  -3  10    0.54    0.43
  -3  -3 -10    0.45    0.36
   4   3  10    0.15    0.29
   4   3  10    0.02    0.31
  -4   3 -10    1.27    0.28
   4  -3 -10    0.44    0.37
  -4  -3  10    0.01    0.29
  -4   3 -10    0.14    0.31
  -4  -3  10    1.03    0.35
  -4   3  10   -0.16    0.29
   4   3 -10   -0.22    0.28
  -4  -3 -10   -0.16    0.25
   4  -3  10    0.52    0.40
  -5   3 -10    0.76    0.29
   5  -3 -10    0.81    0.45
  -5  -3  10    0.95    0.36
  -5   3 -10    0.37    0.34
  -5  -3  10    1.30    0.47
   5   3  10    0.55    0.38
  -5   3  10    0.56    0.42
   5   3 -10    0.75    0.38
  -5  -3 -10    0.42    0.32
  -5  -3 -10    0.21    0.25
   5  -3  10    1.61    0.58
  -6  -3  10    3.95    0.79
  -6   3 -10    3.47    0.65
   6   3  10    4.91    0.92
   6  -3 -10    4.61    0.84
   6   3 -10    4.24    0.80
  -6  -3 -10    3.51    0.66
   6  -3  10    4.15    0.90
   6   3 -10    4.52    0.77
  -6   3  10    4.29    0.86
   7   3  10    2.03    0.64
  -7  -3  10    1.52    0.59
   7  -3 -10    2.32    0.65
  -7  -3 -10    2.84    0.61
   7   3 -10    1.70    0.57
  -7   3  10    2.33    0.74
   7  -3  10    1.97    0.70
   8   3  10    2.08    0.63
  -8  -3  10    1.60    0.68
   8  -3 -10    2.47    0.72
  -8  -3 -10    1.13    0.49
  -8   3  10    1.10    0.59
   8  -3  10    1.23    0.56
  -9  -3  10    0.48    0.57
   9   3  10    1.45    0.53
  -9   3  10   -0.54    0.42
   9  -3  10    0.88    0.54
  -9  -3 -10   -0.36    0.31
   0   3 -11    2.91    0.66
   0   3  11    3.40    0.52
   0  -3  11    2.82    0.59
   0  -3  11    3.20    0.52
   0  -3 -11    3.04    0.68
   0   3  11    3.27    0.63
  -1   3 -11    3.08    0.67
  -1  -3  11    3.50    0.57
  -1  -3  11    3.38    0.66
   1  -3 -11    3.88    0.75
   1   3  11    3.77    0.64
   1   3  11    3.51    0.56
   1  -3  11    3.15    0.50
   1   3 -11    3.85    0.74
  -1   3  11    3.96    0.68
   1  -3  11    3.81    0.73
  -1  -3 -11    3.53    0.71
   2   3  11    4.77    0.68
   2  -3 -11    4.92    0.88
  -2  -3  11    5.30    0.74
  -2  -3  11    4.92    0.69
   2   3  11    4.90    0.75
  -2   3 -11    4.43    0.77
  -2  -3 -11    5.23    0.84
   2  -3  11    5.66    0.90
   2   3 -11    5.66    0.91
   2  -3  11    4.22    0.48
  -2   3  11    5.19    0.81
   3  -3 -11    0.51    0.40
   3   3  11    0.50    0.34
  -3  -3  11    0.84    0.37
   3   3  11    0.32    0.38
  -3  -3  11    0.96    0.41
  -3   3 -11    0.98    0.42
   3  -3  11    0.96    0.47
  -3  -3 -11    0.29    0.35
  -3   3  11    1.10    0.46
   3   3 -11    0.46    0.39
   4  -3 -11    0.76    0.45
  -4  -3  11    0.54    0.39
  -4   3 -11    0.04    0.32
   4   3  11    0.05    0.29
  -4  -3  11    1.48    0.45
   4   3  11    0.29    0.37
   4  -3  11    0.87    0.47
   4   3 -11    0.40    0.43
  -4   3  11    0.46    0.46
  -4  -3 -11   -0.15    0.28
  -5   3 -11    8.77    0.88
  -5  -3  11    7.91    0.89
   5   3  11    7.70    0.92
   5  -3 -11    9.03    1.18
  -5  -3 -11    9.00    0.82
   5  -3  11    9.51    1.10
   5   3 -11    8.08    1.10
  -5   3  11    8.82    1.18
  -5  -3 -11    8.68    0.83
   6  -3 -11    9.33    1.05
  -6  -3  11    8.80    1.17
   6   3  11    9.94    1.10
  -6   3 -11    9.31    0.89
   6  -3  11   10.21    1.20
  -6   3  11    9.70    1.29
  -6  -3 -11    9.04    0.91
   6   3 -11   10.48    1.08
   7  -3  11    0.99    0.56
   8  -3 -11    0.48    0.55
  -8  -3  11    0.49    0.54
   8   3  11    1.72    0.59
   8  -3  11    1.15    0.64
  -8   3  11    0.47    0.57
  -8  -3 -11    0.94    0.45
   0   3  12    0.40    0.34
   0  -3 -12    0.18    0.36
   0   3 -12   -0.08    0.31
   0  -3  12    0.34    0.30
   0  -3  12    0.06    0.28
  -1   3 -12    1.99    0.58
  -1  -3  12    1.94    0.59
   1  -3 -12    3.01    0.71
   1   3  12    3.97    0.58
  -1  -3  12    2.18    0.52
   1   3  12    1.53    0.50
   1  -3  12    1.87    0.57
  -1  -3 -12    2.40    0.66
  -1   3  12    2.72    0.64
   1   3 -12    2.38    0.63
   1  -3  12    2.34    0.47
  -2  -3  12    0.65    0.40
   2   3  12    0.66    0.39
   2  -3 -12    1.74    0.58
  -2  -3  12    0.85    0.34
   2   3  12    0.77    0.38
  -2   3 -12    0.69    0.44
   2  -3  12    1.10    0.49
  -2   3  12    1.16    0.46
   2   3 -12    0.72    0.43
  -2  -3 -12    0.74    0.45
  -3  -3  12    0.41    0.37
   3   3  12    0.36    0.42
  -3  -3  12    0.46    0.35
   3  -3 -12    0.70    0.42
  -3   3 -12   -0.01    0.35
   3   3  12    0.07    0.29
  -3   3  12    0.67    0.46
   3  -3  12    1.62    0.54
  -3  -3 -12    0.53    0.41
   3   3 -12    0.43    0.42
   4   3  12    0.37    0.34
  -4  -3  12    0.48    0.36
  -4   3 -12    0.00    0.31
   4  -3 -12    0.13    0.35
   4   3  12    0.08    0.34
   4   3 -12    0.10    0.35
  -4  -3 -12    0.53    0.37
  -4   3  12    0.43    0.42
   4  -3  12    0.06    0.31
   5   3  12    0.55    0.41
  -5   3 -12    0.45    0.38
   5  -3 -12   -0.19    0.37
  -5  -3  12   -0.15    0.35
  -5  -3 -12    1.09    0.42
   5   3 -12    0.70    0.53
  -5   3  12   -0.06    0.41
  -5  -3 -12    0.54    0.38
   5  -3  12    1.29    0.58
   6  -3 -12    1.10    0.51
  -6  -3  12   -0.03    0.38
  -6   3 -12    0.05    0.35
   6   3  12    0.37    0.44
   6   3 -12    0.64    0.53
   6  -3  12    0.39    0.51
  -6  -3 -12    0.35    0.37
  -6   3  12    0.64    0.47
   7  -3 -12    0.12    0.44
   7   3  12    0.49    0.45
  -7  -3  12    0.28    0.46
   7   3 -12    1.35    0.55
  -7   3  12    0.07    0.50
  -7  -3 -12    1.16    0.42
   7  -3  12    1.92    0.75
  -8  -3  12    1.68    0.71
   8  -3 -12    0.91    0.62
   8   3  12    1.57    0.56
  -8   3  12    1.73    0.77
   8  -3  12    1.68    0.79
   0  -3 -13    3.22    0.77
   0   3  13    3.64    0.73
   0  -3  13    4.15    0.78
   0   3 -13    3.60    0.81
  -1  -3  13   12.47    1.08
   1  -3 -13   11.16    1.15
  -1   3 -13    9.91    1.09
   1   3  13   11.16    0.98
   1   3 -13   12.91    1.22
  -1   3  13   10.76    1.01
  -1  -3 -13   11.86    1.17
   1  -3  13   12.92    1.15
  -2   3 -13    5.20    0.90
   2   3  13    5.29    0.81
   2   3  13    6.21    0.92
  -2  -3  13    5.39    0.79
   2  -3 -13    5.35    0.97
  -2  -3  13    6.31    0.92
  -2  -3 -13    5.62    0.95
   2  -3  13    7.02    1.11
  -2   3  13    5.37    0.91
   2   3 -13    5.82    0.98
   3   3  13    1.79    0.55
   3   3  13    1.57    0.52
   3  -3 -13    1.74    0.63
  -3   3 -13    1.64    0.57
  -3  -3  13    1.55    0.52
  -3   3  13    1.16    0.54
  -3  -3 -13    1.61    0.57
   3   3 -13    1.38    0.59
   3  -3  13    1.65    0.59
   4   3  13    0.61    0.47
   4  -3 -13    0.52    0.46
   4   3  13    0.65    0.43
  -4   3 -13    0.29    0.41
  -4  -3  13    0.75    0.45
   4  -3  13    1.08    0.55
  -4  -3 -13    0.55    0.39
   4   3 -13    0.91    0.48
  -4   3  13    0.35    0.42
  -5   3 -13    1.41    0.51
   5   3  13    1.54    0.61
  -5  -3  13    1.55    0.57
   5  -3 -13    2.30    0.71
   5  -3  13    1.49    0.63
   5   3 -13    1.10    0.61
  -5   3  13    1.02    0.56
  -5  -3 -13    1.58    0.56
  -5  -3 -13    1.71    0.48
  -6   3 -13    0.52    0.45
  -6  -3  13    0.40    0.51
   6  -3 -13    0.06    0.46
   6   3  13    0.15    0.47
  -6   3  13   -0.43    0.43
   6  -3  13    1.31    0.66
   6   3 -13   -0.19    0.44
   7  -3 -13   -0.07    0.43
  -7  -3  13   -0.70    0.38
   7   3  13   -0.04    0.47
   7   3 -13   -0.29    0.38
   7  -3  13    0.75    0.57
  -7   3  13   -0.40    0.37
   0  -3  14    0.39    0.39
   0   3 -14   -0.20    0.33
   0   3  14   -0.02    0.37
   0  -3 -14    1.07    0.57
   1   3  14    6.40    0.96
   1  -3 -14    6.25    1.10
  -1   3 -14    6.54    1.06
   1   3 -14    6.47    1.09
   1  -3  14    9.16    1.23
  -1  -3 -14    5.87    1.04
  -1   3  14    7.09    1.02
  -2   3 -14    0.91    0.53
   2   3  14    0.91    0.47
   2  -3 -14    1.28    0.62
   2   3 -14    0.70    0.50
  -2  -3 -14    0.46    0.45
   2  -3  14    0.88    0.51
  -2   3  14    1.43    0.58
   3  -3 -14    2.96    0.82
  -3   3 -14    2.18    0.65
   3   3  14    2.55    0.70
   3   3 -14    3.00    0.77
   3  -3  14    3.83    0.93
  -3  -3 -14    3.35    0.83
  -3   3  14    2.54    0.69
   4   3  14    0.32    0.44
   4  -3 -14   -0.70    0.34
  -4   3 -14    0.26    0.42
   4  -3  14    0.92    0.57
   4   3 -14   -0.28    0.26
  -4  -3 -14   -0.25    0.35
  -4   3  14    0.35    0.45
   5  -3 -14    1.10    0.58
  -5   3 -14    0.34    0.41
  -5  -3  14    0.50    0.48
   5   3  14    0.06    0.44
   5  -3  14   -0.36    0.36
   5   3 -14    0.42    0.52
  -5   3  14   -0.29    0.36
  -5  -3 -14   -0.85    0.30
   6   3  14    1.84    0.67
   6  -3 -14    0.69    0.56
  -6  -3  14    0.52    0.50
   6  -3  14   -0.13    0.53
   6   3 -14    1.24    0.63
  -6   3  14    1.03    0.61
   0   3 -15   -0.03    0.43
   0   3  15   -0.20    0.34
   0  -3 -15   -0.23    0.36
   1   3  15    3.90    0.79
   1  -3 -15    3.62    0.87
  -1   3 -15    4.13    0.93
   1   3 -15    2.63    0.79
  -1   3  15    3.54    0.78
  -1  -3 -15    3.66    0.89
   2  -3 -15   -0.70    0.39
  -2   3 -15   -0.23    0.37
   2   3  15    0.55    0.47
  -2   3  15    0.32    0.43
   2  -3  15    1.19    0.64
   2   3 -15    0.11    0.45
  -2  -3 -15    0.56    0.55
  -3   3 -15    1.70    0.65
   3  -3 -15    1.00    0.63
   3  -3  15    1.16    0.60
  -3  -3 -15    1.09    0.59
  -3   3  15    1.02    0.57
   3   3 -15    0.36    0.52
  -4   3 -15    1.14    0.57
   4  -3 -15    0.01    0.53
   4   3 -15    1.47    0.61
   4  -3  15    1.65    0.66
  -4   3  15    0.66    0.54
  -4  -3 -15    1.53    0.62
   5  -3 -15    2.96    0.84
  -5   3 -15    0.76    0.54
  -5   3  15    1.72    0.68
   5  -3  15    2.31    0.82
   5   3 -15    1.20    0.66
   0   3 -16   -0.16    0.37
   0  -3 -16    0.09    0.55
  -1   3 -16   -0.28    0.42
   1  -3 -16    0.50    0.59
  -1  -3 -16    0.30    0.48
  -1   3  16   -0.02    0.43
   1   3 -16    0.42    0.45
   2  -3 -16    2.63    0.72
  -2   3 -16   -0.24    0.44
  -2   3  16   -0.13    0.47
   2   3 -16    0.00    0.44
  -2  -3 -16    1.78    0.71
   3  -3 -16    0.21    0.51
  -3   3 -16   -0.11    0.44
  -3   3  16    0.68    0.56
   3   3 -16    2.04    0.79
  -3  -3 -16    0.08    0.52
   4  -3 -16    1.12    0.75
  -4   3 -16    0.33    0.53
  -4   3  16   -0.46    0.45
   4   3 -16    0.05    0.49
   4  -3  16    1.08    0.66
  -4  -3 -16   -0.06    0.43
   0  -3 -17    3.47    0.96
   0   3 -17    2.96    0.92
  -1   3 -17    0.12    0.49
   1  -3 -17   -0.95    0.37
  -1  -3 -17   -0.68    0.36
   1   3 -17    1.70    0.64
   0   4   0   48.40    1.06
   0   4   0   49.47    1.14
   0   4   0   47.40    1.11
   1  -4   0    0.01    0.08
   1   4   0   -0.16    0.08
  -1   4   0    0.06    0.10
   1   4   0    0.00    0.09
  -1   4   0   -0.07    0.08
   1   4   0    0.01    0.07
  -2   4   0   38.40    1.05
   2   4   0   36.66    0.77
   2   4   0   37.83    1.18
   2  -4   0   35.66    1.09
  -2  -4   0   37.21    0.78
  -2   4   0   38.10    1.06
  -2  -4   0   37.45    1.10
  -3   4   0   -0.01    0.09
  -3  -4   0    0.12    0.13
  -3   4   0    0.22    0.14
   3   4   0   -0.10    0.09
   3  -4   0    0.13    0.15
  -4   4   0   29.18    1.14
   4   4   0   30.40    1.30
  -4   4   0   30.49    1.04
   4  -4   0   29.66    1.23
  -4  -4   0   28.40    1.18
   5  -4   0   -0.07    0.20
  -5   4   0   -0.05    0.16
   5   4   0    0.06    0.22
  -5   4   0   -0.06    0.14
  -6   4   0    1.14    0.42
   6  -4   0    2.50    0.36
   6  -4   0    1.67    0.47
  -6  -4   0    0.85    0.36
   6   4   0    1.49    0.46
  -7   4   0   -0.21    0.26
  -7  -4   0   -0.11    0.24
   7  -4   0    0.47    0.32
   7  -4   0    0.86    0.25
   7   4   0   -0.35    0.23
   8  -4   0    1.92    0.60
  -8   4   0    1.51    0.54
  -8  -4   0    1.81    0.59
   8   4   0    1.65    0.60
   9  -4   0   -0.04    0.32
  -9   4   0    0.44    0.40
   9   4   0    0.13    0.35
  -9  -4   0    0.26    0.39
 -10   4   0    3.50    0.77
 -10  -4   0    3.13    0.73
  10  -4   0    2.64    0.75
  10   4   0    2.07    0.72
 -11   4   0    0.44    0.43
  11  -4   0   -0.54    0.39
 -11  -4   0    0.46    0.43
  11   4   0    0.01    0.42
   0   4   1    0.09    0.07
   0  -4  -1    0.02    0.07
   0  -4   1    0.02    0.05
   0  -4   1   -0.02    0.08
   0   4   1    0.00    0.09
   0   4  -1    0.07    0.06
   0   4   1   -0.12    0.05
   0   4  -1    0.00    0.07
   1   4   1   30.67    0.90
   1  -4  -1   29.94    0.76
  -1  -4   1   30.54    0.81
   1   4   1   29.43    0.89
  -1   4  -1   33.42    0.73
   1   4   1   31.01    0.76
  -1   4   1   32.14    0.76
   1   4  -1   31.71    0.96
   1  -4   1   33.47    0.73
   1  -4   1   29.59    0.94
  -1   4   1   32.17    0.91
  -1   4   1   30.34    0.88
   1   4  -1   30.16    0.80
   2   4   1   47.81    1.37
  -2  -4   1   45.02    1.24
   2  -4  -1   47.16    1.20
  -2   4  -1   47.87    1.14
  -2   4  -1   46.98    1.24
  -2  -4  -1   49.61    0.94
   2   4  -1   46.23    1.03
  -2   4   1   48.71    1.26
   2  -4   1   44.11    1.33
  -2   4   1   44.85    1.27
  -2  -4  -1   45.34    0.92
  -2  -4  -1   43.82    1.26
   2   4  -1   46.69    1.38
  -3   4  -1    0.41    0.17
  -3  -4   1    0.16    0.16
   3  -4  -1    0.11    0.15
  -3   4  -1    0.21    0.14
   3   4   1    0.14    0.15
   3   4  -1    0.28    0.17
  -3  -4  -1    0.39    0.14
   3   4  -1    0.13    0.08
   3  -4   1    0.27    0.18
  -3   4   1    0.31    0.15
  -3   4   1    0.36    0.19
   4  -4  -1    4.52    0.39
  -4   4  -1    4.90    0.43
   4   4   1    3.05    0.50
   4  -4  -1    3.99    0.44
  -4   4  -1    4.11    0.37
  -4  -4   1    3.50    0.49
  -4  -4   1    3.81    0.21
   4  -4   1    3.79    0.54
   4   4  -1    3.89    0.21
  -4  -4  -1    4.22    0.46
  -4   4   1    4.03    0.43
   4   4  -1    2.98    0.49
  -5   4  -1    2.53    0.44
   5  -4  -1    3.20    0.43
   5   4   1    2.05    0.46
  -5   4  -1    3.10    0.40
  -5  -4   1    2.40    0.48
   5  -4  -1    2.83    0.50
  -5   4   1    2.26    0.46
   5   4  -1    2.85    0.52
  -5  -4  -1    2.33    0.46
   5   4  -1    3.51    0.18
   5  -4   1    2.48    0.52
  -6   4  -1    8.75    0.58
   6  -4  -1    8.37    0.77
   6  -4  -1    9.43    0.61
  -6  -4   1    8.13    0.77
   6   4   1    8.90    0.84
  -6   4  -1    8.31    0.70
  -6  -4  -1    8.03    0.77
  -6   4   1    9.08    0.79
   6  -4   1    7.85    0.80
   6   4  -1    8.50    0.81
  -7  -4   1    2.83    0.64
   7   4   1    3.77    0.76
  -7   4  -1    4.01    0.70
   7  -4  -1    3.54    0.68
   7  -4  -1    3.97    0.51
   7   4  -1    3.44    0.70
   7  -4   1    3.83    0.43
  -7   4   1    2.90    0.62
   7  -4   1    2.35    0.62
  -7  -4  -1    3.15    0.64
   8  -4  -1    3.11    0.67
  -8   4  -1    1.86    0.57
  -8  -4   1    2.86    0.71
   8   4   1    2.31    0.67
  -8  -4  -1    2.88    0.64
   8   4  -1    2.45    0.67
   8  -4   1    2.22    0.66
  -8   4   1    2.07    0.61
   9  -4  -1    1.75    0.60
   9   4   1    1.94    0.67
  -9   4  -1    2.08    0.65
  -9  -4   1    1.53    0.58
  -9   4   1    1.93    0.57
   9   4  -1    2.34    0.69
   9  -4   1    1.36    0.60
  -9  -4  -1    2.27    0.67
 -10  -4   1   -0.73    0.28
  10   4   1   -0.01    0.43
  10  -4  -1   -0.23    0.41
 -10   4  -1    0.93    0.54
  10  -4   1   -0.13    0.42
 -10  -4  -1    0.48    0.49
 -10   4   1   -0.01    0.36
  10   4  -1    0.25    0.43
  11   4   1    2.43    0.82
  11  -4  -1    1.85    0.71
 -11   4  -1    3.29    0.77
 -11  -4   1    2.22    0.79
 -11  -4  -1    1.89    0.73
 -11   4   1    2.26    0.83
  11   4  -1    1.94    0.72
  11  -4   1    2.89    0.84
   0   4   2  131.07    2.43
   0  -4   2  129.68    2.21
   0   4   2  126.24    2.63
   0  -4  -2  132.43    2.45
   0  -4   2  129.55    2.78
   0   4  -2  129.27    2.59
   0  -4   2  134.66    2.21
   0  -4  -2  130.57    2.57
  -1  -4   2  184.61    3.32
   1   4   2  173.25    3.54
   1   4   2  172.24    3.53
  -1   4  -2  184.88    3.50
  -1   4  -2  188.31    3.09
   1  -4  -2  182.01    3.52
   1   4  -2  180.08    3.69
  -1   4   2  181.37    3.55
   1  -4   2  196.04    3.15
   1  -4   2  185.43    3.78
   1   4  -2  179.79    3.39
  -1  -4  -2  182.63    3.31
  -2   4  -2    0.26    0.13
  -2  -4   2    0.18    0.12
   2  -4  -2    0.49    0.17
   2   4   2    0.39    0.15
  -2   4  -2    0.27    0.11
   2  -4  -2    0.21    0.11
   2   4   2    0.21    0.14
  -2   4   2    0.04    0.14
  -2  -4  -2    0.40    0.10
   2   4  -2    0.47    0.13
   2   4  -2    0.14    0.14
   2  -4   2    0.29    0.17
   3   4   2    9.72    0.63
  -3   4  -2    9.14    0.48
   3  -4  -2    9.36    0.51
  -3   4  -2    9.16    0.52
  -3  -4   2    9.26    0.59
   3  -4  -2    8.60    0.54
   3   4  -2    9.48    0.63
  -3  -4  -2    8.95    0.30
   3   4  -2    9.10    0.41
   3  -4   2    9.26    0.66
  -3   4   2    9.38    0.60
  -3  -4  -2    9.01    0.59
   4  -4  -2    0.83    0.25
  -4  -4   2    0.67    0.26
  -4   4  -2    0.62    0.21
  -4   4  -2    0.56    0.24
   4   4   2    0.50    0.25
   4  -4  -2    0.53    0.22
  -4  -4  -2    0.45    0.21
   4   4  -2    0.37    0.25
  -4   4   2    0.42    0.28
   4  -4   2    0.53    0.28
   4   4  -2    0.47    0.15
  -5  -4   2    0.84    0.33
   5   4   2    0.49    0.26
  -5   4  -2    0.56    0.22
   5  -4  -2    0.62    0.24
  -5   4  -2    0.46    0.22
   5  -4  -2    0.63    0.26
  -5  -4  -2    0.90    0.31
   5  -4   2    0.31    0.30
   5   4  -2    0.60    0.28
   5   4  -2    0.81    0.17
  -5   4   2    0.98    0.29
  -6  -4   2    0.32    0.27
   6  -4  -2    0.14    0.19
  -6   4  -2   -0.18    0.23
   6   4   2    0.13    0.27
  -6   4  -2    0.04    0.18
   6  -4  -2    0.18    0.25
   6  -4   2   -0.28    0.21
   6   4  -2   -0.09    0.25
  -6  -4  -2    0.06    0.21
  -6   4   2    0.10    0.26
   7   4   2    0.14    0.31
  -7   4  -2    0.10    0.21
   7  -4  -2    0.46    0.22
  -7   4  -2    0.06    0.25
   7  -4  -2   -0.10    0.28
  -7  -4   2    0.12    0.33
  -7   4   2   -0.34    0.25
   7  -4   2    0.12    0.31
   7   4  -2   -0.10    0.30
  -7  -4  -2    0.06    0.25
  -8  -4   2    2.19    0.62
   8  -4  -2    2.47    0.60
  -8   4  -2    2.43    0.58
   8   4   2    1.86    0.62
  -8   4   2    2.39    0.61
  -8  -4  -2    2.35    0.63
   8  -4   2    2.11    0.62
   8   4  -2    1.92    0.60
   9  -4  -2    0.11    0.40
   9   4   2   -0.27    0.31
  -9  -4   2    0.39    0.41
  -9   4  -2    0.38    0.33
  -9   4   2   -0.08    0.35
  -9  -4  -2    0.26    0.37
   9  -4   2    0.53    0.47
   9   4  -2    0.88    0.46
  10   4   2    0.26    0.43
  10  -4  -2    0.40    0.49
 -10   4  -2    0.77    0.52
 -10  -4   2    0.13    0.36
  10  -4   2    0.29    0.40
 -10  -4  -2   -0.04    0.33
 -10   4   2    0.60    0.53
  10   4  -2    0.13    0.38
 -11  -4   2   -0.12    0.54
  11   4   2    1.53    0.69
 -11   4  -2    1.95    0.69
  11  -4  -2    1.85    0.64
  11  -4   2    1.36    0.69
 -11   4   2    1.50    0.65
 -11  -4  -2    0.57    0.50
  11   4  -2    1.67    0.73
   0   4  -3    0.19    0.06
   0   4   3   -0.03    0.11
   0  -4  -3   -0.03    0.08
   0  -4   3   -0.07    0.05
   0   4  -3    0.01    0.12
   0  -4  -3   -0.07    0.09
   0   4   3   -0.01    0.07
   0  -4   3   -0.02    0.09
  -1   4  -3   60.73    1.10
  -1  -4   3   60.70    1.34
   1   4   3   59.70    1.48
  -1   4  -3   61.18    1.11
   1   4   3   58.65    1.57
  -1   4  -3   62.44    1.57
   1  -4  -3   59.97    1.56
  -1   4   3   59.03    1.59
   1   4  -3   60.37    1.50
  -1  -4  -3   58.94    1.43
   1   4  -3   58.96    1.60
   1  -4   3   62.73    1.72
  -2   4  -3   10.82    0.41
   2  -4  -3    9.77    0.57
   2   4   3   10.23    0.59
   2   4   3   10.65    0.61
   2  -4  -3   10.46    0.37
  -2   4  -3   10.28    0.56
  -2  -4   3   10.17    0.53
  -2   4   3   10.72    0.62
   2   4  -3   10.27    0.52
  -2   4   3   10.28    0.36
   2  -4   3   10.27    0.64
  -2  -4  -3   10.48    0.45
   2   4  -3   10.60    0.61
  -3   4  -3   14.26    0.69
   3   4   3   13.97    0.81
   3  -4  -3   13.72    0.72
   3  -4  -3   14.45    0.60
  -3   4  -3   14.76    0.62
  -3  -4   3   12.79    0.71
  -3  -4  -3   14.30    0.50
  -3   4   3   13.52    0.79
  -3  -4  -3   12.91    0.72
   3   4  -3   13.52    0.61
   3   4  -3   13.93    0.78
   3  -4   3   13.79    0.85
  -4   4  -3    0.99    0.23
  -4  -4   3    0.02    0.20
   4   4   3    0.34    0.23
  -4   4  -3    0.33    0.18
   4  -4  -3    0.01    0.17
   4  -4  -3    0.10    0.17
  -4   4   3    0.91    0.28
   4  -4   3    0.44    0.30
   4   4  -3    0.06    0.20
  -4  -4  -3    0.14    0.10
   4   4  -3   -0.04    0.11
  -4  -4  -3   -0.06    0.17
   5  -4  -3    2.31    0.42
  -5   4  -3    2.40    0.43
   5   4   3    1.11    0.39
  -5  -4   3    1.64    0.43
   5  -4  -3    2.16    0.38
  -5   4  -3    1.26    0.30
   5  -4   3    1.84    0.48
   5   4  -3    2.06    0.30
  -5  -4  -3    1.89    0.41
  -5   4   3    2.10    0.47
   5   4  -3    1.74    0.45
   6  -4  -3   -0.13    0.18
   6   4   3    0.07    0.25
  -6   4  -3    0.32    0.20
  -6  -4   3    0.45    0.32
  -6   4  -3    0.12    0.18
   6  -4  -3    0.09    0.22
   6   4  -3    0.12    0.28
  -6   4   3    0.38    0.30
   6   4  -3    0.28    0.18
  -6  -4  -3   -0.12    0.21
   6  -4   3   -0.15    0.27
  -7   4  -3    0.23    0.22
   7  -4  -3    0.34    0.32
   7   4   3    0.37    0.36
  -7  -4   3    0.19    0.32
   7  -4  -3    0.51    0.27
  -7   4  -3   -0.22    0.23
  -7   4   3    0.26    0.34
   7  -4   3   -0.29    0.30
   7   4  -3   -0.07    0.30
  -7  -4  -3   -0.24    0.24
  -8  -4   3    3.57    0.77
  -8   4  -3    4.87    0.80
   8   4   3    3.29    0.75
   8  -4  -3    3.73    0.72
   8  -4   3    4.05    0.87
   8   4  -3    5.35    0.91
  -8   4   3    5.30    0.91
  -8  -4  -3    4.52    0.78
  -9  -4   3    3.07    0.78
  -9   4  -3    3.32    0.72
   9  -4  -3    3.91    0.79
   9   4   3    3.50    0.87
  -9  -4  -3    3.70    0.79
  -9   4   3    4.28    0.88
   9   4  -3    3.99    0.85
   9  -4   3    4.14    0.91
 -10  -4   3   -0.01    0.44
  10   4   3    1.29    0.65
  10  -4  -3    1.71    0.60
 -10   4  -3    1.67    0.54
  10   4  -3    0.81    0.58
 -10  -4  -3   -0.29    0.38
  10  -4   3    0.82    0.53
 -10   4   3    0.27    0.42
  11   4   3   -0.06    0.46
 -11  -4   3    0.52    0.65
 -11   4  -3    0.52    0.58
 -11   4   3    1.64    0.63
  11   4  -3    0.52    0.57
  11  -4   3    0.90    0.55
 -11  -4  -3    0.64    0.45
   0   4   4  400.47    7.43
   0   4  -4  419.62    7.36
   0  -4   4  408.95    7.83
   0   4  -4  406.68    7.05
   0   4   4  404.02    7.71
   0  -4  -4  404.02    7.30
   0  -4   4  421.34    6.96
  -1   4  -4   41.11    1.28
  -1  -4   4   39.35    1.04
   1   4   4   40.04    1.28
  -1   4  -4   41.10    0.86
  -1  -4   4   39.96    1.32
   1   4   4   39.59    1.16
   1  -4  -4   38.93    1.26
  -1   4   4   40.52    1.31
  -1  -4  -4   40.66    1.20
   1   4  -4   39.70    1.25
   1  -4   4   39.41    1.37
   2  -4  -4    2.03    0.14
   2   4   4    2.02    0.35
  -2  -4   4    2.33    0.34
  -2   4  -4    2.09    0.19
   2  -4  -4    1.92    0.33
   2   4   4    2.32    0.38
  -2   4  -4    1.97    0.33
   2  -4   4    2.34    0.43
   2   4  -4    2.61    0.40
  -2   4   4    2.54    0.16
   2   4  -4    2.08    0.33
  -2  -4  -4    2.25    0.31
  -2   4   4    1.73    0.35
   3   4   4    1.25    0.30
  -3   4  -4    0.95    0.21
   3   4   4    0.91    0.29
   3  -4  -4    1.28    0.29
  -3  -4   4    1.04    0.29
  -3   4  -4    0.78    0.25
   3  -4  -4    1.04    0.19
  -3   4   4    0.81    0.27
   3  -4   4    1.36    0.37
   3   4  -4    0.66    0.21
  -3  -4  -4    1.14    0.22
   3   4  -4    1.19    0.31
   4  -4  -4   14.50    0.83
   4   4   4   15.52    0.95
  -4  -4   4   13.53    0.86
   4  -4  -4   14.79    0.71
  -4   4  -4   14.44    0.71
  -4   4  -4   14.52    0.76
   4   4  -4   15.94    0.93
  -4  -4  -4   15.31    0.58
   4   4  -4   14.15    0.70
  -4  -4  -4   14.49    0.86
  -4   4   4   13.26    0.89
   4  -4   4   13.32    0.96
   5  -4  -4    0.91    0.29
  -5   4  -4    0.98    0.29
   5  -4  -4    1.15    0.32
  -5  -4   4    1.15    0.41
   5   4   4    0.93    0.36
  -5   4  -4    1.08    0.29
  -5  -4  -4    1.21    0.37
   5  -4   4    0.72    0.40
   5   4  -4    1.94    0.31
   5   4  -4    1.40    0.42
  -5   4   4    0.20    0.27
  -5  -4  -4    1.11    0.19
   6   4   4    4.63    0.78
   6  -4  -4    4.69    0.64
  -6  -4   4    4.81    0.77
  -6   4  -4    4.82    0.63
  -6   4  -4    4.72    0.49
   6  -4  -4    4.93    0.53
   6  -4   4    5.63    0.89
   6   4  -4    5.07    0.76
  -6  -4  -4    4.27    0.65
  -6   4   4    4.55    0.76
   6   4  -4    4.51    0.42
   7   4   4    6.65    1.02
   7  -4  -4    6.39    0.69
  -7   4  -4    6.61    0.57
  -7  -4   4    5.46    0.88
   7  -4  -4    7.32    0.65
  -7   4  -4    7.45    0.74
   7   4  -4    6.58    0.94
  -7  -4  -4    6.15    0.86
  -7   4   4    6.73    0.96
   7  -4   4    6.92    1.07
  -8  -4   4    4.41    0.86
   8   4   4    4.97    0.92
   8  -4  -4    4.64    0.78
  -8   4  -4    5.23    0.83
   8  -4  -4    4.68    0.67
  -8  -4  -4    4.17    0.79
   8  -4   4    3.95    0.86
  -8   4   4    4.60    0.84
   8   4  -4    5.10    0.93
  -9   4  -4    0.07    0.35
  -9  -4   4    0.84    0.49
   9  -4  -4    0.60    0.43
   9   4   4    0.24    0.40
  -9   4   4   -0.50    0.35
   9  -4   4    0.43    0.46
   9   4  -4    0.08    0.41
  -9  -4  -4    0.39    0.40
 -10  -4   4    0.61    0.56
  10   4   4    0.18    0.37
 -10   4  -4   -0.65    0.27
  10  -4   4    0.31    0.55
 -10  -4  -4    0.43    0.46
 -10   4   4    0.58    0.52
  10   4  -4   -0.40    0.35
  11   4   4    0.35    0.56
 -11   4  -4    0.74    0.56
 -11  -4   4    0.59    0.52
  11  -4   4    0.08    0.47
 -11  -4  -4    0.37    0.55
  11   4  -4   -0.18    0.46
 -11   4   4    0.31    0.58
   0   4   5    0.07    0.15
   0  -4  -5    0.08    0.16
   0   4  -5   -0.21    0.12
   0  -4   5    0.60    0.17
   0  -4   5    0.06    0.09
  -1   4  -5   19.37    0.89
  -1  -4   5   18.46    0.89
   1  -4  -5   19.65    0.90
   1   4   5   18.96    0.89
  -1  -4   5   19.19    0.71
   1   4   5   19.48    0.78
  -1   4   5   18.92    0.48
   1  -4   5   19.14    0.56
   1  -4   5   18.64    0.94
  -1   4   5   19.67    0.93
  -1   4   5   18.45    0.50
  -1  -4  -5   19.37    0.85
   1   4  -5   18.56    0.87
   2   4   5   11.76    0.72
  -2  -4   5   11.03    0.61
  -2   4  -5   11.92    0.47
  -2   4  -5   11.61    0.70
   2   4   5   11.66    0.68
   2  -4  -5   11.37    0.72
  -2  -4  -5   11.03    0.61
   2   4  -5   11.23    0.69
   2   4  -5   10.80    0.67
   2  -4   5   11.57    0.79
  -2   4   5   11.95    0.37
  -2   4   5   11.46    0.38
  -2   4   5   11.04    0.74
   3  -4  -5    2.32    0.42
   3   4   5    2.04    0.42
  -3   4  -5    1.52    0.34
   3   4   5    2.24    0.42
   3  -4  -5    1.81    0.21
  -3  -4   5    1.80    0.36
  -3   4  -5    2.22    0.25
   3   4  -5    1.94    0.40
   3  -4   5    1.62    0.40
  -3  -4  -5    1.68    0.30
  -3   4   5    1.99    0.42
   3   4  -5    2.01    0.38
   4   4   5    2.20    0.49
   4  -4  -5    2.44    0.45
  -4   4  -5    2.67    0.39
  -4  -4   5    2.25    0.46
  -4   4  -5    2.48    0.43
   4  -4  -5    2.56    0.35
   4   4  -5    1.94    0.42
  -4  -4  -5    2.35    0.44
  -4   4   5    2.00    0.45
   4   4  -5    2.64    0.42
   4  -4   5    2.16    0.50
  -4  -4  -5    2.48    0.34
   5  -4  -5    2.31    0.45
   5  -4  -5    1.96    0.39
  -5  -4   5    1.43    0.46
  -5   4  -5    2.41    0.42
  -5   4  -5    2.77    0.40
   5   4   5    1.64    0.47
   5   4  -5    2.03    0.49
  -5   4   5    1.63    0.48
  -5  -4  -5    2.13    0.46
  -5  -4  -5    1.61    0.28
   5   4  -5    1.90    0.36
   5  -4   5    2.43    0.59
  -6  -4   5   14.29    1.09
   6  -4  -5   13.00    0.86
   6  -4  -5   13.60    0.89
   6   4   5   11.73    1.04
  -6   4  -5   14.73    0.91
  -6   4  -5   13.48    0.83
  -6  -4  -5   13.16    0.99
  -6   4   5   12.67    1.05
   6  -4   5   13.28    1.15
   6   4  -5   15.58    0.81
   6   4  -5   14.98    1.08
  -7   4  -5    2.04    0.42
   7  -4  -5    2.07    0.47
  -7   4  -5    1.45    0.45
   7   4   5    1.49    0.54
  -7  -4   5    1.98    0.59
   7  -4  -5    2.81    0.56
  -7   4   5    2.15    0.60
  -7  -4  -5    2.52    0.59
   7  -4   5    2.01    0.63
   7   4  -5    1.90    0.56
  -8   4  -5   -0.10    0.33
   8  -4  -5    0.01    0.32
   8   4   5    0.28    0.35
  -8  -4   5   -0.29    0.31
   8  -4  -5    0.37    0.31
   8  -4   5    0.22    0.43
  -8   4   5    1.17    0.52
   8   4  -5   -0.13    0.34
   9   4   5    2.49    0.73
  -9   4  -5    1.74    0.57
  -9  -4   5    0.74    0.55
  -9  -4  -5    2.67    0.65
  -9   4   5    1.95    0.69
   9  -4   5    2.33    0.74
   9   4  -5    2.17    0.70
  10   4   5    0.34    0.44
 -10   4  -5   -0.37    0.35
 -10  -4   5    0.54    0.49
  10   4  -5    0.18    0.51
 -10  -4  -5    0.32    0.42
  10  -4   5    0.95    0.54
 -10   4   5    0.65    0.44
 -11   4  -5    3.67    0.82
  11   4   5    3.13    0.93
 -11  -4   5    1.88    0.81
 -11   4   5    3.40    0.83
  11  -4   5    3.09    0.95
 -11  -4  -5    2.92    0.86
  11   4  -5    2.72    0.86
   0  -4  -6    0.58    0.23
   0   4  -6    0.03    0.18
   0   4   6    0.29    0.20
   0  -4   6    0.56    0.25
   0  -4   6    0.41    0.16
  -1   4  -6    0.38    0.23
  -1  -4   6    0.23    0.20
   1  -4  -6    0.65    0.26
   1   4   6    0.26    0.20
  -1  -4   6    0.58    0.20
   1   4   6    0.61    0.18
  -1  -4  -6    0.46    0.23
   1  -4   6    0.82    0.17
   1  -4   6    0.20    0.24
  -1   4   6    0.67    0.14
   1   4  -6    0.04    0.21
  -1   4   6    0.31    0.23
  -2   4  -6   14.82    0.86
  -2  -4   6   16.06    0.78
   2   4   6   15.06    0.82
   2   4   6   15.01    0.87
   2  -4  -6   16.03    0.91
  -2   4  -6   15.30    0.58
   2   4  -6   15.67    0.87
  -2  -4  -6   16.28    0.82
  -2   4   6   15.28    0.50
   2  -4   6   15.15    0.96
  -2   4   6   16.02    0.92
   3   4   6    1.99    0.43
   3  -4  -6    2.12    0.39
  -3   4  -6    1.10    0.23
   3  -4  -6    1.11    0.20
  -3   4  -6    1.52    0.36
   3   4   6    1.05    0.33
  -3  -4   6    1.05    0.33
  -3   4   6    1.17    0.37
  -3  -4  -6    0.77    0.27
   3   4  -6    1.36    0.35
   3   4  -6    1.45    0.32
   3  -4   6    2.00    0.44
   4  -4  -6    8.03    0.48
   4  -4  -6    8.74    0.70
  -4   4  -6    7.74    0.64
  -4   4  -6    8.36    0.54
   4   4   6    8.13    0.73
  -4  -4   6    6.90    0.65
  -4   4   6    5.93    0.68
  -4  -4  -6    8.00    0.68
   4   4  -6    7.02    0.67
   4  -4   6    8.82    0.85
   4   4  -6    7.50    0.62
  -4  -4  -6    7.87    0.54
   5  -4  -6    1.40    0.36
  -5   4  -6    0.16    0.23
   5  -4  -6    0.20    0.22
  -5   4  -6    0.78    0.23
  -5  -4   6    0.13    0.30
   5   4   6    0.18    0.30
  -5  -4  -6    0.55    0.31
  -5   4   6    0.61    0.36
   5   4  -6    0.73    0.34
  -5  -4  -6    0.55    0.23
   5   4  -6    0.57    0.26
   5  -4   6    0.90    0.43
   6  -4  -6   11.50    0.80
   6   4   6   12.00    1.07
  -6  -4   6   11.64    1.01
  -6   4  -6   11.03    0.80
  -6   4  -6   11.83    0.83
   6  -4  -6   11.37    0.90
   6  -4   6   10.43    1.06
   6   4  -6   11.93    0.78
  -6  -4  -6   11.63    0.95
  -6   4   6   10.77    1.01
   6   4  -6   11.55    0.99
   7   4   6   11.57    1.12
   7  -4  -6   11.99    0.94
  -7   4  -6   11.48    0.89
  -7   4  -6   12.75    0.86
  -7  -4   6   12.07    1.11
   7  -4  -6   12.59    0.91
  -7  -4  -6   11.30    0.99
   7  -4   6   11.41    1.18
  -7   4   6   11.57    1.10
   7   4  -6   13.34    1.12
  -8  -4   6    1.75    0.63
  -8   4  -6    1.80    0.53
   8  -4  -6    1.83    0.53
   8   4   6    1.77    0.63
   8   4  -6    2.13    0.64
   8  -4   6    1.45    0.62
  -8   4   6    1.54    0.59
  -8  -4  -6    1.82    0.54
   9   4   6   -0.22    0.38
  -9  -4   6    0.53    0.49
  -9   4  -6    0.33    0.43
   9  -4   6    0.40    0.47
  -9   4   6    0.35    0.40
  -9  -4  -6    0.98    0.47
   9   4  -6    0.31    0.48
 -10   4  -6    0.90    0.50
  10   4   6    1.39    0.66
 -10  -4   6    0.64    0.62
 -10  -4  -6    0.25    0.43
  10  -4   6    0.82    0.62
 -10   4   6    0.40    0.57
  10   4  -6    2.05    0.73
   0   4  -7   -0.01    0.18
   0  -4  -7   -0.15    0.19
   0   4   7   -0.13    0.19
   0  -4   7    0.15    0.15
   0   4   7    0.34    0.16
   0  -4   7    0.81    0.24
   1   4   7    1.61    0.29
  -1   4  -7    1.06    0.34
   1  -4  -7    1.04    0.34
  -1  -4   7    0.76    0.23
  -1  -4   7    1.04    0.35
   1   4   7    0.84    0.31
   1  -4   7    1.24    0.23
   1  -4   7    1.01    0.29
  -1   4   7    1.71    0.20
  -1   4   7    0.89    0.32
   1   4  -7    0.95    0.31
  -1  -4  -7    0.75    0.31
  -2   4  -7    0.15    0.23
   2   4   7    0.58    0.25
   2  -4  -7    0.21    0.21
  -2  -4   7   -0.16    0.19
  -2  -4   7    0.32    0.21
   2   4   7    0.39    0.24
  -2   4   7    0.21    0.24
  -2  -4  -7    0.54    0.26
   2   4  -7   -0.26    0.16
  -2   4   7    0.37    0.11
   2  -4   7    0.73    0.27
   3   4   7    1.02    0.34
  -3   4  -7    1.14    0.26
   3  -4  -7    1.39    0.39
  -3  -4   7    0.94    0.31
   3   4   7    1.27    0.30
  -3   4  -7    0.85    0.32
   3   4  -7    1.06    0.34
   3  -4   7    1.30    0.38
   3   4  -7    1.09    0.37
  -3   4   7    1.33    0.24
  -3  -4  -7    0.92    0.31
  -3   4   7    0.80    0.36
  -4   4  -7   11.47    0.65
   4  -4  -7   10.50    0.55
  -4   4  -7   10.45    0.79
  -4  -4   7   10.88    0.81
   4   4   7   11.15    0.90
   4  -4  -7   11.55    0.88
  -4  -4  -7    9.89    0.78
   4  -4   7    9.62    0.94
   4   4  -7   10.15    0.80
  -4  -4  -7   10.82    0.69
  -4   4   7   10.97    0.91
   4   4  -7   11.38    0.80
  -5   4  -7   11.36    0.83
   5  -4  -7   11.78    0.67
   5   4   7   11.62    1.01
  -5   4  -7   11.39    0.73
  -5  -4   7   10.93    0.91
   5  -4  -7   11.98    0.94
  -5  -4  -7   10.40    0.86
   5  -4   7   11.68    1.08
   5   4  -7   12.15    0.85
  -5  -4  -7   11.84    0.71
   5   4  -7   11.93    0.94
  -5   4   7   11.48    1.01
  -6   4  -7   12.23    0.87
   6  -4  -7   10.78    0.92
   6  -4  -7   12.09    0.79
  -6   4  -7   12.56    0.84
   6   4   7   11.35    1.06
  -6  -4   7   10.60    1.00
  -6  -4  -7   13.12    1.01
   6   4  -7   13.01    0.88
   6  -4   7   10.96    1.13
   6   4  -7   11.99    1.00
  -6   4   7   11.60    1.08
   7  -4  -7    0.97    0.43
  -7   4  -7    1.19    0.40
  -7   4  -7    1.40    0.45
  -7  -4   7    1.31    0.52
   7   4   7    1.70    0.59
   7   4  -7    1.62    0.51
   7  -4   7    0.93    0.52
  -7  -4  -7    1.42    0.51
   7   4  -7    1.43    0.44
  -7   4   7    1.87    0.61
  -8  -4   7    1.54    0.62
  -8   4  -7    2.40    0.61
   8   4   7    1.05    0.53
   8  -4  -7    1.49    0.51
   8   4  -7    1.92    0.63
  -8   4   7    1.78    0.66
  -8  -4  -7    1.59    0.58
   8  -4   7    1.63    0.65
  -9   4  -7    0.71    0.43
  -9  -4   7    0.06    0.42
   9   4   7    0.42    0.41
   9   4  -7   -0.30    0.39
  -9  -4  -7    0.22    0.43
  -9   4   7   -0.45    0.31
   9  -4   7    0.46    0.52
 -10  -4   7    0.64    0.68
  10   4   7    0.31    0.52
 -10  -4  -7    0.59    0.49
  10  -4   7    0.01    0.50
  10   4  -7    0.43    0.59
 -10   4   7    1.52    0.52
   0  -4  -8    1.31    0.39
   0   4   8    0.86    0.32
   0   4   8    1.40    0.28
   0  -4   8    1.72    0.41
   0  -4   8    1.21    0.28
   0   4  -8    0.84    0.34
  -1  -4   8    1.32    0.32
  -1   4  -8    1.78    0.43
  -1  -4   8    2.19    0.40
   1   4   8    1.92    0.36
   1  -4  -8    1.85    0.46
   1   4   8    1.67    0.41
   1   4  -8    1.84    0.47
  -1   4   8    2.18    0.25
   1  -4   8    1.33    0.44
  -1  -4  -8    1.55    0.39
  -1   4   8    1.47    0.40
   1  -4   8    1.76    0.29
   2  -4  -8    9.83    0.82
   2   4   8    8.65    0.72
  -2   4  -8    7.42    0.70
  -2  -4   8    8.58    0.71
  -2  -4   8    9.11    0.65
   2   4   8    9.03    0.68
  -2  -4  -8    9.05    0.72
  -2   4   8    8.70    0.78
   2  -4   8    8.71    0.52
   2   4  -8    8.80    0.78
  -2   4   8    9.07    0.44
   2  -4   8    9.22    0.85
  -3  -4   8    4.73    0.57
   3   4   8    5.14    0.59
  -3  -4   8    6.25    0.62
  -3   4  -8    5.95    0.44
  -3   4  -8    5.72    0.73
   3  -4  -8    6.10    0.79
   3   4   8    6.00    0.62
  -3   4   8    4.75    0.72
  -3  -4  -8    5.40    0.68
   3  -4   8    5.92    0.86
   3   4  -8    5.66    0.75
  -3   4   8    5.89    0.39
  -4  -4   8    2.01    0.50
   4  -4  -8    1.94    0.50
  -4   4  -8    2.28    0.50
   4   4   8    1.88    0.48
  -4   4  -8    2.89    0.39
   4   4   8    1.88    0.51
  -4   4   8    2.58    0.60
   4   4  -8    1.73    0.46
   4  -4   8    2.28    0.62
  -4  -4  -8    1.93    0.41
   4   4  -8    1.98    0.48
  -5   4  -8    0.01    0.23
   5  -4  -8    0.06    0.28
  -5  -4   8    0.19    0.32
   5   4   8    0.39    0.33
  -5   4  -8    0.31    0.21
  -5  -4  -8    0.10    0.27
   5   4  -8    0.52    0.32
  -5  -4  -8    0.11    0.24
   5  -4   8   -0.05    0.34
  -5   4   8    0.34    0.35
   5   4  -8    0.35    0.28
   6   4   8   17.90    1.35
  -6   4  -8   18.66    1.11
  -6  -4   8   21.22    1.39
   6  -4  -8   19.51    1.26
  -6   4  -8   19.89    1.08
   6   4  -8   17.84    1.13
   6  -4   8   17.93    1.46
  -6  -4  -8   18.50    1.23
   6   4  -8   20.45    1.30
  -6   4   8   18.20    1.37
  -7  -4   8    0.87    0.49
  -7   4  -8    1.34    0.46
   7  -4  -8    1.00    0.44
  -7   4  -8    1.65    0.46
   7   4   8    1.47    0.52
  -7  -4  -8    0.94    0.43
   7  -4   8    0.84    0.55
   7   4  -8    1.46    0.54
  -7   4   8    1.81    0.61
   7   4  -8    1.37    0.46
   8   4   8    1.37    0.51
  -8  -4   8    1.23    0.58
   8  -4  -8    0.82    0.46
  -8   4   8    0.41    0.48
   8   4  -8    1.14    0.53
   8  -4   8    0.53    0.56
  -8  -4  -8    1.39    0.51
   9   4   8    1.33    0.57
  -9  -4   8    0.97    0.59
  -9   4   8    1.31    0.71
   9  -4   8    0.12    0.50
  -9  -4  -8    0.54    0.49
   9   4  -8    0.27    0.44
 -10  -4   8    2.66    0.89
  10   4   8    1.97    0.70
 -10   4   8    0.61    0.74
  10  -4   8    2.73    0.92
 -10  -4  -8    3.91    0.83
   0   4  -9   -0.38    0.20
   0  -4   9   -0.17    0.16
   0   4   9    0.44    0.21
   0  -4  -9    0.06    0.27
   0  -4   9   -0.23    0.24
   0   4   9   -0.14    0.20
  -1  -4   9   21.96    1.00
   1  -4  -9   22.67    1.29
  -1   4  -9   22.61    1.27
  -1  -4   9   21.04    1.22
   1   4   9   22.12    1.20
   1   4   9   21.63    1.02
   1   4  -9   21.55    1.26
  -1   4   9   22.47    1.23
   1  -4   9   24.49    1.35
  -1  -4  -9   22.26    1.24
  -1   4   9   21.35    0.84
   1  -4   9   22.51    0.89
  -2  -4   9    7.33    0.68
   2  -4  -9    7.21    0.80
   2   4   9    8.66    0.76
   2   4   9    7.14    0.62
  -2  -4   9    7.67    0.63
  -2   4  -9    7.08    0.75
   2  -4   9    6.21    0.87
   2  -4   9    7.35    0.52
  -2  -4  -9    8.45    0.76
  -2   4   9    7.94    0.76
   2   4  -9    7.10    0.76
  -2   4   9    7.85    0.44
  -3  -4   9    3.47    0.59
   3  -4  -9    2.14    0.54
  -3   4  -9    2.16    0.50
  -3  -4   9    2.65    0.50
   3   4   9    2.21    0.52
   3   4   9    2.51    0.54
  -3   4  -9    2.98    0.41
   3   4  -9    2.66    0.58
  -3   4   9    2.88    0.60
   3  -4   9    3.20    0.68
  -3  -4  -9    2.23    0.49
  -4   4  -9    2.34    0.52
  -4   4  -9    2.85    0.41
  -4  -4   9    2.44    0.50
   4  -4  -9    2.41    0.59
  -4  -4   9    2.07    0.50
   4   4   9    2.13    0.53
   4   4   9    1.97    0.52
   4  -4   9    1.50    0.56
  -4   4   9    1.75    0.55
  -4  -4  -9    2.27    0.47
   4   4  -9    2.73    0.61
   5   4   9    5.61    0.87
  -5   4  -9    6.97    0.72
   5  -4  -9    8.21    0.90
  -5   4  -9    7.56    0.60
  -5  -4   9    6.34    0.88
   5   4  -9    6.47    0.88
  -5   4   9    6.61    0.97
   5  -4   9    8.03    1.15
  -5  -4  -9    6.55    0.64
   5   4  -9    6.40    0.73
  -5  -4  -9    6.29    0.83
  -6   4  -9    2.41    0.54
   6   4   9    1.49    0.55
  -6  -4   9    1.80    0.56
   6  -4  -9    2.97    0.67
   6   4  -9    2.75    0.63
  -6   4   9    2.35    0.69
  -6  -4  -9    2.13    0.54
   6  -4   9    2.42    0.74
   6   4  -9    2.52    0.62
  -7  -4   9    0.22    0.42
   7   4   9    0.33    0.37
   7  -4  -9   -0.34    0.36
   7   4  -9    0.03    0.29
  -7  -4  -9    1.26    0.39
   7   4  -9    0.05    0.37
  -7   4   9    0.62    0.49
   7  -4   9    0.04    0.48
   8  -4  -9   -0.07    0.38
  -8  -4   9   -0.61    0.35
   8   4   9    0.36    0.41
  -8   4   9    0.67    0.52
  -8  -4  -9   -0.14    0.34
   8   4  -9   -0.43    0.35
   8  -4   9    0.13    0.55
   9   4   9    1.93    0.66
  -9  -4   9    1.42    0.72
  -9  -4  -9    1.77    0.65
   9  -4   9    0.72    0.61
  -9   4   9    1.00    0.69
   0   4 -10   -0.21    0.27
   0   4  10    0.52    0.25
   0  -4 -10    0.38    0.32
   0  -4  10   -0.09    0.18
   0  -4  10    0.01    0.21
   0   4  10    0.16    0.25
  -1   4 -10    0.65    0.35
  -1  -4  10    0.24    0.29
   1  -4 -10    0.42    0.34
   1   4  10    0.16    0.29
  -1  -4  10    0.83    0.43
   1   4 -10    0.14    0.31
  -1  -4 -10   -0.21    0.29
   1  -4  10    0.50    0.24
   1  -4  10    0.23    0.27
  -1   4  10    0.46    0.35
  -2  -4  10    1.41    0.40
  -2  -4  10    1.28    0.35
   2  -4 -10    0.93    0.42
  -2   4 -10    1.02    0.41
   2   4  10    1.67    0.36
   2   4  10    1.00    0.40
   2  -4  10    0.91    0.29
   2  -4  10    0.93    0.47
  -2  -4 -10    0.96    0.43
   2   4 -10    1.62    0.49
  -2   4  10    1.80    0.50
   3   4  10   -0.15    0.27
  -3   4 -10    0.03    0.26
   3  -4 -10   -0.42    0.19
  -3   4 -10    0.09    0.20
  -3  -4  10    0.17    0.29
   3   4  10   -0.08    0.26
  -3  -4  10    0.68    0.36
  -3   4  10    0.59    0.37
  -3  -4 -10   -0.04    0.25
   3   4 -10   -0.33    0.20
   3  -4  10   -0.07    0.30
   4  -4 -10    0.06    0.26
  -4   4 -10    0.12    0.26
  -4  -4  10   -0.15    0.22
   4   4  10   -0.12    0.25
  -4  -4  10   -0.30    0.25
   4   4  10    0.03    0.27
   4   4 -10   -0.23    0.24
  -4  -4 -10   -0.30    0.23
  -4   4  10   -0.35    0.26
   4  -4  10    0.31    0.43
  -5  -4  10    2.35    0.58
   5  -4 -10    2.95    0.67
  -5  -4  10    3.41    0.64
   5   4  10    1.88    0.56
  -5   4 -10    2.51    0.58
   5   4 -10    2.66    0.66
  -5  -4 -10    4.04    0.66
   5  -4  10    2.52    0.74
  -5  -4 -10    3.08    0.57
  -5   4  10    2.37    0.68
   6  -4 -10    7.86    1.08
   6   4  10    7.50    1.10
  -6   4 -10    6.73    0.89
  -6  -4  10    7.62    1.06
   6   4 -10    8.59    1.06
   6  -4  10    6.47    1.14
  -6  -4 -10    6.25    0.86
   6   4 -10    7.24    0.97
  -6   4  10    6.40    1.06
   7   4  10    0.17    0.38
   7  -4 -10   -0.18    0.39
  -7  -4  10   -0.06    0.36
   7  -4  10    0.46    0.52
   7   4 -10   -0.52    0.28
  -7  -4 -10    0.96    0.38
  -7   4  10    0.10    0.42
   7   4 -10    0.36    0.38
   8  -4 -10    1.51    0.60
   8   4  10    0.12    0.50
  -8  -4  10    1.08    0.65
  -8  -4 -10    1.18    0.53
  -8   4  10    0.09    0.49
   8  -4  10    1.81    0.70
   9   4  10    6.00    1.13
  -9  -4  10    4.22    1.00
  -9   4  10    4.44    1.03
  -9  -4 -10    6.34    1.00
   9  -4  10    4.23    1.04
   0   4  11    0.14    0.29
   0   4 -11   -0.34    0.27
   0  -4 -11    0.14    0.35
   0  -4  11   -0.13    0.20
   0  -4  11    0.52    0.29
  -1   4 -11    0.04    0.33
  -1  -4  11   -0.08    0.24
  -1  -4  11    0.15    0.27
   1   4  11    0.30    0.30
   1  -4 -11   -0.23    0.26
   1  -4  11    0.19    0.22
   1   4 -11    0.15    0.31
  -1  -4 -11    0.15    0.33
  -1   4  11    0.11    0.27
   1  -4  11    0.20    0.32
  -2  -4  11    0.19    0.29
  -2   4 -11    0.07    0.28
   2   4  11    1.03    0.31
   2   4  11    0.23    0.34
   2  -4 -11    0.62    0.39
  -2  -4  11    0.30    0.28
   2  -4  11   -0.05    0.32
   2   4 -11    0.73    0.40
  -2   4  11    0.65    0.43
  -2  -4 -11   -0.40    0.26
  -3  -4  11   -0.17    0.22
   3   4  11    0.17    0.29
   3   4  11   -0.08    0.29
  -3  -4  11   -0.10    0.27
  -3   4 -11    0.31    0.31
   3  -4 -11    0.20    0.35
  -3   4  11    0.38    0.36
   3  -4  11    0.63    0.45
  -3  -4 -11    0.34    0.36
   3   4 -11   -0.44    0.23
   4   4  11    1.50    0.50
  -4   4 -11    0.70    0.42
  -4  -4  11    1.63    0.47
   4   4  11    1.22    0.45
  -4  -4  11    0.91    0.43
   4  -4 -11    1.14    0.51
  -4   4  11    1.33    0.55
   4   4 -11    1.53    0.54
   4  -4  11    2.17    0.68
  -4  -4 -11    1.18    0.43
   5  -4 -11    5.37    0.93
  -5   4 -11    4.88    0.79
   5   4  11    3.95    0.78
  -5  -4  11    5.31    0.85
  -5  -4  11    5.15    0.80
  -5  -4 -11    6.01    0.83
  -5  -4 -11    4.72    0.72
   5  -4  11    6.01    1.06
  -5   4  11    4.97    0.90
   5   4 -11    5.24    0.89
   6  -4 -11    0.10    0.43
  -6  -4  11    0.65    0.48
  -6   4 -11   -0.02    0.33
   6   4  11    0.67    0.46
   6   4 -11    0.93    0.48
  -6   4  11    0.85    0.56
   6  -4  11    0.68    0.50
  -6  -4 -11    0.29    0.28
  -7  -4  11    0.17    0.42
   7  -4 -11   -0.22    0.37
   7   4  11    0.37    0.43
   7  -4  11   -0.36    0.44
   7   4 -11    0.92    0.50
  -7   4  11    0.11    0.48
   8  -4 -11    3.15    0.82
  -8  -4  11    2.54    0.76
   8   4  11    2.23    0.79
   8  -4  11    2.89    0.83
  -8   4  11    2.95    0.87
  -8  -4 -11    2.79    0.66
   0   4  12    0.06    0.33
   0   4 -12    0.25    0.36
   0  -4 -12    0.55    0.44
   0  -4  12    0.92    0.39
  -1  -4  12    0.09    0.30
  -1   4 -12   -0.38    0.28
   1  -4 -12    0.88    0.51
   1   4  12    0.31    0.35
  -1  -4  12    0.37    0.39
   1   4 -12   -0.14    0.36
  -1  -4 -12    0.14    0.36
  -1   4  12    0.27    0.37
   1  -4  12    0.56    0.40
  -2   4 -12    0.25    0.34
  -2  -4  12    1.51    0.47
  -2  -4  12    1.33    0.44
   2   4  12    1.62    0.49
   2  -4 -12    2.01    0.63
   2   4  12    0.95    0.45
  -2   4  12    1.06    0.44
  -2  -4 -12    1.09    0.53
   2  -4  12    1.25    0.56
   2   4 -12    1.11    0.53
  -3  -4  12   -0.28    0.24
  -3   4 -12   -0.26    0.26
   3   4  12   -0.03    0.31
  -3  -4  12    0.87    0.37
   3  -4 -12    0.60    0.46
   3   4  12    0.50    0.35
  -3  -4 -12    0.40    0.38
   3  -4  12    0.76    0.48
  -3   4  12    0.05    0.37
   3   4 -12    0.21    0.40
   4   4  12    1.57    0.53
  -4   4 -12    1.85    0.56
  -4  -4  12    2.19    0.58
   4  -4 -12    2.11    0.69
  -4  -4  12    1.97    0.55
   4   4  12    1.24    0.51
   4  -4  12    2.14    0.69
  -4  -4 -12    1.97    0.58
  -4   4  12    2.07    0.65
   4   4 -12    1.83    0.61
  -5   4 -12    1.97    0.60
   5  -4 -12    2.17    0.70
   5   4  12    1.47    0.56
  -5  -4  12    2.58    0.67
   5  -4  12    3.41    0.81
  -5  -4 -12    2.40    0.58
  -5   4  12    2.54    0.76
  -5  -4 -12    2.53    0.60
   5   4 -12    2.40    0.67
  -6  -4  12    3.51    0.78
   6  -4 -12    2.15    0.74
   6   4  12    3.51    0.81
  -6   4 -12    2.65    0.64
  -6   4  12    3.75    0.85
  -6  -4 -12    1.63    0.54
   6   4 -12    3.41    0.78
   6  -4  12    4.61    1.01
   7   4  12    0.96    0.50
   7  -4 -12   -0.50    0.41
  -7  -4  12    0.70    0.53
   7  -4  12   -0.20    0.46
  -7   4  12    0.23    0.53
  -7  -4 -12    1.09    0.47
   7   4 -12    0.47    0.49
   8   4  12    6.65    1.24
   8  -4 -12    8.19    1.25
  -8  -4  12    7.82    1.28
  -8  -4 -12    7.32    1.08
   8  -4  12    8.25    1.42
  -8   4  12    6.59    1.27
   0  -4 -13    0.53    0.49
   0   4 -13   -0.10    0.32
   0   4  13    0.20    0.40
   0  -4  13    0.49    0.38
  -1  -4  13    1.96    0.56
   1   4  13    2.08    0.58
   1  -4 -13    2.05    0.64
  -1   4 -13    1.02    0.51
   1  -4  13    3.19    0.70
  -1  -4 -13    2.36    0.70
  -1   4  13    2.21    0.60
   1   4 -13    1.36    0.59
  -2   4 -13    0.98    0.50
  -2  -4  13    2.22    0.61
   2  -4 -13    1.52    0.62
   2   4  13    2.05    0.57
   2   4 -13    1.74    0.60
  -2   4  13    1.44    0.54
  -2  -4 -13    0.99    0.54
   2  -4  13    1.62    0.63
  -3   4 -13    0.83    0.43
   3  -4 -13    0.34    0.47
   3   4  13    0.05    0.33
   3   4  13    0.56    0.39
  -3  -4  13    0.22    0.34
  -3   4  13    0.52    0.48
   3   4 -13   -0.13    0.39
   3  -4  13    0.11    0.42
  -3  -4 -13    0.74    0.49
  -4   4 -13   -0.12    0.32
   4  -4 -13   -0.50    0.33
   4   4  13    0.20    0.40
   4   4  13    0.31    0.39
  -4  -4  13   -0.18    0.35
   4  -4  13    0.41    0.50
  -4  -4 -13   -0.62    0.28
  -4   4  13    0.43    0.44
   4   4 -13   -0.27    0.37
   5   4  13    1.36    0.59
  -5   4 -13    0.76    0.48
   5  -4 -13    0.79    0.53
  -5  -4  13    1.07    0.50
   5   4 -13    1.31    0.58
  -5   4  13    1.53    0.64
  -5  -4 -13    1.21    0.48
   5  -4  13    1.54    0.59
  -5  -4 -13    1.29    0.47
  -6   4 -13    0.70    0.43
   6  -4 -13    0.10    0.45
   6   4  13    1.04    0.58
  -6  -4  13    0.04    0.46
  -6  -4 -13    0.68    0.40
   6  -4  13    1.04    0.55
   6   4 -13    0.23    0.41
  -6   4  13    0.55    0.51
  -7  -4  13    1.43    0.61
   7  -4 -13    1.19    0.67
   7   4  13    1.83    0.68
   7  -4  13    2.37    0.85
   7   4 -13    1.80    0.64
  -7   4  13    1.83    0.69
   0   4  14   -0.09    0.38
   0   4 -14    0.16    0.42
   0  -4  14    1.07    0.47
   0  -4 -14    0.29    0.43
  -1  -4  14    6.63    1.03
   1  -4 -14    6.02    1.09
  -1   4 -14    5.42    0.99
   1   4  14    7.33    1.03
  -1  -4 -14    6.64    1.10
  -1   4  14    5.57    0.92
   1   4 -14    4.94    0.96
   1  -4  14    8.79    1.22
   2   4  14    1.71    0.60
   2  -4 -14    2.68    0.75
  -2   4 -14    2.01    0.65
  -2  -4 -14    1.18    0.59
   2   4 -14    1.33    0.60
  -2   4  14    1.60    0.60
   2  -4  14    2.39    0.71
   3  -4 -14    0.52    0.47
  -3   4 -14    0.16    0.41
   3   4  14    0.43    0.46
   3   4 -14    0.50    0.43
   3  -4  14    0.45    0.55
  -3  -4 -14    0.65    0.49
  -3   4  14   -0.01    0.39
  -4   4 -14    0.36    0.44
   4   4  14    0.26    0.44
   4  -4 -14    1.50    0.58
   4   4 -14    0.31    0.50
  -4  -4 -14    0.84    0.51
   4  -4  14   -0.28    0.47
  -4   4  14   -0.37    0.35
   5  -4 -14   -0.11    0.52
   5   4  14    1.70    0.62
  -5   4 -14    1.55    0.62
   5   4 -14    2.42    0.68
  -5   4  14    1.45    0.65
   5  -4  14    2.55    0.78
   6   4  14    3.74    0.89
   6  -4 -14    5.93    1.15
  -6   4 -14    4.94    0.87
   6   4 -14    5.16    1.00
   6  -4  14    5.30    1.14
  -6   4  14    3.36    0.91
   0   4 -15   -0.29    0.32
   0  -4 -15   -0.13    0.43
   0   4  15    0.09    0.35
  -1   4 -15    0.25    0.44
   1  -4 -15    0.20    0.51
   1   4  15    1.26    0.53
   1   4 -15    0.26    0.48
  -1  -4 -15    0.40    0.56
  -1   4  15    0.21    0.43
   1  -4  15    0.27    0.39
   2  -4 -15    2.49    0.77
  -2   4 -15    2.99    0.81
   2   4  15    2.96    0.74
   2   4 -15    3.02    0.80
  -2   4  15    2.50    0.74
  -2  -4 -15    2.43    0.75
   2  -4  15    2.94    0.87
   3  -4 -15   -0.27    0.43
   3   4  15    0.23    0.49
  -3   4 -15    0.24    0.44
  -3   4  15   -0.14    0.43
  -3  -4 -15   -0.01    0.42
   3  -4  15    1.07    0.62
   3   4 -15   -0.31    0.34
   4  -4 -15   -0.66    0.39
  -4   4 -15    0.71    0.45
  -4  -4 -15   -0.06    0.42
  -4   4  15    0.27    0.47
   4   4 -15    1.31    0.65
   4  -4  15    0.86    0.59
  -5   4 -15    1.11    0.57
   5  -4 -15    2.07    0.84
   5  -4  15    1.63    0.71
   5   4 -15    2.12    0.75
  -5   4  15    0.90    0.63
   0   4 -16    4.62    1.01
   0  -4 -16    6.69    1.24
   0   4  16    4.85    0.94
  -1   4 -16    1.37    0.66
   1  -4 -16    1.41    0.60
  -1   4  16    1.00    0.54
   1   4 -16    0.74    0.55
  -1  -4 -16    1.24    0.65
  -2   4 -16    0.21    0.51
   2  -4 -16   -0.26    0.47
   2   4 -16    0.70    0.56
  -2  -4 -16    0.71    0.48
  -2   4  16    0.60    0.51
  -3   4 -16   -0.56    0.38
   3  -4 -16    1.19    0.71
   3  -4  16   -0.04    0.52
   3   4 -16    0.94    0.57
  -3  -4 -16    0.96    0.59
  -3   4  16   -0.35    0.46
   0   4 -17    0.41    0.56
   0  -4 -17   -0.22    0.50
   0   5   0   -0.18    0.07
   0   5   0   -0.02    0.08
   1   5   0   -0.09    0.06
  -1   5   0   -0.12    0.09
   1  -5   0    0.03    0.10
  -1   5   0   -0.10    0.07
   1   5   0   -0.02    0.09
   1   5   0    0.14    0.10
  -2   5   0   26.20    0.89
  -2   5   0   27.13    0.85
   2  -5   0   23.55    0.86
   2   5   0   26.15    0.97
   2   5   0   24.45    0.63
  -2  -5   0   24.50    0.88
  -3   5   0   -0.07    0.11
   3  -5   0   -0.05    0.15
  -3  -5   0   -0.06    0.09
  -3   5   0    0.02    0.12
  -3  -5   0   -0.11    0.06
   3   5   0    0.10    0.15
  -4   5   0   17.93    0.81
   4   5   0   16.59    0.96
  -4   5   0   15.97    0.83
   4  -5   0   17.31    0.92
  -4  -5   0   16.94    0.90
   5  -5   0   -0.10    0.18
  -5   5   0   -0.07    0.13
  -5  -5   0    0.13    0.20
   5   5   0   -0.19    0.20
  -5   5   0    0.05    0.17
  -6   5   0    6.44    0.67
   6  -5   0    5.72    0.68
  -6  -5   0    6.29    0.69
   6   5   0    5.99    0.86
  -7   5   0   -0.31    0.20
   7   5   0   -0.23    0.27
  -7  -5   0   -0.33    0.21
   7  -5   0    0.08    0.30
   7  -5   0    0.03    0.19
   8  -5   0   11.26    1.07
   8   5   0   12.25    1.14
  -8   5   0   11.19    1.00
  -8  -5   0   12.04    1.09
  -9   5   0    0.95    0.43
  -9  -5   0   -0.45    0.29
   9   5   0   -0.14    0.34
   9  -5   0    0.08    0.38
  10   5   0    5.05    1.01
 -10   5   0    5.94    0.99
  10  -5   0    5.68    1.03
 -10  -5   0    3.90    0.87
 -11   5   0   -0.20    0.37
 -11  -5   0    0.40    0.41
  11  -5   0    0.07    0.46
  11   5   0   -0.31    0.38
   0   5   1   65.94    1.53
   0   5  -1   64.98    1.53
   0  -5   1   71.22    1.35
   0   5   1   71.91    1.49
   0   5  -1   68.33    1.34
   0   5   1   64.98    1.53
  -1   5  -1  157.44    3.09
   1   5   1  153.57    3.10
   1   5   1  158.68    3.19
   1  -5  -1  156.79    3.02
  -1   5  -1  166.29    2.85
   1   5   1  153.15    2.89
  -1  -5   1  159.49    2.96
   1  -5   1  160.82    3.29
   1   5  -1  156.84    2.95
  -1   5   1  155.99    3.07
   1   5  -1  159.38    3.28
  -1   5   1  155.40    3.10
  -2  -5   1    1.49    0.26
  -2   5  -1    1.26    0.24
  -2   5  -1    1.64    0.19
   2  -5  -1    1.63    0.24
   2   5   1    1.67    0.28
   2   5  -1    1.43    0.28
  -2   5   1    1.50    0.26
  -2   5   1    1.71    0.28
  -2  -5  -1    1.38    0.15
  -2  -5  -1    1.30    0.24
   2   5  -1    1.51    0.20
   2  -5   1    1.71    0.29
   3  -5  -1   54.24    1.53
  -3   5  -1   53.80    1.48
  -3  -5   1   53.74    1.57
   3   5   1   54.39    1.70
  -3   5  -1   51.78    1.41
   3   5  -1   55.00    1.16
   3   5  -1   51.14    1.66
  -3   5   1   53.70    1.50
  -3   5   1   52.19    1.54
   3  -5   1   52.40    1.66
  -3  -5  -1   51.74    1.58
  -4  -5   1    0.16    0.18
   4  -5  -1    0.33    0.22
   4   5   1    0.15    0.14
  -4   5  -1   -0.03    0.12
  -4   5  -1    0.25    0.17
  -4  -5  -1    0.29    0.20
  -4   5   1    0.02    0.17
   4   5  -1    0.10    0.20
   4  -5   1    0.25    0.23
  -4   5   1    0.12    0.17
   5   5   1    5.38    0.60
   5  -5  -1    4.93    0.55
   5  -5  -1    5.52    0.49
  -5  -5   1    5.51    0.58
  -5   5  -1    5.62    0.55
  -5   5  -1    5.13    0.46
   5  -5   1    5.80    0.63
   5   5  -1    5.09    0.71
  -5  -5  -1    4.87    0.55
  -5   5   1    5.47    0.58
  -6  -5   1    2.16    0.53
   6   5   1    2.40    0.58
  -6   5  -1    2.40    0.41
  -6   5  -1    3.24    0.51
   6  -5  -1    2.75    0.43
   6  -5  -1    2.14    0.49
   6   5  -1    2.62    0.57
  -6  -5  -1    2.33    0.52
   6  -5   1    2.77    0.59
  -6   5   1    2.27    0.49
  -7   5  -1    0.01    0.21
  -7   5  -1    0.05    0.29
   7  -5  -1   -0.08    0.16
  -7  -5   1    0.23    0.32
   7  -5  -1    0.26    0.34
   7   5   1    0.10    0.33
   7  -5   1    0.17    0.27
  -7   5   1    0.05    0.28
   7   5  -1    0.17    0.31
  -7  -5  -1    0.00    0.27
   8  -5  -1    4.25    0.77
  -8  -5   1    3.28    0.71
   8   5   1    4.65    0.90
  -8   5  -1    5.54    0.87
  -8  -5  -1    5.68    0.91
   8  -5   1    4.60    0.86
  -8   5   1    5.36    0.88
   8   5  -1    4.90    0.88
  -9   5  -1    0.61    0.46
   9  -5  -1    0.50    0.43
  -9  -5   1    0.49    0.40
   9   5   1    0.51    0.50
  -9   5   1    0.83    0.43
   9  -5   1    0.28    0.38
   9   5  -1    0.20    0.44
  -9  -5  -1    0.51    0.39
 -10  -5   1   -0.46    0.39
 -10   5  -1    0.65    0.51
  10   5   1    0.32    0.43
  10  -5  -1    0.07    0.41
 -10  -5  -1   -0.06    0.46
  10   5  -1    0.35    0.41
 -10   5   1   -0.04    0.45
  10  -5   1   -0.27    0.34
  11   5   1    0.80    0.59
 -11   5  -1    1.81    0.60
  11  -5  -1    0.10    0.46
 -11  -5   1    0.77    0.62
  11  -5   1    0.67    0.50
  11   5  -1    0.11    0.45
 -11  -5  -1    0.39    0.58
 -11   5   1    0.10    0.52
   0   5   2   -0.08    0.10
   0  -5  -2   -0.11    0.08
   0  -5   2   -0.01    0.05
   0   5   2    0.11    0.08
   0  -5   2    0.22    0.12
   0   5  -2   -0.07    0.09
   1   5   2  111.88    2.41
  -1   5  -2  120.05    2.00
   1  -5  -2  109.72    2.12
   1  -5  -2  112.86    2.10
  -1   5  -2  117.72    2.46
   1  -5  -2  113.79    2.47
   1   5   2  110.14    2.47
  -1  -5   2  115.20    2.23
  -1  -5  -2  115.71    2.28
   1  -5   2  113.95    2.64
   1   5  -2  112.64    2.34
   1   5  -2  113.88    2.58
   1  -5   2  115.69    1.99
  -1   5   2  114.83    2.48
  -2  -5   2   12.00    0.58
   2   5   2   12.50    0.64
   2   5   2   11.19    0.63
   2  -5  -2   12.12    0.47
   2  -5  -2   13.02    0.66
  -2   5  -2   12.45    0.61
  -2   5  -2   12.82    0.47
   2   5  -2   12.26    0.68
  -2  -5  -2   13.36    0.47
   2   5  -2   12.12    0.52
  -2   5   2   11.65    0.62
   2  -5   2   12.00    0.69
   3   5   2   29.26    1.17
  -3  -5   2   24.08    0.99
  -3   5  -2   26.51    0.97
   3  -5  -2   26.88    1.04
  -3   5  -2   27.85    0.89
   3  -5  -2   28.27    0.94
  -3  -5  -2   26.29    0.64
  -3  -5  -2   27.14    0.64
  -3  -5  -2   26.65    1.06
   3  -5   2   25.49    1.14
   3   5  -2   26.46    1.13
  -3   5   2   26.23    1.07
   3   5  -2   26.82    0.80
   4  -5  -2   33.06    1.20
  -4   5  -2   32.81    1.14
   4   5   2   34.22    1.43
  -4   5  -2   33.57    1.16
   4  -5  -2   33.32    1.23
  -4  -5   2   31.90    1.30
  -4   5   2   34.35    1.34
   4  -5   2   31.85    1.41
   4   5  -2   31.77    1.38
   4   5  -2   34.42    0.91
  -4  -5  -2   30.83    1.29
  -5  -5   2    7.32    0.67
  -5   5  -2    8.21    0.60
   5   5   2    7.26    0.71
   5  -5  -2    7.69    0.57
  -5   5  -2    6.44    0.52
   5  -5  -2    7.31    0.62
  -5   5   2    7.57    0.66
   5   5  -2    7.90    0.37
  -5  -5  -2    6.75    0.65
   5   5  -2    7.00    0.69
   5  -5   2    6.91    0.73
  -6   5  -2   -0.09    0.17
   6  -5  -2    0.30    0.20
  -6  -5   2   -0.21    0.22
   6  -5  -2   -0.01    0.21
  -6   5  -2    0.24    0.29
   6   5   2   -0.23    0.17
  -6   5   2    0.17    0.31
   6  -5   2   -0.05    0.26
   6   5  -2    0.17    0.29
  -6  -5  -2    0.15    0.27
   7  -5  -2    0.72    0.39
   7   5   2    1.53    0.49
  -7  -5   2    1.05    0.45
  -7   5  -2    1.23    0.44
  -7   5  -2    0.71    0.30
   7  -5  -2    1.62    0.34
   7  -5   2    0.78    0.46
  -7  -5  -2    1.10    0.41
   7   5  -2    1.00    0.44
  -7   5   2    0.20    0.36
  -8   5  -2    9.76    0.92
  -8  -5   2    8.71    0.98
   8   5   2    8.60    1.20
   8  -5  -2   10.32    0.75
   8  -5  -2    9.43    0.92
   8  -5   2    8.86    0.99
  -8  -5  -2    6.48    0.98
   8   5  -2    8.28    1.14
  -8   5   2    8.43    0.93
   9   5   2    1.70    0.64
  -9   5  -2    3.80    0.75
  -9  -5   2    2.42    0.69
   9  -5  -2    2.87    0.71
   9   5  -2    3.14    0.79
   9  -5   2    1.95    0.65
  -9  -5  -2    2.62    0.71
  -9   5   2    2.90    0.73
  10   5   2   -0.04    0.45
 -10   5  -2    0.02    0.42
 -10  -5   2    0.81    0.61
  10  -5  -2    0.72    0.51
  10   5  -2    0.03    0.43
 -10  -5  -2   -0.25    0.35
  10  -5   2    0.15    0.46
 -10   5   2    0.84    0.56
 -11  -5   2    1.86    0.65
 -11   5  -2    1.98    0.64
  11   5   2    1.31    0.63
  11  -5  -2    1.33    0.66
  11   5  -2    0.96    0.70
 -11   5   2    0.51    0.55
 -11  -5  -2    0.74    0.48
  11  -5   2    0.33    0.55
   0   5  -3   10.85    0.27
   0   5  -3   10.78    0.57
   0  -5   3   11.10    0.63
   0   5   3   10.45    0.58
   0   5   3   10.69    0.38
   0  -5  -3   11.44    0.57
   0  -5   3   11.07    0.29
   0  -5  -3   10.94    0.41
   1   5   3   31.83    1.08
  -1   5  -3   31.07    1.06
  -1  -5   3   31.15    0.83
   1  -5  -3   29.42    1.04
   1   5   3   30.46    0.94
  -1  -5  -3   30.54    0.95
   1   5  -3   30.04    0.99
  -1   5   3   28.69    1.04
   1   5  -3   31.05    1.09
   1  -5   3   30.37    1.15
   2   5   3    3.06    0.42
  -2  -5   3    2.97    0.30
   2   5   3    3.31    0.36
  -2   5  -3    3.43    0.22
  -2   5  -3    3.03    0.34
   2  -5  -3    3.31    0.19
   2  -5  -3    3.34    0.35
  -2   5   3    3.51    0.39
   2  -5   3    3.89    0.43
   2   5  -3    3.50    0.38
   2   5  -3    2.96    0.30
  -2  -5  -3    3.19    0.27
  -2   5   3    3.31    0.18
  -3   5  -3   -0.08    0.13
   3   5   3    0.00    0.12
   3  -5  -3    0.48    0.21
  -3  -5   3    0.07    0.15
  -3   5  -3    0.35    0.15
   3  -5  -3    0.20    0.13
   3   5  -3    0.14    0.12
  -3  -5  -3    0.06    0.10
   3  -5   3    0.05    0.17
  -3  -5  -3    0.66    0.19
   3   5  -3    0.00    0.17
  -3   5   3   -0.02    0.16
  -4  -5   3    7.70    0.64
   4  -5  -3    6.87    0.50
   4   5   3    7.75    0.66
   4  -5  -3    6.14    0.53
  -4   5  -3    7.29    0.48
  -4   5  -3    6.92    0.53
  -4   5   3    5.81    0.58
   4   5  -3    6.80    0.63
  -4  -5  -3    6.55    0.60
  -4  -5  -3    6.93    0.30
   4   5  -3    7.41    0.44
   4  -5   3    6.89    0.69
   5  -5  -3    0.67    0.29
  -5  -5   3    0.91    0.34
   5  -5  -3    1.09    0.32
  -5   5  -3    0.83    0.28
  -5   5  -3    0.98    0.30
   5   5   3    1.42    0.36
  -5   5   3    0.46    0.29
   5   5  -3    0.53    0.32
   5  -5   3    0.62    0.35
   5   5  -3    1.02    0.19
  -5  -5  -3    1.10    0.32
   6  -5  -3    6.95    0.66
  -6   5  -3    7.63    0.66
  -6  -5   3    6.79    0.76
   6  -5  -3    7.07    0.61
   6   5   3    7.26    0.82
  -6   5  -3    6.55    0.57
   6   5  -3    7.88    0.44
  -6   5   3    6.65    0.73
   6  -5   3    6.43    0.93
   6   5  -3    7.07    0.79
  -6  -5  -3    6.68    0.72
   7  -5  -3   17.74    1.00
  -7   5  -3   19.39    1.14
  -7  -5   3   17.57    1.25
   7  -5  -3   16.92    1.10
  -7   5  -3   17.80    0.94
   7   5   3   19.10    1.36
   7  -5   3   18.54    1.35
  -7   5   3   17.93    1.28
  -7  -5  -3   17.56    1.21
   7   5  -3   16.94    1.26
  -8   5  -3    7.03    0.80
  -8  -5   3    8.38    0.96
   8   5   3    7.78    1.12
   8  -5  -3    8.48    0.74
   8  -5  -3    7.24    0.83
  -8  -5  -3    7.47    1.03
   8   5  -3    8.66    1.01
   8  -5   3    8.59    1.02
  -8   5   3    7.63    1.08
   9   5   3    1.15    0.57
   9  -5  -3    1.03    0.51
  -9   5  -3    1.23    0.48
  -9  -5   3    1.59    0.66
   9   5  -3    1.22    0.59
  -9   5   3    0.73    0.45
   9  -5   3    1.50    0.63
  -9  -5  -3    0.98    0.53
 -10  -5   3    1.12    0.53
 -10   5  -3    1.26    0.57
  10   5   3    0.05    0.42
  10  -5  -3    0.68    0.46
  10   5  -3    0.21    0.47
 -10  -5  -3    1.18    0.58
 -10   5   3    1.04    0.51
  10  -5   3    0.05    0.43
 -11  -5   3    3.46    0.97
 -11   5  -3    4.92    0.92
  11   5   3    3.14    0.95
  11  -5   3    2.80    0.86
 -11   5   3    3.45    0.86
  11   5  -3    2.85    0.88
 -11  -5  -3    3.92    0.93
   0   5   4    0.23    0.09
   0   5  -4   -0.14    0.13
   0  -5  -4   -0.05    0.11
   0   5   4   -0.02    0.14
   0  -5   4    0.02    0.07
   0  -5   4   -0.25    0.09
   1   5   4   14.39    0.63
   1  -5  -4   15.09    0.76
  -1   5  -4   16.52    0.78
  -1  -5   4   15.32    0.56
   1   5   4   15.20    0.77
   1  -5   4   15.67    0.85
  -1   5   4   13.83    0.74
   1   5  -4   14.72    0.72
  -1  -5  -4   14.95    0.68
  -2   5  -4    4.29    0.24
   2   5   4    4.25    0.44
   2   5   4    4.59    0.40
  -2  -5   4    3.88    0.36
   2  -5  -4    4.13    0.43
  -2   5  -4    4.26    0.42
   2   5  -4    3.80    0.42
   2   5  -4    3.54    0.37
  -2  -5  -4    4.12    0.35
   2  -5   4    3.91    0.46
  -2   5   4    3.81    0.43
   3  -5  -4   17.11    0.89
  -3   5  -4   17.76    0.67
   3   5   4   17.73    0.94
   3   5   4   18.76    0.96
   3  -5  -4   18.13    0.61
  -3   5  -4   18.34    0.88
  -3  -5   4   18.57    0.87
   3  -5   4   17.03    1.01
  -3  -5  -4   18.72    0.69
  -3   5   4   17.86    0.96
   3   5  -4   17.04    0.78
   3   5  -4   18.75    0.97
   4   5   4   14.47    0.94
   4  -5  -4   14.07    0.68
  -4   5  -4   14.57    0.80
  -4   5  -4   14.21    0.68
  -4  -5   4   13.52    0.84
   4  -5  -4   13.95    0.82
  -4   5   4   14.11    0.93
  -4  -5  -4   13.45    0.84
  -4  -5  -4   13.88    0.55
   4  -5   4   12.97    0.96
   4   5  -4   13.70    0.68
   4   5  -4   14.17    0.92
   5  -5  -4   10.74    0.76
  -5  -5   4    9.55    0.80
   5   5   4   10.56    0.89
  -5   5  -4    9.00    0.66
  -5   5  -4    9.42    0.65
   5  -5  -4   10.23    0.68
  -5  -5  -4   10.22    0.41
   5   5  -4    9.43    0.81
   5  -5   4    9.21    0.88
  -5  -5  -4    8.80    0.76
  -5   5   4    9.01    0.81
   5   5  -4    9.21    0.56
  -6   5  -4   15.67    0.88
   6  -5  -4   14.81    0.95
   6  -5  -4   16.57    0.97
  -6   5  -4   15.63    0.91
   6   5   4   14.53    1.13
  -6  -5   4   14.85    1.08
   6   5  -4   15.21    0.72
  -6   5   4   14.52    1.09
  -6  -5  -4   15.42    1.07
   6  -5   4   15.24    1.20
   6   5  -4   16.42    1.16
  -7   5  -4    0.09    0.28
  -7   5  -4   -0.02    0.21
   7   5   4    0.15    0.31
   7  -5  -4    0.54    0.30
   7  -5  -4   -0.01    0.29
  -7  -5   4   -0.01    0.33
   7   5  -4    0.49    0.36
  -7  -5  -4   -0.11    0.27
   7  -5   4    0.05    0.33
  -7   5   4    0.30    0.35
   8   5   4    2.72    0.71
  -8  -5   4    3.47    0.79
   8  -5  -4    3.81    0.61
  -8   5  -4    3.64    0.68
   8  -5  -4    3.31    0.66
  -8   5   4    4.25    0.82
  -8  -5  -4    2.91    0.67
   8   5  -4    4.05    0.81
   8  -5   4    2.40    0.71
  -9   5  -4    0.38    0.37
   9  -5  -4    1.12    0.47
  -9  -5   4    0.43    0.47
   9   5   4    1.79    0.59
   9   5  -4    1.20    0.54
   9  -5   4    0.93    0.56
  -9  -5  -4    1.11    0.54
  -9   5   4    2.29    0.68
  10   5   4   -0.24    0.35
 -10   5  -4    0.73    0.51
 -10  -5   4   -0.24    0.50
 -10  -5  -4    0.09    0.43
 -10   5   4    0.75    0.55
  10   5  -4    0.62    0.55
  10  -5   4   -0.32    0.37
  11   5   4    0.26    0.52
 -11   5  -4    0.34    0.49
 -11  -5   4    0.84    0.61
  11   5  -4   -0.27    0.48
  11  -5   4   -0.11    0.51
 -11  -5  -4    1.33    0.72
 -11   5   4    0.24    0.55
   0   5  -5   24.66    1.03
   0  -5   5   24.64    1.10
   0  -5   5   24.74    0.66
   0   5   5   24.14    0.73
   0   5   5   23.59    1.03
   0  -5  -5   25.42    1.03
  -1  -5   5   12.41    0.77
  -1   5  -5   14.32    0.41
   1  -5  -5   14.02    0.78
   1   5   5   13.85    0.64
   1   5   5   13.02    0.76
  -1   5  -5   13.73    0.76
  -1  -5   5   13.46    0.57
   1  -5   5   13.31    0.81
  -1  -5  -5   12.71    0.70
   1   5  -5   14.46    0.77
  -1   5   5   13.20    0.76
  -2   5  -5    0.49    0.22
   2  -5  -5    0.23    0.20
   2   5   5    0.33    0.22
  -2  -5   5    0.34    0.20
   2   5   5    0.83    0.23
  -2  -5  -5    0.20    0.17
  -2   5   5    0.16    0.20
   2  -5   5    0.84    0.27
   2   5  -5    0.10    0.17
   2   5  -5    0.65    0.21
  -3  -5   5    1.91    0.37
  -3   5  -5    2.32    0.24
  -3   5  -5    1.75    0.36
   3   5   5    2.23    0.44
   3  -5  -5    2.09    0.41
   3  -5  -5    1.82    0.18
   3   5   5    1.90    0.39
   3   5  -5    1.69    0.41
  -3   5   5    1.83    0.43
   3  -5   5    2.84    0.49
  -3  -5  -5    1.80    0.31
   3   5  -5    2.72    0.38
   4  -5  -5    5.08    0.39
  -4   5  -5    5.10    0.52
   4  -5  -5    4.71    0.52
  -4   5  -5    4.83    0.42
   4   5   5    5.29    0.58
  -4  -5   5    5.09    0.66
   4   5  -5    4.87    0.66
  -4  -5  -5    4.71    0.39
  -4  -5  -5    5.56    0.59
   4   5  -5    5.45    0.49
  -4   5   5    5.44    0.60
   4  -5   5    6.10    0.66
   5  -5  -5    0.47    0.23
  -5  -5   5    0.96    0.39
  -5   5  -5    0.51    0.28
   5   5   5   -0.03    0.29
   5  -5  -5    0.36    0.28
  -5   5  -5    1.06    0.26
   5   5  -5    0.62    0.34
   5   5  -5    0.88    0.24
  -5   5   5    0.95    0.42
   5  -5   5    0.84    0.43
  -5  -5  -5    0.93    0.22
  -5  -5  -5    0.69    0.30
   6  -5  -5   42.85    1.59
  -6   5  -5   42.72    1.59
  -6  -5   5   43.22    1.91
  -6   5  -5   43.48    1.59
   6  -5  -5   42.30    1.70
   6   5   5   41.92    1.99
  -6  -5  -5   42.96    1.86
   6   5  -5   46.62    1.99
   6  -5   5   42.91    2.12
  -6   5   5   41.41    1.93
   6   5  -5   40.92    1.39
  -7  -5   5    7.35    1.02
  -7   5  -5    6.23    0.69
  -7   5  -5    6.05    0.62
   7  -5  -5    6.51    0.68
   7   5   5    5.73    0.94
   7  -5  -5    6.81    0.69
  -7  -5  -5    5.84    0.87
   7  -5   5    6.26    1.03
   7   5  -5    6.14    0.93
  -7   5   5    5.08    0.88
   8   5   5    0.22    0.40
   8  -5  -5    0.36    0.37
   8  -5  -5    0.73    0.34
  -8  -5   5    0.09    0.37
  -8   5  -5    0.07    0.32
  -8  -5  -5    1.00    0.41
   8   5  -5    0.34    0.42
   8  -5   5    0.61    0.46
  -8   5   5   -0.10    0.36
  -9  -5   5    3.92    0.89
   9   5   5    3.78    0.87
  -9   5  -5    3.80    0.75
   9   5  -5    3.45    0.84
  -9  -5  -5    4.12    0.78
  -9   5   5    5.01    0.96
   9  -5   5    2.94    0.83
 -10  -5   5    0.70    0.54
  10   5   5    0.31    0.50
 -10   5  -5    0.76    0.54
  10   5  -5    1.18    0.64
  10  -5   5    0.61    0.52
 -10   5   5    1.50    0.57
 -10  -5  -5    0.37    0.36
   0   5   6   -0.03    0.18
   0   5  -6    0.11    0.17
   0  -5   6   -0.06    0.17
   0  -5  -6    0.11    0.18
   0  -5   6    0.19    0.12
  -1  -5   6   69.42    1.64
   1  -5  -6   67.44    2.04
  -1  -5   6   65.73    2.07
   1   5   6   65.58    1.77
  -1   5  -6   69.21    2.03
   1   5   6   65.52    2.00
  -1   5   6   65.85    1.32
  -1   5   6   69.07    1.36
  -1  -5  -6   66.13    1.93
  -1   5   6   64.07    2.02
   1  -5   6   68.03    2.19
   1   5  -6   70.73    2.04
   1  -5   6   67.85    1.41
   2   5   6    4.17    0.44
  -2   5  -6    3.87    0.26
  -2   5  -6    3.94    0.54
  -2  -5   6    3.77    0.40
   2   5   6    4.77    0.62
   2  -5  -6    3.42    0.50
  -2   5   6    4.33    0.60
   2  -5   6    3.06    0.57
  -2  -5  -6    3.85    0.43
   2   5  -6    3.70    0.54
   3   5   6    7.91    0.68
  -3   5  -6    8.48    0.45
   3   5   6    8.87    0.68
  -3   5  -6    8.79    0.69
   3  -5  -6    7.83    0.67
  -3  -5   6    8.08    0.62
   3   5  -6    7.63    0.66
   3   5  -6    8.08    0.65
   3  -5   6    8.23    0.79
  -3  -5  -6    8.27    0.57
  -3   5   6    7.52    0.70
  -3   5   6    8.61    0.35
   4  -5  -6   -0.17    0.18
  -4   5  -6    0.03    0.17
  -4   5  -6   -0.16    0.18
   4  -5  -6   -0.02    0.12
  -4  -5   6   -0.03    0.22
   4   5   6    0.43    0.25
   4   5  -6    0.22    0.18
  -4  -5  -6   -0.02    0.18
  -4   5   6   -0.26    0.21
   4   5  -6   -0.10    0.21
   4  -5   6    0.27    0.35
  -4  -5  -6    0.30    0.20
  -5   5  -6    8.34    0.60
   5  -5  -6    7.88    0.55
  -5   5  -6    7.89    0.67
   5  -5  -6    7.82    0.72
   5   5   6    7.79    0.80
  -5  -5   6    7.04    0.72
  -5  -5  -6    8.52    0.54
   5   5  -6    8.22    0.64
  -5  -5  -6    7.74    0.75
   5  -5   6    7.55    0.91
  -5   5   6    7.59    0.81
   5   5  -6    7.84    0.78
  -6  -5   6    0.65    0.42
   6   5   6    0.97    0.47
   6  -5  -6    0.72    0.29
   6  -5  -6    1.04    0.36
  -6   5  -6    0.78    0.28
  -6   5  -6    0.54    0.30
   6  -5   6    0.50    0.41
  -6  -5  -6    0.28    0.31
  -6   5   6    0.61    0.41
   6   5  -6    0.46    0.36
   6   5  -6    1.38    0.34
  -7   5  -6    0.08    0.29
   7   5   6    0.51    0.39
  -7   5  -6    0.74    0.37
  -7  -5   6    0.08    0.33
   7  -5  -6    0.07    0.26
   7   5  -6    0.33    0.38
  -7   5   6    0.30    0.38
   7  -5   6    0.20    0.41
  -7  -5  -6    0.06    0.27
   8   5   6   -0.16    0.29
  -8  -5   6    0.15    0.35
   8  -5  -6    0.47    0.32
  -8   5  -6   -0.15    0.29
  -8   5   6   -0.02    0.34
   8  -5   6    0.26    0.46
   8   5  -6   -0.08    0.35
  -8  -5  -6   -0.40    0.24
  -9  -5   6    0.13    0.44
  -9   5  -6    0.70    0.40
   9   5   6    0.58    0.50
  -9  -5  -6    0.69    0.41
   9   5  -6    0.76    0.53
  -9   5   6    1.26    0.56
   9  -5   6    0.72    0.53
  10   5   6    0.10    0.42
 -10  -5   6   -0.93    0.36
  10  -5   6    0.58    0.54
 -10   5   6    0.21    0.57
 -10  -5  -6    0.41    0.44
  10   5  -6    0.18    0.44
   0   5  -7   52.70    1.83
   0  -5   7   56.24    1.99
   0  -5  -7   54.04    1.83
   0   5   7   52.21    1.41
   0   5   7   52.37    1.81
   0  -5   7   55.46    1.36
   1  -5  -7   10.35    0.78
   1   5   7   10.24    0.75
  -1  -5   7   10.32    0.57
  -1   5  -7    9.31    0.73
  -1  -5   7    9.73    0.77
   1   5   7   10.01    0.59
   1   5  -7    9.85    0.78
   1  -5   7   10.41    0.46
   1  -5   7    9.91    0.79
  -1  -5  -7   10.05    0.73
  -1   5   7   10.72    0.41
  -1   5   7    9.73    0.75
   2  -5  -7    2.98    0.55
   2   5   7    3.10    0.52
  -2   5  -7    4.19    0.60
   2   5   7    3.57    0.42
  -2  -5   7    3.03    0.43
  -2  -5   7    3.45    0.54
  -2   5  -7    3.66    0.28
   2  -5   7    3.78    0.60
  -2   5   7    3.78    0.60
  -2  -5  -7    3.11    0.48
   2   5  -7    3.33    0.55
   3  -5  -7    1.59    0.43
   3   5   7    1.04    0.32
   3   5   7    0.96    0.36
  -3   5  -7    0.95    0.34
  -3  -5   7    0.96    0.33
  -3   5  -7    1.36    0.23
   3   5  -7    1.32    0.35
  -3  -5  -7    0.77    0.31
  -3   5   7    0.67    0.35
   3  -5   7    1.78    0.43
   3   5  -7    1.02    0.34
  -3   5   7    1.51    0.18
  -4  -5   7    0.65    0.34
   4   5   7    0.73    0.36
   4  -5  -7    1.19    0.39
  -4   5  -7    1.19    0.27
   4   5   7    1.09    0.39
  -4   5  -7    0.72    0.33
   4  -5  -7    1.11    0.23
   4   5  -7    0.61    0.33
  -4   5   7    1.06    0.43
  -4  -5  -7    0.55    0.27
   4   5  -7    0.87    0.34
   4  -5   7    0.75    0.40
   5   5   7    2.74    0.62
   5  -5  -7    3.83    0.66
  -5  -5   7    3.55    0.65
  -5   5  -7    4.22    0.62
   5  -5  -7    3.97    0.39
  -5   5  -7    4.62    0.46
  -5  -5  -7    4.23    0.45
  -5  -5  -7    4.30    0.66
   5   5  -7    4.11    0.58
  -5   5   7    4.58    0.79
   5   5  -7    4.19    0.72
   5  -5   7    4.20    0.81
  -6   5  -7    1.84    0.45
   6  -5  -7    1.64    0.48
  -6  -5   7    1.90    0.58
   6   5   7    2.40    0.60
  -6   5  -7    3.90    0.55
  -6   5   7    3.19    0.70
   6   5  -7    1.96    0.55
  -6  -5  -7    1.80    0.51
   6  -5   7    1.09    0.54
   6   5  -7    2.45    0.44
  -7   5  -7   -0.30    0.23
   7   5   7   -0.01    0.28
  -7  -5   7    0.14    0.40
  -7   5  -7   -0.02    0.26
   7  -5  -7    0.18    0.31
  -7   5   7    0.42    0.44
   7   5  -7    0.50    0.39
   7  -5   7   -0.39    0.33
  -7  -5  -7    0.57    0.39
   8  -5  -7    0.67    0.42
  -8  -5   7   -0.09    0.43
  -8   5  -7    0.61    0.35
   8   5   7    0.62    0.42
  -8   5   7    0.59    0.49
   8  -5   7    0.35    0.44
   8   5  -7    0.60    0.40
  -8  -5  -7    0.38    0.37
   9   5   7    0.18    0.39
  -9  -5   7    0.35    0.45
   9   5  -7    0.36    0.48
   9  -5   7   -0.07    0.42
  -9  -5  -7    0.37    0.47
  -9   5   7   -0.18    0.30
 -10  -5   7    0.91    0.65
  10   5   7    0.31    0.41
 -10  -5  -7   -0.03    0.35
  10  -5   7    0.49    0.59
  10   5  -7    0.03    0.47
 -10   5   7    0.98    0.51
   0  -5   8   -0.20    0.12
   0   5  -8   -0.13    0.19
   0  -5   8   -0.17    0.13
   0  -5  -8    0.28    0.28
   0   5   8    0.22    0.17
   0   5   8   -0.28    0.17
  -1  -5   8    0.58    0.23
   1  -5  -8    0.55    0.29
   1   5   8    0.39    0.30
   1   5   8    1.21    0.27
  -1   5  -8    0.22    0.25
  -1  -5   8    1.80    0.34
  -1   5   8    0.42    0.28
   1  -5   8    0.53    0.18
   1   5  -8    0.38    0.28
   1  -5   8    0.96    0.36
  -1  -5  -8    0.04    0.23
  -2   5  -8    0.01    0.21
   2   5   8    0.03    0.21
  -2  -5   8   -0.15    0.22
   2   5   8    0.84    0.23
  -2   5  -8    0.40    0.15
   2  -5  -8    0.29    0.29
  -2  -5   8   -0.09    0.18
  -2  -5  -8    0.25    0.25
   2  -5   8    0.10    0.31
   2   5  -8    0.33    0.25
  -2   5   8    0.25    0.28
  -3   5  -8   10.10    0.54
   3   5   8    9.84    0.79
   3   5   8    9.64    0.81
  -3  -5   8    8.94    0.78
  -3   5  -8    8.68    0.77
   3  -5  -8    9.95    0.86
  -3  -5   8    8.87    0.71
   3   5  -8    8.69    0.78
  -3   5   8    9.40    0.84
   3  -5   8    9.85    0.94
  -3  -5  -8    9.06    0.73
  -4   5  -8    2.33    0.51
   4  -5  -8    2.92    0.60
  -4  -5   8    2.66    0.54
  -4   5  -8    2.55    0.39
   4   5   8    2.70    0.58
   4   5   8    2.58    0.55
   4  -5   8    3.42    0.74
   4   5  -8    2.76    0.54
  -4  -5  -8    2.55    0.48
   4   5  -8    2.24    0.52
  -4   5   8    2.57    0.63
  -5  -5   8    3.16    0.65
   5   5   8    2.94    0.64
   5  -5  -8    2.38    0.57
  -5   5  -8    3.32    0.47
  -5   5  -8    1.93    0.48
   5   5  -8    3.34    0.60
  -5  -5  -8    3.19    0.48
   5   5  -8    2.53    0.57
   5  -5   8    2.14    0.66
  -5   5   8    3.17    0.71
  -5  -5  -8    2.60    0.58
  -6  -5   8    3.24    0.70
   6   5   8    2.94    0.68
  -6   5  -8    2.72    0.54
   6  -5  -8    3.28    0.67
  -6   5  -8    3.73    0.54
   6  -5   8    2.94    0.76
   6   5  -8    2.68    0.64
  -6  -5  -8    2.50    0.58
  -6   5   8    3.62    0.78
   6   5  -8    3.23    0.60
  -7  -5   8    1.16    0.54
   7   5   8    0.64    0.45
   7  -5  -8    1.36    0.48
  -7   5  -8    0.69    0.37
   7   5  -8    0.91    0.48
  -7   5   8    0.80    0.49
  -7  -5  -8    0.90    0.41
   7  -5   8    0.50    0.47
   8   5   8    0.66    0.43
  -8  -5   8   -0.07    0.42
   8  -5  -8    0.00    0.37
   8   5  -8    0.75    0.47
  -8   5   8   -0.39    0.32
   8  -5   8    0.74    0.47
  -8  -5  -8    0.40    0.36
  -9  -5   8    0.99    0.62
   9   5   8    2.06    0.69
  -9  -5  -8    2.18    0.67
   9   5  -8    1.64    0.68
   9  -5   8    1.61    0.74
  -9   5   8    1.75    0.71
 -10  -5   8   -0.10    0.51
  10   5   8    0.74    0.48
 -10  -5  -8    0.65    0.41
  10  -5   8    0.32    0.59
 -10   5   8    1.01    0.56
   0  -5   9    6.05    0.46
   0  -5   9    6.10    0.72
   0   5   9    6.41    0.48
   0   5  -9    6.35    0.84
   0  -5  -9    5.10    0.75
   0   5   9    5.80    0.64
  -1   5  -9    0.42    0.30
  -1  -5   9    0.49    0.25
   1   5   9    0.70    0.35
  -1  -5   9    1.76    0.40
   1   5   9    1.04    0.30
   1  -5  -9    0.80    0.38
  -1  -5  -9    0.53    0.36
  -1   5   9    0.57    0.30
   1  -5   9    0.16    0.30
   1   5  -9   -0.34    0.23
   1  -5   9    0.63    0.21
   2   5   9   12.11    0.80
  -2   5  -9   11.56    0.93
   2  -5  -9   13.30    1.02
  -2  -5   9   11.22    0.76
   2   5   9   12.23    0.91
  -2  -5   9   12.82    0.92
   2   5  -9   13.08    0.99
  -2   5   9   11.96    0.97
   2  -5   9   11.29    1.00
  -2  -5  -9   11.75    0.92
   3   5   9    1.88    0.51
  -3   5  -9    3.41    0.34
  -3  -5   9    2.87    0.59
  -3   5  -9    1.52    0.44
  -3  -5   9    2.46    0.49
   3  -5  -9    2.34    0.56
   3   5   9    2.98    0.56
  -3  -5  -9    2.27    0.49
   3   5  -9    3.51    0.64
  -3   5   9    2.18    0.55
   3  -5   9    2.87    0.68
  -4   5  -9   -0.12    0.22
   4  -5  -9    0.04    0.28
  -4   5  -9    0.70    0.24
  -4  -5   9    0.71    0.30
   4   5   9    0.10    0.30
  -4  -5   9   -0.47    0.21
   4   5   9   -0.30    0.18
  -4   5   9   -0.13    0.29
   4  -5   9   -0.15    0.28
   4   5  -9   -0.34    0.23
  -4  -5  -9    0.09    0.26
   5  -5  -9    0.28    0.32
  -5   5  -9    0.11    0.28
   5   5   9    0.16    0.33
  -5  -5   9    0.21    0.32
  -5  -5  -9    0.24    0.27
   5   5  -9    0.65    0.38
   5   5  -9    0.59    0.36
   5  -5   9    0.37    0.42
  -5   5   9   -0.28    0.31
  -5  -5  -9   -0.20    0.22
   6   5   9    0.15    0.34
  -6  -5   9    0.76    0.48
  -6   5  -9    0.17    0.32
   6  -5  -9    0.16    0.34
  -6  -5  -9    0.14    0.27
   6   5  -9   -0.09    0.32
  -6   5   9   -0.06    0.33
   6  -5   9    0.38    0.45
   6   5  -9    0.08    0.30
   7   5   9    1.12    0.59
  -7  -5   9    1.39    0.59
  -7   5  -9    0.53    0.38
   7  -5  -9    0.36    0.36
  -7   5   9    0.76    0.53
  -7  -5  -9    1.67    0.48
   7  -5   9    1.02    0.58
   7   5  -9    0.45    0.38
   7   5  -9    0.60    0.46
  -8  -5   9    2.80    0.77
   8   5   9    3.60    0.88
   8  -5  -9    2.32    0.68
  -8  -5  -9    2.77    0.64
   8  -5   9    2.16    0.74
   8   5  -9    2.27    0.70
  -8   5   9    2.33    0.79
   9   5   9   -0.45    0.41
  -9  -5   9    0.11    0.51
   9  -5   9    1.00    0.65
  -9  -5  -9   -0.40    0.33
  -9   5   9    0.89    0.60
   0  -5  10   -0.36    0.22
   0  -5  10    0.03    0.18
   0   5  10    0.97    0.25
   0   5 -10   -0.11    0.23
   0  -5 -10   -0.08    0.25
   0   5  10    0.15    0.26
   1   5  10    1.46    0.32
  -1   5 -10    0.31    0.32
  -1  -5  10    0.45    0.35
   1   5  10    0.28    0.32
   1  -5 -10    0.55    0.39
  -1  -5  10    0.36    0.29
   1   5 -10    0.56    0.37
   1  -5  10    0.84    0.39
   1  -5  10    0.61    0.25
  -1   5  10    0.09    0.32
  -1  -5 -10    0.43    0.34
   2   5  10   11.58    0.94
   2  -5 -10   12.48    1.05
  -2  -5  10   14.50    1.01
  -2  -5  10   12.48    0.83
  -2   5 -10   10.40    0.94
   2   5  10   13.54    0.87
  -2   5  10   11.04    0.98
   2   5 -10   12.65    1.04
   2  -5  10   12.15    0.66
   2  -5  10   12.13    1.06
  -2  -5 -10   11.35    0.93
   3   5  10    3.84    0.66
  -3  -5  10    4.63    0.67
  -3   5 -10    3.15    0.66
   3   5  10    3.69    0.66
   3  -5 -10    4.63    0.81
  -3  -5  10    4.34    0.72
   3   5 -10    4.18    0.75
   3  -5  10    3.53    0.76
  -3   5  10    3.31    0.70
  -3  -5 -10    4.12    0.69
  -4  -5  10    0.45    0.34
  -4  -5  10    0.77    0.36
  -4   5 -10    0.92    0.42
   4  -5 -10    1.26    0.51
   4   5  10    0.86    0.43
   4   5  10    0.60    0.36
   4  -5  10    1.50    0.55
   4   5 -10    1.25    0.47
  -4  -5 -10    1.30    0.44
  -4   5  10    1.12    0.49
  -5  -5  10    1.32    0.43
  -5   5 -10    1.84    0.49
  -5  -5  10    1.24    0.48
   5   5  10    1.76    0.56
   5  -5 -10    1.82    0.57
  -5  -5 -10    1.39    0.45
  -5   5  10    1.90    0.64
  -5  -5 -10    2.23    0.50
   5  -5  10    1.74    0.65
   5   5 -10    1.25    0.44
  -6   5 -10    0.37    0.33
  -6  -5  10    0.29    0.41
   6  -5 -10    0.47    0.43
   6   5  10    0.50    0.44
   6   5 -10    0.60    0.38
   6  -5  10   -0.15    0.36
  -6  -5 -10    0.53    0.35
   6   5 -10   -0.03    0.37
  -6   5  10    0.18    0.42
   7  -5 -10   -0.06    0.39
   7   5  10    0.72    0.54
  -7  -5  10    0.29    0.39
  -7   5  10    0.91    0.51
   7   5 -10    0.32    0.38
   7  -5  10    0.61    0.57
   7   5 -10    0.31    0.37
  -7  -5 -10    0.25    0.33
   8  -5 -10    0.13    0.46
  -8  -5  10    0.41    0.51
   8   5  10    1.05    0.59
  -8  -5 -10    1.03    0.49
  -8   5  10    0.55    0.56
   8  -5  10   -0.11    0.53
   9   5  10    6.03    1.16
  -9  -5  10    5.20    1.12
  -9   5  10    5.03    1.09
   9  -5  10    5.52    1.25
  -9  -5 -10    7.31    1.08
   0  -5  11    0.31    0.25
   0  -5 -11    0.37    0.38
   0   5  11    0.48    0.33
   0  -5  11   -0.07    0.26
   0   5 -11    0.26    0.32
  -1   5 -11    5.29    0.84
  -1  -5  11    5.93    0.59
   1  -5 -11    5.64    0.88
   1   5  11    6.88    0.60
  -1  -5  11    6.17    0.90
   1   5  11    5.88    0.84
   1   5 -11    5.10    0.84
  -1  -5 -11    5.74    0.88
   1  -5  11    7.19    0.85
  -1   5  11    6.31    0.89
   2   5  11   13.13    1.04
   2   5  11   12.40    0.87
  -2  -5  11   13.36    1.05
   2  -5 -11   12.54    1.13
  -2  -5  11   12.57    0.86
  -2   5 -11   11.28    1.04
  -2  -5 -11   12.90    1.07
  -2   5  11   11.39    1.02
   2  -5  11   11.49    1.09
   2   5 -11   11.68    1.08
  -3   5 -11    1.14    0.47
  -3  -5  11    0.64    0.42
   3  -5 -11    0.92    0.49
   3   5  11    0.52    0.35
   3   5  11    0.81    0.39
  -3  -5  11    0.85    0.36
  -3  -5 -11    1.01    0.44
   3  -5  11    0.42    0.46
  -3   5  11    1.01    0.46
   3   5 -11    0.52    0.37
  -4  -5  11    0.42    0.28
  -4   5 -11    0.25    0.29
  -4  -5  11    0.00    0.29
   4   5  11   -0.24    0.28
   4  -5 -11    0.01    0.36
   4   5  11    0.07    0.30
  -4  -5 -11    0.20    0.31
   4  -5  11    0.09    0.47
  -4   5  11    0.29    0.38
   4   5 -11    0.17    0.34
  -5  -5  11    2.68    0.63
  -5   5 -11    2.93    0.64
  -5  -5  11    3.76    0.72
   5   5  11    4.04    0.77
   5  -5 -11    5.43    0.96
  -5  -5 -11    3.26    0.67
   5  -5  11    3.08    0.87
   5   5 -11    3.73    0.74
  -5   5  11    3.13    0.73
  -5  -5 -11    3.01    0.61
  -6   5 -11    0.38    0.38
  -6  -5  11    0.44    0.36
   6  -5 -11    0.17    0.40
  -6  -5  11    0.48    0.42
   6   5  11    0.65    0.44
  -6  -5 -11    0.22    0.31
  -6   5  11    0.07    0.43
   6  -5  11    0.23    0.52
   6   5 -11    0.35    0.39
   7   5  11   -0.90    0.32
   7  -5 -11    0.31    0.48
  -7  -5  11    0.33    0.44
  -7  -5 -11    0.30    0.38
  -7   5  11    0.02    0.41
   7  -5  11   -0.15    0.41
   7   5 -11    0.80    0.44
  -8  -5  11   -0.36    0.45
   8   5  11    1.17    0.56
   8  -5 -11    0.54    0.51
  -8   5  11   -0.22    0.42
   8  -5  11    0.58    0.55
  -8  -5 -11    0.39    0.45
   0   5  12    0.04    0.32
   0  -5  12    0.68    0.34
   0   5 -12   -0.01    0.34
   0  -5 -12   -0.35    0.31
  -1   5 -12    0.44    0.42
   1  -5 -12    0.51    0.41
  -1  -5  12    1.22    0.53
   1   5  12    0.93    0.43
  -1  -5 -12    0.70    0.45
  -1   5  12    0.21    0.36
   1   5 -12    1.59    0.54
   1  -5  12    1.33    0.50
  -2   5 -12    3.73    0.75
  -2  -5  12    4.06    0.65
   2   5  12    2.68    0.63
   2   5  12    2.93    0.59
   2  -5 -12    4.06    0.82
  -2  -5  12    3.30    0.69
  -2   5  12    3.85    0.76
   2  -5  12    2.27    0.67
   2   5 -12    2.00    0.63
  -2  -5 -12    3.28    0.72
  -3   5 -12    1.02    0.48
   3   5  12    1.41    0.51
   3  -5 -12    1.42    0.55
  -3  -5  12    1.29    0.52
   3   5  12    1.66    0.47
  -3  -5  12    1.38    0.45
  -3   5  12    0.98    0.50
   3  -5  12    1.82    0.64
  -3  -5 -12    1.86    0.61
   3   5 -12    1.90    0.56
  -4   5 -12    1.78    0.57
   4  -5 -12    2.03    0.60
   4   5  12    1.84    0.57
   4   5  12    1.10    0.48
  -4  -5  12    2.23    0.62
  -4  -5  12    1.97    0.53
  -4  -5 -12    1.32    0.50
  -4   5  12    1.29    0.56
   4  -5  12    1.99    0.72
   4   5 -12    2.02    0.61
  -5   5 -12    0.22    0.36
  -5  -5  12    0.22    0.38
   5   5  12   -0.04    0.35
   5  -5 -12   -0.38    0.31
  -5   5  12    0.35    0.46
  -5  -5 -12    0.32    0.33
  -5  -5 -12    0.78    0.39
   5   5 -12    0.05    0.35
   5  -5  12    0.66    0.52
  -6  -5  12    2.75    0.72
   6  -5 -12    2.29    0.74
   6   5  12    2.16    0.64
  -6   5 -12    2.19    0.63
  -6   5  12    2.07    0.70
   6  -5  12    2.36    0.79
   6   5 -12    2.50    0.68
  -6  -5 -12    2.22    0.59
   7   5  12   -0.34    0.33
   7  -5 -12    0.02    0.47
  -7  -5  12    0.25    0.48
   7   5 -12    1.29    0.59
   7  -5  12   -0.50    0.43
  -7   5  12   -0.18    0.42
  -7  -5 -12    0.05    0.42
   8   5  12    0.32    0.43
   8  -5 -12    0.23    0.53
  -8  -5  12   -0.11    0.49
  -8  -5 -12    0.36    0.42
   8  -5  12    1.31    0.64
  -8   5  12    0.59    0.62
   0   5  13    0.36    0.40
   0  -5 -13    0.34    0.41
   0   5 -13    0.58    0.41
   0  -5  13    1.32    0.53
  -1   5 -13    2.45    0.67
  -1  -5  13    2.43    0.65
   1   5  13    2.14    0.61
   1  -5 -13    2.64    0.72
  -1   5  13    2.29    0.64
   1  -5  13    2.31    0.64
  -1  -5 -13    2.55    0.73
   1   5 -13    2.43    0.67
   2  -5 -13    0.96    0.48
   2   5  13    1.27    0.52
  -2   5 -13    0.50    0.45
  -2  -5  13    1.27    0.49
   2  -5  13    0.62    0.50
   2   5 -13    1.36    0.54
  -2  -5 -13    0.41    0.42
  -2   5  13    0.85    0.49
   3  -5 -13    5.59    0.99
  -3   5 -13    5.31    0.93
   3   5  13    4.57    0.83
  -3  -5  13    4.04    0.77
   3   5 -13    3.28    0.78
  -3  -5 -13    4.48    0.84
  -3   5  13    4.47    0.88
   3  -5  13    4.28    0.98
   4   5  13   -0.35    0.30
   4  -5 -13    0.12    0.36
  -4   5 -13    0.28    0.37
   4   5  13    0.60    0.38
   4  -5  13    1.03    0.55
  -4  -5 -13    0.44    0.40
  -4   5  13   -0.48    0.31
   4   5 -13    0.59    0.42
   5   5  13    0.49    0.46
   5  -5 -13    0.12    0.45
  -5  -5  13    0.80    0.46
  -5   5 -13    0.54    0.41
   5   5 -13   -0.01    0.38
   5  -5  13    1.54    0.63
  -5  -5 -13    1.52    0.49
  -5   5  13    0.13    0.42
  -6   5 -13    1.03    0.53
  -6  -5  13    0.50    0.53
   6   5  13    1.03    0.56
   6  -5 -13    1.67    0.67
   6  -5  13    0.79    0.60
  -6  -5 -13    1.44    0.58
   6   5 -13    0.00    0.45
  -6   5  13    0.27    0.48
   7  -5 -13    0.72    0.57
   7   5  13    1.26    0.63
  -7  -5  13    0.62    0.55
  -7  -5 -13    0.69    0.49
  -7   5  13    0.05    0.51
   7  -5  13   -0.04    0.54
   0   5  14   -0.31    0.37
   0   5 -14   -0.29    0.37
   0  -5 -14    0.19    0.49
   0  -5  14    0.43    0.45
   1   5  14    1.22    0.54
   1  -5 -14    0.50    0.49
  -1  -5  14    1.20    0.54
  -1   5 -14    0.56    0.43
  -1   5  14    1.17    0.50
  -1  -5 -14    1.02    0.59
   1   5 -14    0.57    0.46
   1  -5  14    1.06    0.51
   2   5  14    0.47    0.49
  -2   5 -14    0.70    0.49
   2  -5 -14   -0.11    0.46
   2  -5  14    1.37    0.60
  -2   5  14    0.43    0.45
   2   5 -14    0.56    0.49
  -2  -5 -14    0.03    0.50
   3   5  14   -0.21    0.37
  -3   5 -14   -0.27    0.31
   3  -5 -14   -0.58    0.39
   3  -5  14    0.71    0.56
  -3   5  14    0.00    0.44
  -3  -5 -14    0.83    0.52
   3   5 -14    0.79    0.50
   4   5  14    0.03    0.41
  -4   5 -14   -0.05    0.34
   4  -5 -14   -0.88    0.34
  -4  -5 -14    0.50    0.46
  -4   5  14    0.15    0.48
   4  -5  14    0.20    0.54
   4   5 -14   -0.27    0.34
   5  -5 -14    2.11    0.75
  -5   5 -14    1.20    0.57
   5   5 -14    2.42    0.75
   5  -5  14    1.00    0.61
  -5   5  14    2.46    0.74
  -5  -5 -14    2.46    0.60
  -6   5 -14    0.57    0.50
   6   5  14    0.95    0.52
   6  -5 -14   -0.71    0.43
   6  -5  14    0.53    0.65
   6   5 -14    0.93    0.51
  -6   5  14    0.48    0.57
   0  -5  15    1.42    0.59
   0   5 -15    1.01    0.57
   0  -5 -15    0.32    0.52
   0   5  15    0.52    0.45
  -1   5 -15    0.06    0.41
   1   5  15    0.31    0.44
   1  -5 -15    0.75    0.52
   1   5 -15    0.30    0.45
  -1   5  15    0.55    0.47
  -1  -5 -15    0.49    0.58
   1  -5  15    0.90    0.50
   2   5  15    3.14    0.74
   2  -5 -15    2.75    0.81
  -2   5 -15    2.49    0.74
  -2   5  15    2.22    0.71
   2   5 -15    2.32    0.79
  -2  -5 -15    3.30    0.85
   2  -5  15    3.17    0.90
   3  -5 -15    2.86    0.88
  -3   5 -15    2.56    0.77
   3   5  15    3.01    0.77
   3  -5  15    4.22    0.99
  -3  -5 -15    2.10    0.71
  -3   5  15    3.70    0.89
   3   5 -15    2.50    0.83
   4   5  15    0.40    0.51
   4  -5 -15    0.26    0.56
  -4   5 -15   -0.06    0.38
  -4   5  15    0.69    0.48
   4  -5  15    0.91    0.60
   4   5 -15    0.60    0.52
  -4  -5 -15    0.27    0.47
  -5   5 -15    0.82    0.55
   5  -5 -15    1.47    0.67
   5   5 -15    0.78    0.55
   5  -5  15    3.21    0.94
  -5   5  15    2.77    0.86
   0   5 -16   -0.01    0.43
   0   5  16   -0.59    0.38
   0  -5 -16    0.82    0.59
   1  -5 -16    0.85    0.68
  -1   5 -16    0.80    0.57
   1   5  16   -0.14    0.46
   1   5 -16    0.80    0.48
  -1   5  16    0.02    0.44
  -1  -5 -16   -0.14    0.50
  -2   5 -16    4.87    1.03
   2  -5 -16    4.52    1.09
  -2   5  16    4.71    0.97
   2   5 -16    3.62    0.92
  -2  -5 -16    5.94    1.12
   2  -5  16    7.26    1.31
  -3   5 -16    0.87    0.57
   3  -5 -16    0.39    0.50
   3   5 -16    0.29    0.49
   3  -5  16    0.58    0.57
  -3   5  16   -0.27    0.45
  -3  -5 -16    0.68    0.60
   0   6   0   12.55    0.53
   0   6   0   12.60    0.50
   0   6   0   11.55    0.53
   1   6   0    0.29    0.12
   1   6   0    0.15    0.12
   1   6   0   -0.14    0.08
   1  -6   0   -0.03    0.09
  -1   6   0    0.04    0.11
  -1   6   0   -0.03    0.09
   2   6   0    4.02    0.26
   2  -6   0    4.80    0.38
   2   6   0    4.93    0.42
  -2   6   0    4.03    0.33
  -2   6   0    4.52    0.38
  -2  -6   0    4.38    0.36
  -3   6   0    0.19    0.16
   3   6   0   -0.15    0.12
  -3   6   0    0.01    0.13
  -3  -6   0    0.05    0.14
   3  -6   0   -0.18    0.13
   3   6   0    0.17    0.07
   4  -6   0   16.19    0.91
  -4  -6   0   16.69    0.92
  -4   6   0   16.76    0.85
  -4   6   0   17.40    0.84
   4   6   0   16.49    0.97
  -5   6   0    0.13    0.19
  -5  -6   0   -0.20    0.13
   5  -6   0    0.01    0.20
  -5   6   0    0.61    0.25
   5   6   0    0.22    0.22
   6   6   0    0.29    0.28
  -6   6   0    0.43    0.24
   6  -6   0    0.32    0.32
  -6   6   0   -0.46    0.20
  -6  -6   0    0.21    0.30
   7  -6   0    1.09    0.27
   7  -6   0   -0.01    0.29
  -7   6   0    0.41    0.29
  -7  -6   0    0.02    0.26
   7   6   0   -0.26    0.21
   8  -6   0    8.71    0.67
  -8   6   0    7.73    0.85
  -8  -6   0    8.71    0.94
   8   6   0    8.46    1.00
   8  -6   0    7.34    0.88
   9   6   0    0.06    0.35
   9  -6   0    0.34    0.41
  -9  -6   0    0.32    0.43
  -9   6   0    0.16    0.35
  10  -6   0    5.37    1.01
 -10  -6   0    5.68    1.04
 -10   6   0    6.42    1.07
  10   6   0    7.37    1.22
  11   6   0    0.00    0.47
  11  -6   0    0.67    0.53
 -11  -6   0    0.93    0.45
 -11   6   0    0.55    0.51
   0   6   1    0.05    0.10
   0   6  -1   -0.12    0.07
   0   6   1    0.01    0.11
   0   6   1    0.10    0.10
   0   6  -1   -0.07    0.08
  -1   6  -1    0.01    0.11
   1   6   1    0.22    0.12
   1   6   1    0.36    0.16
   1  -6  -1    0.18    0.11
   1   6   1   -0.03    0.10
  -1   6  -1    0.34    0.11
  -1  -6   1    0.19    0.10
   1   6  -1    0.47    0.16
  -1   6   1    0.35    0.16
   1  -6   1    0.13    0.14
  -1   6   1    0.27    0.13
   1   6  -1    0.14    0.10
   2   6   1    4.73    0.26
   2  -6  -1    4.27    0.32
  -2   6  -1    4.19    0.37
  -2   6  -1    4.49    0.31
  -2  -6   1    4.03    0.34
   2   6   1    4.61    0.40
   2   6   1    3.92    0.36
  -2   6   1    4.84    0.39
   2  -6   1    4.33    0.41
   2   6  -1    4.61    0.41
   2   6  -1    4.55    0.29
  -2   6   1    4.14    0.37
  -3   6  -1   43.88    1.36
  -3  -6   1   39.70    1.35
   3   6   1   43.95    1.50
  -3   6  -1   44.16    1.26
   3  -6  -1   44.01    1.34
  -3   6   1   43.05    1.36
   3   6  -1   42.62    1.51
  -3   6   1   42.60    1.37
   3   6  -1   41.85    1.02
  -3  -6  -1   45.24    0.91
   3  -6   1   43.14    1.48
  -3  -6  -1   41.85    1.42
  -3  -6  -1   42.67    0.90
  -4   6  -1   18.94    0.86
   4  -6  -1   19.71    0.95
  -4  -6   1   19.30    0.98
  -4   6  -1   19.51    0.89
   4   6   1   19.66    1.06
   4   6  -1   19.64    1.06
   4   6  -1   19.86    0.55
  -4  -6  -1   19.42    1.00
  -4   6   1   19.42    0.97
  -4   6   1   19.28    0.91
   4  -6   1   19.69    1.04
  -5  -6   1   -0.05    0.19
   5   6   1    0.49    0.26
   5  -6  -1    0.00    0.19
  -5   6  -1    0.09    0.16
   5  -6  -1    0.02    0.16
  -5   6  -1    0.02    0.20
  -5  -6  -1   -0.01    0.16
  -5   6   1   -0.05    0.19
   5   6  -1    0.22    0.22
   5  -6   1    0.10    0.23
   6  -6  -1    0.55    0.20
  -6   6  -1    0.08    0.20
   6  -6  -1   -0.12    0.21
   6   6   1    0.09    0.29
  -6  -6   1    0.10    0.26
  -6   6  -1    0.30    0.20
   6   6  -1    0.04    0.28
  -6   6   1   -0.21    0.23
  -6  -6  -1    0.46    0.29
   6  -6   1    0.19    0.30
  -7   6  -1    0.34    0.32
   7  -6  -1    1.06    0.29
   7  -6  -1    0.10    0.29
  -7   6  -1    0.45    0.27
   7   6   1   -0.19    0.29
  -7  -6   1    0.31    0.36
   7  -6   1    0.49    0.39
  -7   6   1    0.52    0.39
  -7  -6  -1    1.03    0.43
   7   6  -1    0.26    0.37
   8  -6  -1    0.50    0.28
  -8   6  -1   -0.39    0.24
   8   6   1   -0.22    0.29
   8  -6  -1   -0.03    0.33
  -8  -6   1   -0.30    0.29
   8   6  -1    0.19    0.39
  -8   6   1    0.22    0.41
   8  -6   1    0.21    0.37
  -8  -6  -1    0.12    0.36
   9  -6  -1    1.84    0.61
  -9  -6   1    1.45    0.60
  -9   6  -1    1.57    0.59
   9   6   1    2.03    0.66
  -9   6   1    2.08    0.61
  -9  -6  -1    1.92    0.57
   9   6  -1    1.37    0.59
   9  -6   1    0.91    0.57
 -10   6  -1    4.33    0.89
 -10  -6   1    3.77    0.87
  10  -6  -1    3.53    0.83
  10   6   1    3.59    0.90
  10   6  -1    4.31    0.98
 -10   6   1    3.83    0.85
 -10  -6  -1    4.74    0.96
  10  -6   1    5.07    1.00
 -11   6  -1    2.18    0.73
  11  -6  -1    1.39    0.66
  11   6   1    0.58    0.59
 -11  -6   1    1.83    0.74
  11  -6   1    2.42    0.79
 -11   6   1    1.84    0.74
 -11  -6  -1    2.45    0.84
  11   6  -1    1.36    0.70
   0   6  -2    5.48    0.40
   0   6   2    6.11    0.31
   0  -6   2    5.74    0.44
   0  -6  -2    6.16    0.41
   0   6   2    5.81    0.41
   0  -6   2    5.70    0.23
   0  -6   2    5.96    0.23
  -1  -6   2    7.76    0.38
   1   6   2    7.89    0.50
   1   6   2    7.79    0.43
   1  -6  -2    7.57    0.49
   1  -6  -2    7.88    0.31
  -1   6  -2    7.76    0.26
  -1   6  -2    7.51    0.48
   1  -6  -2    7.14    0.31
   1   6  -2    8.08    0.46
   1   6  -2    7.13    0.49
  -1  -6  -2    7.94    0.43
   1  -6   2    7.73    0.27
  -1   6   2    6.92    0.46
   1  -6   2    7.75    0.53
   2   6   2   10.41    0.60
   2  -6  -2    9.30    0.59
   2   6   2    9.43    0.59
  -2  -6   2    9.52    0.52
   2  -6  -2    9.20    0.42
  -2   6  -2    9.71    0.58
  -2   6  -2   10.50    0.42
   2   6  -2    9.80    0.49
   2   6  -2    9.19    0.62
   2  -6   2   10.14    0.64
  -2  -6  -2    9.71    0.43
  -2   6   2    9.47    0.57
   3  -6  -2    4.99    0.39
  -3  -6   2    5.26    0.47
   3  -6  -2    6.03    0.50
  -3   6  -2    5.82    0.38
   3   6   2    5.45    0.51
  -3   6  -2    5.31    0.45
   3   6  -2    5.48    0.52
  -3   6   2    5.97    0.52
   3  -6   2    5.65    0.53
  -3  -6  -2    5.68    0.28
   3   6  -2    5.91    0.36
  -3  -6  -2    5.65    0.49
  -4   6  -2   17.24    0.79
  -4  -6   2   15.62    0.89
   4   6   2   15.91    0.96
  -4   6  -2   16.07    0.82
   4  -6  -2   16.70    0.82
   4  -6  -2   17.34    0.89
  -4   6   2   16.39    0.91
   4   6  -2   16.42    0.60
   4   6  -2   16.32    0.99
  -4  -6  -2   16.60    0.94
   4  -6   2   16.73    1.00
  -5  -6   2    4.90    0.68
  -5   6  -2    6.12    0.52
   5  -6  -2    5.13    0.53
  -5   6  -2    4.71    0.48
   5  -6  -2    5.41    0.53
   5   6   2    5.47    0.61
  -5   6   2    5.21    0.57
   5   6  -2    5.95    0.33
  -5  -6  -2    4.08    0.60
   5  -6   2    5.42    0.76
   5   6  -2    5.79    0.65
   6  -6  -2   -0.03    0.22
   6   6   2   -0.21    0.19
  -6   6  -2    0.03    0.19
  -6   6  -2   -0.34    0.22
  -6  -6   2    0.08    0.28
   6  -6  -2    0.03    0.20
  -6  -6  -2   -0.14    0.22
  -6   6   2   -0.06    0.28
   6   6  -2    0.12    0.27
   6  -6   2   -0.01    0.27
   7  -6  -2    3.19    0.53
   7   6   2    2.69    0.68
  -7   6  -2    3.18    0.50
   7  -6  -2    2.96    0.60
  -7   6  -2    2.91    0.59
  -7  -6   2    3.11    0.68
   7   6  -2    2.39    0.63
   7  -6   2    2.10    0.60
  -7  -6  -2    1.74    0.54
  -7   6   2    2.01    0.55
  -8   6  -2    4.09    0.59
   8  -6  -2    3.96    0.60
   8   6   2    3.35    0.79
   8  -6  -2    3.58    0.71
  -8   6  -2    4.22    0.75
  -8  -6   2    2.77    0.71
  -8   6   2    4.01    0.78
  -8  -6  -2    2.91    0.68
   8  -6   2    4.12    0.83
   8   6  -2    2.93    0.72
  -9   6  -2   13.70    1.16
   9   6   2   14.55    1.40
  -9  -6   2   14.44    1.31
   9  -6  -2   14.61    1.21
   9   6  -2   14.10    1.33
  -9   6   2   14.20    1.28
   9  -6   2   13.08    1.26
  -9  -6  -2   13.18    1.24
 -10  -6   2    1.31    0.63
  10   6   2    1.80    0.68
 -10   6  -2    2.19    0.68
  10  -6  -2    2.38    0.70
  10  -6   2    2.66    0.75
  10   6  -2    2.01    0.74
 -10  -6  -2    2.12    0.68
 -10   6   2    0.96    0.56
  11   6   2    0.39    0.50
 -11  -6   2    0.70    0.60
 -11   6  -2    1.95    0.64
 -11  -6  -2    1.47    0.58
  11   6  -2    1.12    0.64
  11  -6   2    1.13    0.66
 -11   6   2    3.03    0.73
   0   6   3    0.00    0.07
   0  -6   3   -0.01    0.05
   0   6  -3   -0.17    0.10
   0   6   3    0.06    0.13
   0  -6   3    0.18    0.18
   0  -6   3   -0.03    0.05
   0  -6  -3    0.00    0.11
   1   6   3   20.18    0.88
  -1   6  -3   20.83    0.88
   1   6   3   21.41    0.77
   1  -6  -3   22.09    0.90
  -1  -6   3   20.63    0.65
   1  -6   3   20.82    0.96
  -1  -6  -3   21.13    0.79
   1   6  -3   21.62    0.92
   1   6  -3   19.95    0.81
  -1   6   3   20.97    0.88
  -2   6  -3    7.87    0.54
   2  -6  -3    8.20    0.58
  -2   6  -3    7.43    0.32
   2   6   3    8.40    0.54
   2   6   3    7.23    0.54
  -2  -6   3    7.54    0.47
   2  -6  -3    7.51    0.30
   2  -6   3    7.73    0.60
   2   6  -3    7.96    0.48
  -2   6   3    7.31    0.56
   2   6  -3    7.61    0.57
  -2   6   3    8.05    0.30
  -2  -6  -3    7.56    0.42
   3   6   3   13.41    0.80
   3  -6  -3   13.68    0.57
  -3  -6   3   14.09    0.75
  -3   6  -3   13.91    0.57
   3   6   3   14.54    0.82
  -3   6  -3   14.35    0.76
   3  -6  -3   15.58    0.83
   3  -6   3   14.48    0.90
   3   6  -3   13.50    0.63
   3   6  -3   13.80    0.85
  -3   6   3   13.37    0.80
  -3  -6  -3   14.24    0.53
   4   6   3    7.81    0.67
  -4   6  -3    6.15    0.45
  -4  -6   3    5.96    0.56
   4  -6  -3    7.03    0.57
  -4   6  -3    6.90    0.56
   4  -6  -3    6.55    0.48
   4   6  -3    7.07    0.43
  -4  -6  -3    5.91    0.58
   4  -6   3    5.41    0.65
   4   6  -3    6.80    0.65
  -4   6   3    6.86    0.63
  -4  -6  -3    6.49    0.30
  -5  -6   3    0.79    0.34
   5  -6  -3    0.27    0.20
  -5   6  -3    0.50    0.26
  -5   6  -3    0.45    0.23
   5  -6  -3    0.77    0.29
   5   6   3    1.22    0.40
   5  -6   3    0.48    0.34
  -5   6   3    1.13    0.38
   5   6  -3    1.03    0.19
   5   6  -3    0.84    0.35
  -5  -6  -3    0.28    0.27
  -6  -6   3    3.55    0.64
  -6   6  -3    3.80    0.58
   6  -6  -3    4.70    0.52
   6   6   3    3.84    0.72
   6  -6  -3    4.21    0.62
  -6   6  -3    3.57    0.53
   6   6  -3    4.89    0.35
  -6  -6  -3    4.36    0.71
   6  -6   3    3.78    0.73
   6   6  -3    3.60    0.68
  -6   6   3    4.28    0.72
   7  -6  -3    2.67    0.57
   7  -6  -3    3.80    0.60
  -7  -6   3    2.08    0.58
   7   6   3    1.68    0.61
  -7   6  -3    3.20    0.52
  -7   6  -3    2.51    0.53
  -7   6   3    2.86    0.67
   7  -6   3    3.18    0.73
   7   6  -3    2.65    0.65
  -7  -6  -3    2.23    0.58
  -8  -6   3    0.84    0.44
  -8   6  -3    1.15    0.42
   8  -6  -3    0.47    0.34
   8  -6  -3    1.05    0.44
   8   6   3    0.54    0.44
  -8   6   3    0.67    0.45
   8   6  -3    0.92    0.48
  -8  -6  -3    0.70    0.43
   8  -6   3    0.42    0.46
   9   6   3    1.73    0.69
   9  -6  -3    2.62    0.67
  -9   6  -3    2.65    0.65
  -9  -6   3    3.25    0.84
  -9   6   3    2.64    0.68
  -9  -6  -3    2.30    0.65
   9  -6   3    2.99    0.81
   9   6  -3    2.68    0.78
 -10   6  -3    0.76    0.50
  10  -6  -3    1.54    0.65
 -10  -6   3    0.50    0.46
  10   6   3    1.69    0.70
  10  -6   3    0.99    0.56
  10   6  -3    1.23    0.64
 -10   6   3    1.45    0.58
 -10  -6  -3    2.27    0.69
 -11   6  -3    1.76    0.59
 -11  -6   3    0.96    0.72
  11   6   3    0.27    0.54
  11   6  -3    1.09    0.63
  11  -6   3    0.71    0.57
 -11   6   3   -0.10    0.46
 -11  -6  -3    2.58    0.76
   0  -6   4   26.00    0.56
   0   6   4   25.88    1.04
   0  -6  -4   24.52    0.98
   0   6  -4   24.48    1.00
   0  -6   4   25.07    1.09
   0   6   4   26.13    0.70
   1   6   4    0.95    0.21
   1  -6  -4    0.87    0.25
   1   6   4    0.76    0.25
  -1  -6   4    0.92    0.18
  -1   6  -4    0.92    0.26
  -1  -6  -4    0.68    0.22
   1   6  -4    1.01    0.25
  -1   6   4    0.84    0.26
   1  -6   4    1.40    0.30
  -2  -6   4   12.87    0.63
   2  -6  -4   12.12    0.74
   2   6   4   13.29    0.70
  -2   6  -4   13.45    0.75
   2   6   4   13.21    0.78
  -2   6  -4   12.98    0.41
   2  -6   4   14.02    0.84
  -2   6   4   14.13    0.81
  -2  -6  -4   14.46    0.65
   2   6  -4   13.87    0.80
   2   6  -4   14.00    0.70
   3  -6  -4    0.07    0.17
   3   6   4    0.05    0.20
   3   6   4    0.02    0.16
  -3  -6   4    0.01    0.17
  -3   6  -4    0.13    0.13
  -3   6  -4   -0.03    0.14
   3  -6  -4    0.11    0.11
   3   6  -4    0.53    0.16
   3   6  -4    0.04    0.20
  -3  -6  -4    0.06    0.13
   3  -6   4    0.18    0.24
  -3   6   4   -0.24    0.16
  -4   6  -4    0.22    0.21
  -4  -6   4    0.45    0.26
   4  -6  -4    0.57    0.20
   4   6   4    0.78    0.30
   4  -6  -4    0.38    0.23
  -4   6  -4    0.82    0.19
   4   6  -4    0.72    0.32
   4  -6   4    0.65    0.35
  -4  -6  -4    0.65    0.18
  -4   6   4    0.13    0.23
  -4  -6  -4    1.33    0.31
   4   6  -4    0.46    0.20
   5  -6  -4    1.40    0.37
   5  -6  -4    1.70    0.36
  -5   6  -4    1.48    0.37
   5   6   4    1.82    0.47
  -5  -6   4    1.55    0.42
  -5   6  -4    2.86    0.44
   5   6  -4    1.41    0.43
  -5  -6  -4    2.02    0.48
  -5   6   4    1.18    0.40
   5  -6   4    1.67    0.51
  -5  -6  -4    1.77    0.21
   5   6  -4    2.18    0.31
   6   6   4    2.71    0.63
  -6   6  -4    4.44    0.57
  -6   6  -4    3.85    0.55
   6  -6  -4    3.87    0.59
  -6  -6   4    2.60    0.60
   6  -6  -4    3.99    0.58
   6   6  -4    3.31    0.35
  -6   6   4    3.19    0.69
   6  -6   4    3.38    0.75
   6   6  -4    4.08    0.74
  -6  -6  -4    3.47    0.64
   7   6   4    3.50    0.77
   7  -6  -4    2.95    0.59
   7  -6  -4    3.48    0.61
  -7   6  -4    3.81    0.57
  -7  -6   4    3.34    0.69
  -7   6  -4    4.21    0.63
   7  -6   4    4.46    0.88
   7   6  -4    2.53    0.66
  -7   6   4    3.18    0.69
  -7  -6  -4    3.80    0.72
   8  -6  -4    6.91    0.79
  -8   6  -4    7.16    0.93
   8   6   4    6.39    1.02
   8  -6  -4    8.39    0.78
  -8  -6   4    7.77    1.12
   8   6  -4    6.96    1.06
  -8   6   4    9.70    1.01
   8  -6   4    6.60    1.09
  -8  -6  -4    6.10    0.97
  -9   6  -4    2.08    0.59
   9   6   4    1.20    0.57
  -9  -6   4    2.20    0.70
   9   6  -4    2.09    0.71
  -9  -6  -4    1.31    0.57
  -9   6   4    1.45    0.61
   9  -6   4    1.82    0.72
  10   6   4    1.94    0.71
 -10   6  -4    2.74    0.76
 -10  -6   4    1.56    0.74
 -10  -6  -4    2.30    0.74
  10  -6   4    2.55    0.82
  10   6  -4    2.19    0.80
 -10   6   4    2.02    0.76
  11   6   4   -0.91    0.40
 -11   6  -4    1.02    0.60
 -11  -6   4   -0.13    0.50
 -11   6   4    0.48    0.61
  11  -6   4   -0.73    0.34
  11   6  -4   -0.44    0.47
 -11  -6  -4   -0.10    0.56
   0  -6  -5   -0.03    0.14
   0  -6   5    0.26    0.23
   0   6   5    0.03    0.16
   0  -6   5   -0.04    0.08
   1   6   5    5.00    0.37
  -1  -6   5    5.13    0.52
   1   6   5    4.57    0.48
   1  -6  -5    5.22    0.51
  -1  -6   5    5.26    0.34
  -1   6  -5    5.32    0.51
  -1   6   5    5.59    0.53
   1   6  -5    4.48    0.47
  -1  -6  -5    4.73    0.45
   1  -6   5    5.60    0.59
  -2   6  -5    5.81    0.26
   2   6   5    6.31    0.51
  -2   6  -5    5.49    0.53
   2  -6  -5    6.03    0.57
   2   6   5    5.80    0.56
  -2  -6   5    6.11    0.45
  -2  -6  -5    5.94    0.47
   2   6  -5    5.27    0.53
  -2   6   5    5.86    0.57
   2  -6   5    6.15    0.62
   2   6  -5    5.41    0.50
   3   6   5    0.62    0.25
  -3   6  -5    0.67    0.19
  -3  -6   5    0.48    0.25
   3   6   5    0.34    0.27
   3  -6  -5    0.42    0.26
   3  -6  -5    0.66    0.11
  -3   6  -5    0.27    0.23
   3  -6   5    0.06    0.24
   3   6  -5    0.56    0.28
  -3   6   5    0.27    0.27
  -3  -6  -5    0.56    0.20
   3   6  -5    0.73    0.26
   4   6   5    3.64    0.55
  -4  -6   5    2.86    0.51
   4  -6  -5    2.42    0.50
  -4   6  -5    3.24    0.50
  -4   6  -5    3.36    0.34
   4  -6  -5    2.81    0.30
   4  -6   5    3.82    0.71
   4   6  -5    3.42    0.45
  -4  -6  -5    2.97    0.33
  -4  -6  -5    3.11    0.54
   4   6  -5    2.42    0.50
  -4   6   5    3.29    0.54
   5  -6  -5    0.10    0.25
  -5   6  -5    0.08    0.19
   5  -6  -5    0.05    0.18
  -5  -6   5    0.51    0.33
   5   6   5    0.39    0.33
  -5   6  -5    0.18    0.24
   5  -6   5   -0.03    0.33
   5   6  -5   -0.13    0.21
   5   6  -5    0.25    0.22
  -5  -6  -5    0.18    0.16
  -5   6   5    0.53    0.34
  -5  -6  -5   -0.13    0.20
   6   6   5   -0.24    0.25
   6  -6  -5    0.12    0.24
  -6  -6   5    0.29    0.31
  -6   6  -5    0.58    0.24
  -6   6  -5    0.10    0.24
   6  -6  -5    0.23    0.26
  -6   6   5   -0.07    0.28
   6  -6   5   -0.08    0.31
   6   6  -5   -0.20    0.27
   6   6  -5    0.39    0.23
  -6  -6  -5   -0.08    0.27
  -7   6  -5    2.56    0.52
   7   6   5    2.10    0.63
   7  -6  -5    2.33    0.54
   7  -6  -5    2.44    0.53
  -7  -6   5    1.41    0.58
  -7   6  -5    2.47    0.51
  -7  -6  -5    2.17    0.58
  -7   6   5    1.98    0.62
   7  -6   5    1.78    0.65
   7   6  -5    2.91    0.70
   8   6   5    4.06    0.87
  -8  -6   5    6.00    0.98
   8  -6  -5    5.83    0.79
  -8   6  -5    5.60    0.81
  -8  -6  -5    4.78    0.85
   8   6  -5    6.79    1.06
  -8   6   5    5.76    1.02
   8  -6   5    5.37    1.02
  -9  -6   5   -0.18    0.46
  -9   6  -5    0.09    0.36
   9   6   5   -0.35    0.32
   9   6  -5    0.17    0.43
  -9   6   5    0.64    0.42
   9  -6   5    0.00    0.40
  -9  -6  -5    0.06    0.37
 -10   6  -5    1.39    0.56
  10   6   5    0.54    0.57
 -10  -6   5    1.44    0.62
 -10   6   5    2.04    0.62
 -10  -6  -5    1.54    0.58
  10  -6   5    0.45    0.55
  10   6  -5    0.22    0.46
   0  -6  -6   11.51    0.76
   0   6   6   12.56    0.50
   0  -6   6   12.25    0.45
   0  -6   6   12.14    0.81
   0   6   6   11.61    0.78
   0   6  -6   12.16    0.79
  -1  -6   6   11.86    0.55
  -1   6  -6   12.24    0.36
   1  -6  -6   11.59    0.78
   1   6   6   11.17    0.77
  -1   6  -6   11.70    0.79
   1   6   6   12.13    0.62
  -1  -6   6   11.50    0.79
  -1   6   6   10.65    0.78
   1  -6   6   12.96    0.87
  -1  -6  -6   11.67    0.74
   1   6  -6   11.57    0.76
  -2   6  -6    0.90    0.30
  -2  -6   6    1.21    0.27
  -2   6  -6    1.78    0.16
   2  -6  -6    1.61    0.39
   2   6   6    1.05    0.34
   2   6   6    1.54    0.32
  -2   6   6    1.57    0.41
  -2  -6  -6    1.15    0.32
   2   6  -6    1.38    0.32
   2  -6   6    1.06    0.33
   3   6   6    4.23    0.63
   3   6   6    4.34    0.48
  -3   6  -6    4.16    0.31
   3  -6  -6    4.63    0.63
  -3   6  -6    4.33    0.58
  -3  -6   6    4.36    0.49
   3   6  -6    4.40    0.63
  -3   6   6    3.82    0.62
   3  -6   6    5.36    0.64
  -3  -6  -6    3.88    0.42
   3   6  -6    4.37    0.56
   4   6   6    0.98    0.39
   4  -6  -6    0.70    0.28
  -4   6  -6    1.65    0.27
  -4   6  -6    0.51    0.30
   4  -6  -6    0.68    0.18
  -4  -6   6    1.03    0.35
   4   6  -6    0.90    0.36
   4  -6   6    0.76    0.41
  -4  -6  -6    0.47    0.27
  -4  -6  -6    0.47    0.24
   4   6  -6    1.14    0.33
  -4   6   6    0.61    0.33
  -5  -6   6    8.15    0.79
  -5   6  -6    6.94    0.66
   5  -6  -6    7.90    0.76
   5   6   6    7.27    0.80
   5  -6  -6    7.62    0.52
  -5   6  -6    8.06    0.58
   5   6  -6    7.42    0.61
  -5  -6  -6    7.65    0.51
   5  -6   6    7.80    0.89
  -5   6   6    6.11    0.87
   5   6  -6    9.52    0.87
  -5  -6  -6    7.82    0.77
  -6   6  -6    9.06    0.77
  -6   6  -6    9.99    0.72
   6  -6  -6    9.55    0.69
  -6  -6   6    9.90    0.93
   6   6   6    8.57    0.93
   6  -6  -6    8.56    0.82
   6   6  -6    9.88    0.68
  -6   6   6    8.94    0.94
   6  -6   6    8.73    1.01
   6   6  -6   10.41    0.96
  -6  -6  -6   10.36    0.94
   7  -6  -6    3.22    0.60
  -7   6  -6    2.71    0.54
  -7   6  -6    3.11    0.56
  -7  -6   6    3.14    0.72
   7   6   6    3.30    0.73
  -7  -6  -6    2.34    0.59
  -7   6   6    2.36    0.65
   7   6  -6    2.71    0.69
   7  -6   6    2.76    0.76
   8  -6  -6    0.19    0.33
  -8   6  -6    0.24    0.30
  -8  -6   6    0.09    0.38
   8   6   6    0.00    0.32
  -8  -6  -6   -0.46    0.23
   8  -6   6   -0.03    0.36
   8   6  -6    0.65    0.42
  -8   6   6    0.27    0.38
  -9   6  -6   -0.09    0.37
   9   6   6    0.27    0.39
  -9  -6   6    0.52    0.42
   9  -6   6    0.34    0.52
   9   6  -6    0.22    0.46
  -9  -6  -6    1.03    0.49
  -9   6   6    0.31    0.43
 -10  -6   6    0.85    0.53
  10   6   6    0.98    0.56
  10  -6   6   -0.25    0.48
 -10   6   6    0.11    0.50
  10   6  -6    1.32    0.64
 -10  -6  -6    1.00    0.47
   0   6   7    0.17    0.23
   0  -6  -7   -0.13    0.17
   0  -6   7   -0.03    0.11
   0   6  -7    0.57    0.24
   0  -6   7    0.11    0.24
   0   6   7    0.42    0.15
  -1   6  -7    1.61    0.40
  -1  -6   7    1.13    0.25
   1  -6  -7    1.35    0.38
   1   6   7    1.23    0.38
   1   6   7    1.57    0.29
  -1  -6   7    1.15    0.40
   1  -6   7    1.59    0.20
   1  -6   7    1.07    0.41
  -1   6   7    1.06    0.36
  -1  -6  -7    1.23    0.35
   1   6  -7    2.28    0.44
   2  -6  -7    4.04    0.61
  -2  -6   7    4.76    0.54
  -2   6  -7    3.80    0.60
   2   6   7    4.00    0.60
  -2  -6   7    4.48    0.43
  -2   6  -7    4.34    0.27
   2   6   7    4.28    0.44
  -2   6   7    4.15    0.65
  -2  -6  -7    4.36    0.59
   2  -6   7    4.33    0.71
   2   6  -7    4.68    0.62
   3   6   7   -0.17    0.17
  -3  -6   7    0.11    0.22
   3   6   7    0.24    0.23
  -3   6  -7   -0.07    0.22
  -3   6  -7    0.25    0.15
   3  -6  -7    0.24    0.24
  -3   6   7    0.39    0.29
   3   6  -7   -0.15    0.19
  -3  -6  -7   -0.18    0.18
   3  -6   7   -0.29    0.20
   3   6  -7   -0.27    0.20
  -4  -6   7   10.60    0.82
  -4   6  -7   11.05    0.59
   4   6   7    9.18    0.81
   4   6   7   11.04    0.90
   4  -6  -7   10.16    0.86
  -4   6  -7    8.89    0.77
   4   6  -7    9.81    0.83
  -4   6   7    9.63    0.89
  -4  -6  -7    9.74    0.67
   4   6  -7   11.23    0.79
   4  -6   7   10.91    1.04
  -5  -6   7    0.48    0.35
   5  -6  -7    1.14    0.41
  -5   6  -7    0.64    0.31
  -5   6  -7    1.03    0.30
   5   6   7   -0.05    0.27
  -5   6   7    0.04    0.31
   5  -6   7    0.83    0.44
  -5  -6  -7    0.32    0.25
   5   6  -7    0.44    0.30
   5   6  -7    0.51    0.36
  -5  -6  -7    0.49    0.29
  -6   6  -7   -0.07    0.25
   6   6   7    0.47    0.34
   6  -6  -7    0.66    0.36
  -6  -6   7    0.24    0.37
  -6   6  -7    0.81    0.29
   6  -6   7    0.50    0.43
  -6  -6  -7    0.49    0.34
   6   6  -7   -0.20    0.26
   6   6  -7    0.50    0.29
  -6   6   7    0.44    0.36
  -7   6  -7    0.16    0.29
   7  -6  -7    0.74    0.38
  -7   6  -7    0.39    0.32
   7   6   7    0.66    0.40
  -7  -6   7   -0.03    0.35
   7  -6   7    0.60    0.50
   7   6  -7    0.15    0.39
  -7   6   7    1.30    0.49
  -7  -6  -7   -0.48    0.21
  -8  -6   7    0.56    0.54
   8  -6  -7    0.63    0.40
   8   6   7    0.21    0.40
   8  -6   7    0.34    0.47
   8   6  -7    1.38    0.52
  -8   6   7    0.61    0.51
  -8  -6  -7    0.36    0.40
   9   6   7    0.58    0.46
   9  -6   7   -0.04    0.42
  -9  -6  -7   -0.09    0.41
  -9   6   7   -0.77    0.30
   9   6  -7    0.86    0.47
 -10  -6   7    0.92    0.59
  10   6   7    2.45    0.69
  10  -6   7    0.13    0.53
  10   6  -7    0.80    0.55
 -10   6   7    0.47    0.43
 -10  -6  -7    0.93    0.49
   0   6   8   29.94    1.41
   0  -6   8   32.24    0.97
   0  -6   8   31.38    1.51
   0   6  -8   30.93    1.45
   0  -6  -8   31.26    1.45
   0   6   8   30.68    1.00
   1   6   8   -0.13    0.20
  -1   6  -8   -0.11    0.21
   1   6   8    0.36    0.21
  -1  -6   8    0.10    0.18
  -1  -6   8    0.15    0.27
   1  -6  -8   -0.22    0.20
  -1   6   8   -0.23    0.22
   1  -6   8   -0.06    0.11
   1   6  -8   -0.06    0.24
  -1  -6  -8   -0.31    0.19
   1  -6   8    1.03    0.31
  -2  -6   8   14.66    1.00
  -2  -6   8   13.47    0.75
  -2   6  -8   11.52    0.89
   2  -6  -8   13.29    0.99
   2   6   8   13.38    0.80
  -2   6  -8   13.26    0.52
   2   6   8   11.66    0.90
   2   6  -8   13.31    0.95
  -2  -6  -8   13.28    0.89
   2  -6   8   12.54    1.02
  -2   6   8   13.17    0.96
  -3  -6   8    4.24    0.58
   3   6   8    4.21    0.64
  -3  -6   8    4.16    0.67
   3   6   8    3.29    0.60
  -3   6  -8    4.21    0.66
  -3   6  -8    4.06    0.33
   3  -6  -8    3.35    0.62
  -3  -6  -8    3.74    0.57
   3  -6   8    4.41    0.78
  -3   6   8    4.29    0.72
   3   6  -8    3.93    0.64
  -4  -6   8    0.51    0.32
   4  -6  -8   -0.34    0.17
  -4   6  -8    0.39    0.30
   4   6   8   -0.15    0.22
   4   6   8   -0.13    0.29
   4  -6   8    0.19    0.34
  -4   6   8   -0.16    0.27
   4   6  -8    0.17    0.28
  -4  -6  -8    0.19    0.26
   4   6  -8   -0.37    0.21
  -5  -6   8    1.46    0.46
  -5   6  -8    1.40    0.44
   5   6   8    1.43    0.48
  -5   6  -8    1.11    0.32
   5  -6  -8    1.14    0.46
  -5   6   8    1.28    0.50
   5  -6   8    0.90    0.52
   5   6  -8    2.00    0.46
   5   6  -8    1.15    0.43
  -5  -6  -8    0.43    0.36
  -5  -6  -8    1.15    0.36
   6  -6  -8    2.05    0.58
  -6   6  -8    1.96    0.50
  -6  -6   8    1.56    0.54
   6   6   8    1.41    0.55
   6  -6   8    0.49    0.44
   6   6  -8    2.25    0.50
   6   6  -8    2.27    0.61
  -6  -6  -8    0.79    0.42
  -6   6   8    1.35    0.56
  -7   6  -8    0.60    0.36
   7   6   8    1.37    0.54
   7  -6  -8    0.72    0.46
  -7  -6   8    0.64    0.50
  -7  -6  -8    0.88    0.42
   7  -6   8    0.28    0.49
  -7   6   8   -0.57    0.29
   7   6  -8    0.62    0.47
  -8  -6   8    0.33    0.46
   8   6   8   -0.70    0.31
   8  -6  -8    0.31    0.37
  -8  -6  -8    0.38    0.37
  -8   6   8   -0.18    0.31
   8  -6   8   -0.79    0.28
   8   6  -8    0.56    0.45
   9   6   8    0.31    0.49
  -9  -6   8   -0.03    0.50
   9  -6   8   -0.30    0.49
  -9   6   8    0.89    0.52
  -9  -6  -8   -0.64    0.26
   9   6  -8   -0.07    0.43
 -10  -6   8    1.26    0.75
  10   6   8    1.19    0.60
  10   6  -8    1.44    0.69
  10  -6   8    0.66    0.67
 -10   6   8    1.74    0.80
 -10  -6  -8    1.70    0.61
   0  -6   9    0.18    0.29
   0   6   9    0.46    0.17
   0  -6  -9   -0.11    0.26
   0   6   9    0.00    0.23
   0  -6   9    0.02    0.16
   0   6  -9    0.10    0.26
   1  -6  -9    9.27    0.86
   1   6   9   10.56    0.66
   1   6   9   10.04    0.85
  -1   6  -9   10.23    0.91
  -1  -6   9   12.22    0.95
  -1  -6   9   10.47    0.65
   1  -6   9   11.06    1.00
  -1  -6  -9    9.33    0.83
   1  -6   9   10.44    0.52
   1   6  -9   10.41    0.89
  -1   6   9    9.36    0.84
   2  -6  -9   12.17    1.01
  -2  -6   9   12.36    0.95
   2   6   9   12.24    0.96
   2   6   9   12.70    0.81
  -2   6  -9   11.34    0.93
  -2  -6   9   11.72    0.76
  -2  -6  -9   12.30    0.94
   2  -6   9   11.20    1.04
  -2   6   9   12.20    0.98
   2   6  -9   12.06    0.97
  -3   6  -9    7.11    0.76
  -3  -6   9    7.14    0.76
   3  -6  -9    6.86    0.93
   3   6   9    7.34    0.70
   3   6   9    7.07    0.77
  -3  -6   9    6.32    0.64
  -3   6   9    6.98    0.95
   3  -6   9    7.17    1.02
   3   6  -9    7.55    0.79
  -3  -6  -9    6.12    0.77
   4   6   9    1.17    0.42
  -4   6  -9    1.35    0.44
  -4  -6   9    1.91    0.46
  -4  -6   9    1.37    0.43
   4  -6  -9    1.33    0.49
   4   6   9    1.04    0.42
   4   6  -9    0.97    0.40
   4  -6   9    0.61    0.51
  -4   6   9    1.29    0.50
  -4  -6  -9    0.45    0.34
   5   6   9    1.35    0.50
  -5  -6   9    1.82    0.52
  -5   6  -9    0.72    0.39
   5  -6  -9    1.52    0.54
  -5  -6  -9    1.43    0.43
   5  -6   9    1.51    0.61
  -5   6   9    1.50    0.59
   5   6  -9    1.76    0.47
   5   6  -9    2.13    0.57
  -5  -6  -9    2.02    0.53
   6  -6  -9    1.54    0.54
   6   6   9    2.12    0.64
  -6  -6   9    2.51    0.67
  -6   6  -9    1.48    0.46
   6   6  -9    1.42    0.46
  -6  -6  -9    1.55    0.48
   6  -6   9    3.83    0.86
   6   6  -9    2.03    0.60
  -6   6   9    1.92    0.61
  -7   6  -9    0.88    0.43
  -7  -6   9    1.16    0.54
   7  -6  -9    1.56    0.58
   7   6   9    0.75    0.50
   7  -6   9    1.34    0.56
  -7  -6  -9    0.61    0.42
  -7   6   9    0.61    0.53
   7   6  -9    0.99    0.51
  -8  -6   9    0.16    0.42
   8  -6  -9    0.06    0.42
   8   6   9   -0.14    0.39
  -8   6   9   -0.06    0.38
   8   6  -9    0.65    0.51
   8  -6   9    0.72    0.52
  -8  -6  -9    0.30    0.35
  -9  -6   9    0.92    0.58
   9   6   9    1.59    0.64
  -9   6   9    0.22    0.51
  -9  -6  -9    0.99    0.56
   9  -6   9    0.45    0.51
   9   6  -9    0.66    0.57
   0   6 -10    0.51    0.35
   0  -6  10    0.54    0.38
   0   6  10    0.91    0.39
   0  -6  10    0.37    0.22
   0  -6 -10    0.68    0.38
  -1  -6  10    2.56    0.61
   1  -6 -10    2.66    0.61
  -1  -6  10    3.26    0.48
   1   6  10    3.70    0.42
   1   6  10    2.90    0.61
  -1   6 -10    1.99    0.54
   1   6 -10    2.42    0.57
  -1   6  10    2.20    0.57
  -1  -6 -10    3.54    0.68
   1  -6  10    3.35    0.71
   2   6  10    6.85    0.61
  -2  -6  10    7.20    0.74
   2  -6 -10    6.49    0.92
  -2  -6  10    6.45    0.62
  -2   6 -10    6.11    0.86
   2   6  10    5.87    0.83
   2   6 -10    7.69    0.84
  -2  -6 -10    7.07    0.93
   2  -6  10    7.44    0.87
  -2   6  10    6.89    0.94
   3   6  10    3.55    0.67
   3   6  10    3.64    0.64
  -3  -6  10    4.11    0.62
  -3  -6  10    4.35    0.74
   3  -6 -10    4.36    0.77
  -3   6 -10    3.66    0.68
  -3  -6 -10    4.49    0.71
   3   6 -10    3.03    0.66
   3  -6  10    3.77    0.78
  -3   6  10    4.43    0.79
  -4  -6  10    0.39    0.34
  -4   6 -10    0.24    0.34
   4   6  10    0.84    0.40
  -4  -6  10    0.27    0.28
   4  -6 -10    0.16    0.33
   4   6  10    0.37    0.31
  -4  -6 -10    0.12    0.29
   4  -6  10    0.70    0.39
   4   6 -10    0.45    0.35
  -4   6  10    0.44    0.37
  -5  -6  10    2.61    0.62
   5  -6 -10    3.97    0.79
  -5  -6  10    3.27    0.66
   5   6  10    3.22    0.72
  -5   6 -10    3.15    0.64
   5  -6  10    3.57    0.84
  -5  -6 -10    2.73    0.61
  -5  -6 -10    2.27    0.51
   5   6 -10    2.81    0.65
  -5   6  10    2.37    0.65
  -6  -6  10    0.61    0.46
  -6   6 -10    0.18    0.34
   6   6  10    0.44    0.43
   6  -6 -10    1.25    0.54
   6  -6  10    1.26    0.53
  -6  -6 -10    0.46    0.38
   6   6 -10    0.47    0.42
  -6   6  10    0.89    0.55
   6   6 -10    0.93    0.47
  -7  -6  10    0.77    0.51
   7   6  10    0.32    0.42
  -7   6 -10    1.21    0.46
   7  -6 -10    0.20    0.40
   7   6 -10    0.80    0.45
   7  -6  10    0.91    0.58
  -7  -6 -10    0.70    0.41
  -7   6  10    0.03    0.38
  -8  -6  10    4.13    0.91
   8  -6 -10    2.64    0.75
   8   6  10    3.01    0.84
  -8   6  10    3.35    0.90
   8  -6  10    3.08    0.94
   8   6 -10    2.83    0.80
  -8  -6 -10    3.05    0.73
   9   6  10    0.66    0.53
  -9  -6  10    0.99    0.59
   9  -6  10    0.12    0.62
  -9  -6 -10   -0.44    0.43
  -9   6  10   -0.28    0.43
   0  -6  11    0.01    0.25
   0   6 -11    0.02    0.27
   0   6  11    0.12    0.28
   0  -6 -11    0.56    0.37
  -1  -6  11   -0.11    0.24
  -1   6 -11   -0.14    0.29
   1  -6 -11    0.23    0.34
  -1  -6  11    0.12    0.37
   1   6  11   -0.04    0.28
  -1  -6 -11    0.40    0.38
  -1   6  11   -0.19    0.28
   1  -6  11    0.35    0.31
   1   6 -11    0.38    0.33
   2  -6 -11   -0.02    0.29
  -2  -6  11    0.03    0.24
   2   6  11    0.33    0.28
  -2  -6  11    0.18    0.26
  -2   6 -11    0.35    0.32
   2   6  11    0.14    0.30
   2   6 -11   -0.04    0.32
  -2   6  11    0.43    0.37
  -2  -6 -11    0.01    0.29
   2  -6  11    0.76    0.41
  -3  -6  11    6.26    0.66
  -3   6 -11    5.87    0.89
  -3  -6  11    6.86    0.81
   3  -6 -11    6.46    0.96
   3   6  11    6.24    0.71
   3   6  11    6.43    0.91
   3  -6  11    6.34    1.07
  -3  -6 -11    6.67    0.92
   3   6 -11    5.35    0.87
  -3   6  11    6.42    0.99
   4  -6 -11   -0.16    0.30
  -4  -6  11   -0.08    0.28
  -4  -6  11    0.75    0.33
   4   6  11    0.50    0.34
  -4   6 -11    0.33    0.34
   4   6  11    0.24    0.32
  -4  -6 -11   -0.30    0.27
  -4   6  11    0.21    0.40
   4  -6  11    0.05    0.46
   4   6 -11   -0.56    0.20
  -5  -6  11    0.62    0.44
   5  -6 -11    0.97    0.49
  -5  -6  11    0.83    0.43
   5   6  11    1.77    0.54
  -5   6 -11    2.37    0.57
   5  -6  11    1.83    0.71
   5   6 -11    1.50    0.55
  -5  -6 -11    1.96    0.53
  -5   6  11    1.28    0.57
  -5  -6 -11    1.41    0.46
   6  -6 -11    0.29    0.46
  -6   6 -11    0.39    0.34
  -6  -6  11   -0.12    0.36
   6   6  11   -0.49    0.29
  -6  -6  11    0.44    0.39
  -6  -6 -11   -0.15    0.28
  -6   6  11    0.09    0.38
   6  -6  11    0.04    0.40
   6   6 -11    0.40    0.41
   7  -6 -11    0.44    0.51
   7   6  11    1.63    0.59
  -7  -6  11    1.27    0.61
  -7   6  11    0.65    0.53
   7  -6  11    1.10    0.69
  -7  -6 -11    1.33    0.49
   8  -6 -11    0.92    0.60
   8   6  11    1.06    0.52
  -8  -6  11    0.58    0.58
  -8   6  11    0.55    0.62
  -8  -6 -11    0.52    0.49
   8  -6  11    0.10    0.61
   0  -6  12    7.79    0.91
   0   6  12    6.96    0.95
   0   6 -12    6.23    0.97
   0  -6 -12    6.71    1.01
  -1   6 -12    4.21    0.80
  -1  -6  12    4.26    0.82
   1   6  12    3.63    0.72
   1  -6 -12    3.26    0.77
  -1   6  12    4.71    0.84
   1   6 -12    4.06    0.79
  -1  -6 -12    4.41    0.82
   1  -6  12    5.39    0.89
  -2  -6  12    5.99    0.90
   2   6  12    6.02    0.91
  -2   6 -12    5.55    0.90
   2  -6 -12    5.54    0.94
   2   6 -12    5.54    0.94
  -2   6  12    5.99    0.96
  -2  -6 -12    5.89    0.95
   2  -6  12    5.32    0.93
   3   6  12    0.12    0.34
  -3   6 -12    0.73    0.41
   3  -6 -12   -0.25    0.36
  -3  -6  12    0.27    0.37
  -3  -6  12    0.18    0.31
   3   6  12    0.57    0.33
  -3   6  12    0.84    0.49
   3   6 -12   -0.20    0.33
   3  -6  12    0.49    0.48
  -3  -6 -12    0.10    0.37
   4   6  12    1.25    0.46
   4   6  12    1.56    0.55
   4  -6 -12    1.40    0.59
  -4   6 -12    0.65    0.43
  -4  -6  12    2.15    0.58
  -4  -6  12    1.12    0.46
   4   6 -12    1.56    0.57
   4  -6  12    1.39    0.66
  -4   6  12    1.96    0.64
  -4  -6 -12    1.22    0.48
   5  -6 -12    0.42    0.46
  -5  -6  12    0.63    0.43
   5   6  12   -0.02    0.29
  -5  -6  12   -0.15    0.33
  -5   6 -12   -0.01    0.33
   5  -6  12    0.02    0.49
  -5   6  12   -0.47    0.26
  -5  -6 -12    0.46    0.36
   5   6 -12   -0.17    0.36
  -6  -6  12    0.31    0.44
   6   6  12    0.37    0.38
   6  -6 -12   -0.28    0.39
  -6   6 -12    0.80    0.45
  -6  -6 -12    0.79    0.42
   6   6 -12    0.23    0.39
  -6   6  12   -1.00    0.34
   7  -6 -12    0.81    0.49
   7   6  12    0.36    0.38
  -7  -6  12   -0.29    0.41
  -7   6  12   -0.36    0.41
  -7  -6 -12    0.51    0.44
   7  -6  12   -0.11    0.46
   0   6  13    0.26    0.37
   0  -6  13    0.73    0.49
   0   6 -13   -0.06    0.31
   0  -6 -13    0.13    0.36
   1  -6 -13    4.07    0.87
  -1   6 -13    3.43    0.78
  -1  -6  13    3.51    0.77
   1   6  13    3.14    0.70
   1   6 -13    2.57    0.69
   1  -6  13    4.26    0.83
  -1   6  13    3.19    0.74
  -1  -6 -13    3.56    0.80
  -2   6 -13   -0.26    0.29
   2  -6 -13    0.67    0.46
   2   6  13    0.48    0.44
  -2  -6  13    0.51    0.43
  -2   6  13    0.47    0.39
  -2  -6 -13   -0.18    0.38
   2  -6  13    0.03    0.37
   2   6 -13   -0.07    0.38
   3  -6 -13    3.66    0.88
  -3  -6  13    2.81    0.68
   3   6  13    3.20    0.71
  -3   6 -13    2.11    0.64
  -3  -6 -13    3.89    0.84
  -3   6  13    3.72    0.83
   3   6 -13    2.61    0.74
   3  -6  13    2.48    0.76
   4  -6 -13    0.50    0.55
  -4   6 -13    1.35    0.56
   4   6  13    1.04    0.52
   4  -6  13    1.91    0.77
  -4  -6 -13    1.73    0.57
   4   6 -13    1.08    0.53
  -4   6  13    1.18    0.55
  -5   6 -13    4.54    0.85
   5  -6 -13    5.45    1.06
   5   6  13    5.10    0.90
   5   6 -13    4.98    0.96
   5  -6  13    3.00    0.93
  -5  -6 -13    5.08    0.84
  -5   6  13    3.38    0.86
  -6   6 -13    0.47    0.49
   6   6  13    0.82    0.53
   6  -6 -13   -0.08    0.43
  -6   6  13    0.77    0.56
  -6  -6 -13    1.08    0.50
   6   6 -13    1.23    0.62
   6  -6  13    2.17    0.84
   7  -6 -13    1.58    0.77
   7   6  13    3.36    0.82
  -7   6  13    3.10    0.89
  -7  -6 -13    3.55    0.74
   7  -6  13    2.78    0.92
   0   6  14    1.13    0.56
   0  -6  14    2.42    0.69
   0  -6 -14    1.74    0.65
   0   6 -14    0.94    0.53
   1  -6 -14    0.82    0.50
  -1  -6  14    0.12    0.39
  -1   6 -14   -0.50    0.32
   1   6  14    0.54    0.45
   1  -6  14    0.68    0.47
   1   6 -14    0.34    0.40
  -1  -6 -14   -0.05    0.40
  -1   6  14    0.24    0.39
   2  -6 -14    3.27    0.87
  -2   6 -14    2.80    0.75
  -2  -6  14    2.64    0.69
   2   6  14    2.01    0.66
  -2  -6 -14    3.21    0.79
   2   6 -14    2.98    0.78
  -2   6  14    3.10    0.78
   2  -6  14    2.84    0.76
   3   6  14    1.93    0.64
   3  -6 -14    1.87    0.71
  -3   6 -14    1.27    0.58
  -3  -6 -14    0.74    0.54
  -3   6  14    0.74    0.53
   3   6 -14    1.21    0.61
   3  -6  14    1.42    0.60
  -4   6 -14    0.68    0.51
   4   6  14    2.53    0.72
   4  -6 -14    1.42    0.69
   4  -6  14    3.06    0.92
  -4   6  14    1.61    0.69
  -4  -6 -14    1.88    0.67
   4   6 -14    2.54    0.75
  -5   6 -14    5.26    0.93
   5  -6 -14    4.97    1.10
   5  -6  14    4.78    1.14
  -5  -6 -14    4.84    0.88
  -5   6  14    3.45    0.94
   5   6 -14    5.39    1.03
   6  -6 -14    0.81    0.64
  -6   6 -14    0.88    0.59
   6  -6  14    1.57    0.80
  -6   6  14    1.49    0.68
   6   6 -14    1.75    0.63
  -6  -6 -14    1.38    0.55
   0   6  15    0.53    0.44
   0   6 -15   -0.16    0.35
   0  -6 -15    0.26    0.45
   0  -6  15   -0.03    0.46
   1  -6 -15    0.38    0.52
  -1   6 -15    0.47    0.52
   1   6  15   -0.20    0.36
  -1  -6 -15    0.71    0.55
   1  -6  15    1.80    0.60
  -1   6  15   -0.17    0.36
   1   6 -15   -0.05    0.44
   2   6  15    0.27    0.43
  -2   6 -15   -0.23    0.38
   2  -6 -15   -0.36    0.44
  -2  -6 -15    0.92    0.62
  -2   6  15    0.13    0.41
   2   6 -15    0.85    0.48
   2  -6  15   -0.08    0.49
   3  -6 -15    2.61    0.80
  -3   6 -15    2.34    0.73
   3   6  15    2.02    0.72
  -3  -6 -15    1.52    0.65
   3   6 -15    1.50    0.64
   3  -6  15    2.14    0.78
  -3   6  15    1.65    0.70
   4  -6 -15    2.71    0.81
   4   6  15    2.04    0.72
  -4   6 -15    1.49    0.63
   4   6 -15    1.90    0.68
  -4  -6 -15    2.13    0.73
  -4   6  15    2.29    0.73
   4  -6  15    2.49    0.82
   5  -6 -15    1.26    0.78
  -5   6 -15    3.06    0.77
  -5   6  15    2.66    0.87
   5  -6  15    4.18    0.98
   5   6 -15    1.58    0.70
   0  -6 -16   -0.30    0.46
   0   6 -16    0.13    0.49
   0   6  16    0.19    0.47
  -1   6 -16    2.39    0.75
   1  -6 -16    2.19    0.80
   1   6  16    1.35    0.63
  -1   6  16    2.06    0.73
  -1  -6 -16    2.46    0.85
   1   6 -16    0.90    0.58
  -2   6 -16   -0.42    0.43
   2   6  16    0.75    0.54
  -2  -6 -16   -0.20    0.47
  -2   6  16    0.04    0.46
   2   6 -16    0.03    0.49
   2  -6  16    0.17    0.58
  -3   6 -16    0.29    0.46
   3   6  16    1.06    0.68
   3  -6 -16    0.98    0.72
   3   6 -16    1.79    0.68
  -3  -6 -16    1.62    0.70
   3  -6  16    1.02    0.66
  -3   6  16    0.01    0.47
   0   7   0    0.21    0.14
   0   7   0   -0.21    0.09
   0   7   0   -0.09    0.11
   1   7   0    0.09    0.12
   1  -7   0    0.27    0.13
  -1   7   0    0.04    0.10
   1   7   0   -0.04    0.09
  -1   7   0   -0.12    0.09
   1   7   0   -0.07    0.07
   2  -7   0   39.38    1.23
   2   7   0   38.61    1.00
  -2  -7   0   38.48    1.20
  -2   7   0   38.40    1.24
  -2   7   0   37.63    1.12
   2   7   0   38.88    1.32
   3   7   0    0.71    0.22
   3  -7   0    0.01    0.17
  -3   7   0   -0.24    0.11
  -3   7   0   -0.05    0.12
  -3  -7   0    0.00    0.13
   3   7   0    0.14    0.09
  -4   7   0   13.73    0.76
   4  -7   0   13.52    0.84
  -4  -7   0   13.19    0.83
   4   7   0   14.86    0.91
  -4   7   0   13.34    0.78
   5   7   0    0.53    0.22
  -5  -7   0    0.06    0.21
  -5   7   0   -0.15    0.16
  -5   7   0    0.17    0.19
   5  -7   0   -0.09    0.21
  -6  -7   0    4.47    0.71
   6   7   0    3.74    0.69
  -6   7   0    4.30    0.58
   6  -7   0    5.36    0.78
  -6   7   0    4.43    0.67
  -7   7   0   -0.64    0.20
   7  -7   0    0.06    0.22
   7  -7   0    0.01    0.30
   7   7   0    0.06    0.28
  -7  -7   0    0.46    0.33
  -8   7   0   -0.11    0.32
   8  -7   0    0.07    0.26
   8  -7   0    0.83    0.42
  -8  -7   0   -0.07    0.32
   8   7   0   -0.05    0.32
  -9   7   0    0.47    0.36
  -9  -7   0   -0.53    0.25
   9  -7   0    0.43    0.41
   9   7   0   -0.14    0.35
  10   7   0    4.69    1.00
 -10   7   0    7.58    1.12
 -10  -7   0    6.09    1.07
  10  -7   0    7.16    1.15
 -11  -7   0   -0.15    0.35
  11   7   0    0.99    0.57
  11  -7   0   -0.21    0.39
 -11   7   0    0.04    0.48
   0   7  -1   32.74    0.86
   0   7   1   31.85    1.01
   0  -7   1   33.00    1.11
   0   7   1   32.46    1.03
   0   7   1   33.54    0.96
   0   7  -1   31.74    1.03
  -1   7  -1   12.59    0.47
   1  -7  -1   12.27    0.53
  -1   7  -1   12.49    0.64
   1   7   1   12.32    0.59
  -1  -7   1   12.03    0.52
   1   7   1   11.42    0.59
   1   7   1   12.12    0.54
   1   7  -1   12.60    0.66
  -1   7   1   11.00    0.60
   1  -7   1   12.01    0.63
  -1   7   1   11.98    0.57
   1   7  -1   12.27    0.56
  -2   7  -1   24.30    0.96
   2   7   1   23.24    0.95
  -2   7  -1   24.93    0.79
  -2  -7   1   24.24    0.89
   2  -7  -1   23.77    0.84
   2   7   1   24.26    0.98
   2   7   1   24.06    0.73
  -2   7   1   23.35    0.91
   2   7  -1   24.20    0.78
   2  -7   1   23.25    0.98
   2   7  -1   24.15    1.02
  -2   7   1   25.93    1.00
   3   7   1    1.97    0.37
   3  -7  -1    2.05    0.35
  -3   7  -1    1.84    0.34
  -3   7  -1    1.51    0.27
  -3  -7   1    1.72    0.34
  -3   7   1    1.90    0.35
   3   7  -1    2.06    0.40
  -3  -7  -1    2.43    0.40
   3   7  -1    2.31    0.21
  -3  -7  -1    1.91    0.19
  -3   7   1    2.29    0.37
   3  -7   1    1.85    0.38
   4  -7  -1    3.37    0.49
  -4  -7   1    3.47    0.52
   4   7   1    3.89    0.61
  -4   7  -1    3.55    0.46
  -4   7  -1    3.37    0.47
  -4   7   1    4.08    0.52
   4   7  -1    3.89    0.61
  -4   7   1    3.11    0.48
  -4  -7  -1    3.81    0.55
   4   7  -1    4.18    0.24
   4  -7   1    3.43    0.56
  -5   7  -1    0.68    0.27
   5  -7  -1    0.87    0.32
  -5   7  -1    0.16    0.24
  -5  -7   1    0.59    0.28
   5   7   1    0.44    0.31
   5   7  -1    0.50    0.29
  -5   7   1    1.09    0.31
  -5   7   1    0.70    0.27
   5  -7   1    0.59    0.32
  -5  -7  -1    0.41    0.25
  -6   7  -1    7.03    0.63
   6  -7  -1    6.82    0.70
  -6  -7   1    5.83    0.80
  -6   7  -1    6.04    0.58
   6   7   1    6.64    0.76
   6  -7  -1    5.27    0.56
  -6  -7  -1    7.17    0.77
  -6   7   1    6.70    0.69
   6  -7   1    6.26    0.87
   6   7  -1    5.35    0.82
   7   7   1   11.51    1.06
  -7   7  -1   11.00    0.79
  -7  -7   1   11.48    1.02
   7  -7  -1   11.18    0.81
   7  -7  -1   11.97    0.98
  -7   7  -1   10.98    0.90
  -7   7   1   10.83    0.96
  -7  -7  -1   11.04    0.99
   7  -7   1   10.99    1.00
   7   7  -1   10.72    1.05
  -8   7  -1   12.68    1.05
   8  -7  -1   11.85    1.04
  -8  -7   1   13.97    1.19
   8  -7  -1   12.09    0.85
   8   7   1   12.22    1.17
  -8   7   1   11.92    1.08
   8   7  -1   12.01    1.17
   8  -7   1   12.54    0.85
   8  -7   1   10.76    1.09
  -8  -7  -1   13.81    1.21
  -9   7  -1   -0.50    0.27
   9  -7  -1    0.96    0.53
   9   7   1    0.17    0.40
  -9  -7   1    0.46    0.45
  -9   7   1   -0.04    0.32
   9   7  -1    0.44    0.48
  -9  -7  -1    0.09    0.31
   9  -7   1    1.31    0.55
  10  -7  -1    0.44    0.48
  10   7   1    0.13    0.51
 -10  -7   1   -0.16    0.43
 -10   7  -1    0.58    0.48
 -10  -7  -1    0.40    0.54
  10   7  -1    1.18    0.58
  10  -7   1    0.11    0.48
 -10   7   1    0.86    0.54
  11  -7  -1    0.15    0.54
 -11  -7   1    0.42    0.54
 -11   7  -1    0.28    0.51
  11   7   1    0.30    0.47
  11   7  -1   -0.24    0.48
 -11  -7  -1   -0.23    0.49
  11  -7   1    0.23    0.47
 -11   7   1    1.62    0.61
   0  -7  -2    0.06    0.11
   0   7   2    0.40    0.10
   0   7  -2   -0.13    0.09
   0  -7   2   -0.03    0.11
   0   7   2   -0.18    0.10
  -1  -7   2   54.95    1.31
  -1   7  -2   55.47    1.55
   1   7   2   53.23    1.55
   1   7   2   54.89    1.47
   1  -7  -2   54.50    1.28
  -1   7  -2   57.50    1.14
  -1   7   2   54.77    1.54
   1   7  -2   55.18    1.64
   1   7  -2   55.24    1.48
  -1  -7  -2   57.15    1.46
   1  -7   2   58.06    1.14
   1  -7   2   54.63    1.67
  -1   7   2   55.62    1.57
   2   7   2    8.37    0.58
  -2   7  -2    9.73    0.60
   2   7   2    8.77    0.56
  -2  -7   2    8.91    0.51
   2  -7  -2    7.99    0.41
  -2   7  -2    9.34    0.40
   2  -7   2    9.29    0.65
  -2   7   2    9.42    0.60
   2   7  -2    9.26    0.62
  -2  -7  -2    9.52    0.46
  -2   7   2    8.52    0.58
   2   7  -2    9.06    0.49
   3  -7  -2    5.76    0.43
  -3  -7   2    5.49    0.48
  -3   7  -2    6.13    0.52
  -3   7  -2    6.43    0.40
   3   7   2    5.88    0.53
   3  -7  -2    6.06    0.52
   3   7  -2    5.80    0.57
   3   7  -2    5.48    0.39
  -3  -7  -2    6.06    0.33
   3  -7   2    6.65    0.60
  -3   7   2    5.83    0.52
  -3  -7  -2    5.27    0.50
  -4   7  -2   13.41    0.70
  -4  -7   2   13.97    0.85
   4  -7  -2   12.51    0.78
  -4   7  -2   14.23    0.80
   4  -7  -2   13.99    0.75
   4   7   2   14.61    0.92
   4  -7   2   13.84    0.93
  -4  -7  -2   13.98    0.89
   4   7  -2   14.22    0.57
   4   7  -2   14.02    0.92
  -4   7   2   13.17    0.83
  -5  -7   2   15.92    1.00
   5   7   2   17.14    1.11
  -5   7  -2   14.64    0.85
  -5   7  -2   15.71    0.84
   5  -7  -2   14.95    0.88
   5  -7  -2   14.83    0.89
  -5   7   2   15.17    0.97
   5  -7   2   14.84    1.05
  -5  -7  -2   16.10    1.01
   5   7  -2   15.24    1.06
   5   7  -2   16.44    0.58
   6  -7  -2    0.09    0.25
  -6   7  -2    0.60    0.31
   6  -7  -2    1.25    0.29
   6   7   2    0.11    0.30
  -6   7  -2    0.22    0.22
  -6  -7   2    0.39    0.33
   6   7  -2    0.51    0.37
   6  -7   2    0.58    0.37
  -6  -7  -2    0.36    0.30
  -6   7   2    0.16    0.28
   7  -7  -2   16.84    1.00
   7   7   2   16.74    1.30
  -7   7  -2   15.47    1.05
   7  -7  -2   16.20    1.09
  -7   7  -2   17.58    1.00
  -7  -7   2   16.26    1.21
  -7  -7  -2   16.32    1.20
   7   7  -2   18.91    1.36
  -7   7   2   17.65    1.21
   7  -7   2   17.58    1.31
   8  -7  -2    0.54    0.35
  -8   7  -2    1.09    0.46
   8  -7  -2    1.04    0.47
  -8  -7   2    0.88    0.50
  -8   7  -2    0.47    0.30
  -8   7   2    0.73    0.48
   8   7  -2    0.48    0.44
   8  -7   2    0.88    0.50
  -8  -7  -2    0.79    0.41
   9   7   2   -0.08    0.33
  -9  -7   2   -0.53    0.28
  -9   7  -2    0.12    0.36
   9  -7  -2   -0.11    0.33
  -9  -7  -2    0.63    0.48
   9  -7   2    0.16    0.42
  -9   7   2    0.75    0.47
   9   7  -2   -0.03    0.41
 -10   7  -2    0.31    0.44
  10  -7  -2   -0.17    0.39
 -10  -7   2   -0.25    0.42
  10   7   2    0.32    0.48
 -10   7   2    0.87    0.48
  10  -7   2   -0.47    0.44
  10   7  -2   -0.03    0.43
 -10  -7  -2   -0.11    0.36
 -11  -7   2    0.33    0.50
  11   7   2    1.50    0.71
 -11   7  -2    1.53    0.68
  11   7  -2    1.38    0.72
 -11   7   2    1.60    0.59
 -11  -7  -2    0.61    0.48
  11  -7   2    1.39    0.66
   0  -7  -3   10.98    0.63
   0   7   3   12.35    0.46
   0  -7   3   12.54    0.34
   0   7   3   12.30    0.68
   0   7  -3   12.46    0.67
   0  -7   3   12.55    0.35
   0  -7   3   13.20    0.74
   1   7   3  155.70    3.27
  -1  -7   3  162.91    3.01
  -1   7  -3  161.54    3.42
   1  -7  -3  158.62    2.92
   1  -7  -3  159.81    2.90
   1  -7  -3  161.27    3.46
   1   7  -3  159.78    3.33
  -1   7   3  151.25    3.41
   1   7  -3  153.27    3.57
  -1  -7  -3  161.87    3.26
   1  -7   3  163.31    3.71
  -2   7  -3   13.65    0.44
  -2  -7   3   13.56    0.64
   2   7   3   12.73    0.69
   2   7   3   13.07    0.75
   2  -7  -3   13.47    0.77
  -2   7  -3   13.73    0.75
   2  -7  -3   12.82    0.44
   2   7  -3   13.53    0.80
  -2   7   3   12.65    0.75
   2  -7   3   12.20    0.80
   2   7  -3   12.71    0.64
  -2  -7  -3   12.83    0.59
   3  -7  -3   -0.03    0.17
  -3   7  -3    0.71    0.25
  -3  -7   3    0.46    0.24
   3   7   3    0.75    0.30
   3  -7  -3    0.62    0.19
  -3   7  -3    1.19    0.19
   3   7   3    0.87    0.30
  -3  -7  -3    0.50    0.17
   3   7  -3    0.79    0.29
   3   7  -3    1.22    0.22
   3  -7   3    0.59    0.30
  -3   7   3    0.70    0.26
   4   7   3    9.09    0.76
   4  -7  -3    9.44    0.70
  -4  -7   3    9.38    0.69
  -4   7  -3   10.03    0.70
  -4   7  -3    9.91    0.57
   4  -7  -3    9.56    0.57
  -4   7   3   10.22    0.77
   4   7  -3    9.71    0.53
   4  -7   3    9.78    0.84
  -4  -7  -3    9.21    0.72
   4   7  -3    8.81    0.75
  -4  -7  -3    9.34    0.38
  -5   7  -3    9.63    0.71
   5  -7  -3    9.15    0.66
  -5  -7   3   10.51    0.83
   5   7   3    9.75    0.87
   5  -7  -3   10.43    0.75
  -5   7  -3    9.53    0.64
  -5   7   3   10.26    0.83
   5  -7   3   10.42    0.93
   5   7  -3   10.29    0.53
  -5  -7  -3    9.62    0.81
   5   7  -3   10.22    0.89
   6  -7  -3    1.10    0.33
   6  -7  -3    0.97    0.35
  -6   7  -3    1.68    0.43
   6   7   3    1.27    0.47
  -6   7  -3    1.20    0.35
  -6  -7   3    0.96    0.38
   6   7  -3    1.18    0.45
  -6   7   3    0.67    0.40
   6  -7   3    1.32    0.51
  -6  -7  -3    0.77    0.35
   7  -7  -3    0.36    0.32
  -7   7  -3    0.30    0.30
  -7   7  -3    0.37    0.29
   7  -7  -3    0.09    0.25
   7   7   3    0.22    0.34
  -7  -7   3    0.12    0.37
   7  -7   3    0.31    0.40
  -7  -7  -3    0.32    0.33
   7   7  -3    0.70    0.45
  -7   7   3    0.11    0.31
   8  -7  -3    0.20    0.26
   8  -7  -3    0.55    0.36
  -8   7  -3    0.64    0.33
   8   7   3   -0.05    0.31
  -8  -7   3   -0.15    0.32
  -8   7  -3    0.29    0.31
   8  -7   3    0.51    0.44
  -8   7   3   -0.12    0.29
  -8  -7  -3   -0.06    0.29
   8   7  -3    0.66    0.46
  -9  -7   3   -0.33    0.36
   9  -7  -3   -0.30    0.30
   9   7   3   -0.01    0.37
  -9   7  -3   -0.23    0.32
  -9   7   3   -0.44    0.28
  -9  -7  -3    1.16    0.44
   9  -7   3   -0.15    0.39
   9   7  -3    0.25    0.40
 -10  -7   3   -0.22    0.37
 -10   7  -3    0.73    0.44
  10   7   3   -0.21    0.35
 -10   7   3    1.01    0.48
  10  -7   3    0.66    0.44
  10   7  -3    1.13    0.55
 -10  -7  -3    0.27    0.40
  11   7   3    2.24    0.84
 -11   7  -3    2.71    0.77
 -11  -7   3    1.69    0.83
  11   7  -3    1.35    0.74
  11  -7   3    2.42    0.85
 -11   7   3    4.30    0.97
 -11  -7  -3    1.94    0.80
   0   7  -4    0.28    0.19
   0  -7  -4    0.10    0.15
   0  -7   4    0.14    0.19
   0   7   4    0.25    0.19
   1   7   4   21.93    0.81
  -1  -7   4   20.62    1.03
   1   7   4   21.17    0.99
  -1   7  -4   21.22    0.96
  -1  -7   4   22.27    0.69
   1  -7  -4   22.00    1.00
   1   7  -4   19.82    0.90
  -1   7   4   21.27    0.99
   1  -7   4   21.49    1.07
  -1  -7  -4   22.92    0.92
  -2  -7   4   21.38    0.83
  -2   7  -4   21.60    1.00
   2   7   4   20.15    1.02
   2   7   4   20.53    0.92
  -2   7  -4   22.31    0.54
  -2   7  -4   21.17    0.53
   2  -7  -4   19.98    1.00
  -2  -7  -4   21.45    0.85
   2   7  -4   21.65    0.92
  -2   7   4   22.20    1.05
   2  -7   4   21.47    1.13
   2   7  -4   21.65    1.06
   3   7   4    3.91    0.55
   3  -7  -4    3.93    0.26
  -3   7  -4    4.18    0.29
   3   7   4    3.62    0.55
   3  -7  -4    4.91    0.52
  -3  -7   4    4.34    0.45
  -3   7  -4    4.28    0.55
   3   7  -4    3.71    0.40
   3   7  -4    4.56    0.63
  -3   7   4    3.89    0.58
   3  -7   4    3.76    0.61
  -3  -7  -4    4.15    0.36
  -4   7  -4    2.76    0.36
   4  -7  -4    2.78    0.49
  -4   7  -4    2.96    0.47
  -4  -7   4    2.40    0.46
   4   7   4    2.75    0.49
   4  -7  -4    2.54    0.30
   4   7  -4    2.76    0.54
  -4   7   4    2.63    0.49
   4   7  -4    3.00    0.33
   4  -7   4    2.32    0.55
  -4  -7  -4    2.44    0.48
  -4  -7  -4    2.78    0.28
   5  -7  -4    0.58    0.24
  -5  -7   4    0.07    0.28
  -5   7  -4    0.09    0.22
  -5   7  -4    0.65    0.27
   5  -7  -4    0.61    0.29
   5   7   4    0.48    0.33
   5   7  -4    1.07    0.24
  -5  -7  -4    0.62    0.31
   5  -7   4    0.15    0.30
  -5   7   4    0.52    0.34
   5   7  -4    0.58    0.34
  -5  -7  -4    0.28    0.14
  -6   7  -4   31.58    1.32
   6  -7  -4   32.22    1.35
  -6  -7   4   30.65    1.57
   6   7   4   29.07    1.63
   6  -7  -4   27.63    1.38
  -6   7  -4   32.55    1.39
  -6   7   4   32.31    1.65
   6   7  -4   31.83    1.68
  -6  -7  -4   29.40    1.55
   6   7  -4   30.97    1.06
   6  -7   4   29.52    1.71
   7   7   4    3.91    0.78
   7  -7  -4    3.67    0.63
  -7   7  -4    3.52    0.59
  -7   7  -4    3.35    0.56
   7  -7  -4    3.44    0.61
  -7  -7   4    2.99    0.69
  -7   7   4    3.25    0.70
  -7  -7  -4    3.69    0.71
   7  -7   4    3.46    0.82
   7   7  -4    2.96    0.70
   8  -7  -4    0.54    0.40
  -8  -7   4    0.75    0.53
  -8   7  -4    1.09    0.40
   8   7   4    1.16    0.55
   8  -7  -4    1.25    0.42
  -8   7  -4    1.08    0.42
   8   7  -4    1.41    0.59
  -8   7   4    1.23    0.52
  -8  -7  -4    1.36    0.48
   8  -7   4    1.05    0.56
  -9   7  -4    1.82    0.59
   9   7   4    2.77    0.80
  -9  -7   4    2.21    0.72
   9  -7   4    2.16    0.74
  -9  -7  -4    2.79    0.73
   9   7  -4    0.84    0.57
  -9   7   4    1.83    0.66
 -10   7  -4    0.45    0.41
 -10  -7   4    1.40    0.71
  10   7   4    0.78    0.61
  10  -7   4    0.66    0.57
 -10  -7  -4    0.90    0.59
  10   7  -4    0.51    0.56
 -10   7   4    0.22    0.48
   0  -7   5    0.81    0.26
   0   7  -5   -0.09    0.17
   0  -7  -5    0.51    0.23
   0   7   5    0.38    0.24
   0  -7   5    0.41    0.09
  -1   7  -5   27.67    1.18
   1  -7  -5   26.89    1.18
   1   7   5   28.59    0.95
  -1  -7   5   26.44    1.22
   1   7   5   26.92    1.19
  -1  -7   5   26.22    0.81
   1  -7   5   28.36    1.33
   1   7  -5   26.79    1.12
  -1   7   5   26.73    1.19
  -1  -7  -5   27.77    1.10
  -2   7  -5   90.71    2.47
  -2  -7   5   92.55    2.16
  -2   7  -5   89.60    1.65
   2   7   5   92.09    2.58
   2  -7  -5   93.45    2.55
   2   7   5   91.16    2.39
  -2  -7  -5   94.70    2.29
   2   7  -5   91.80    2.61
  -2   7   5   90.52    2.58
   2  -7   5   96.18    2.81
   2   7  -5   91.23    2.38
  -3  -7   5    7.05    0.56
   3   7   5    8.29    0.63
   3  -7  -5    7.49    0.67
  -3   7  -5    7.75    0.38
   3   7   5    7.70    0.69
  -3   7  -5    8.05    0.66
   3   7  -5    7.62    0.70
   3   7  -5    7.51    0.56
  -3  -7  -5    7.23    0.51
  -3   7   5    7.10    0.68
   3  -7   5    8.44    0.77
  -4   7  -5    5.39    0.39
  -4  -7   5    5.36    0.59
  -4   7  -5    5.60    0.58
   4   7   5    4.76    0.69
   4  -7  -5    5.01    0.35
   4  -7  -5    5.19    0.57
  -4  -7  -5    4.78    0.67
   4   7  -5    5.81    0.65
   4   7  -5    5.29    0.48
  -4  -7  -5    4.96    0.40
  -4   7   5    4.79    0.71
   4  -7   5    5.48    0.81
  -5   7  -5    1.58    0.40
  -5   7  -5    0.95    0.29
   5   7   5    1.50    0.48
  -5  -7   5    0.53    0.34
   5  -7  -5    1.32    0.41
   5  -7  -5    1.38    0.31
  -5   7   5    0.71    0.38
   5   7  -5    2.32    0.35
   5  -7   5    1.14    0.47
  -5  -7  -5    1.19    0.39
  -5  -7  -5    0.74    0.22
   5   7  -5    1.12    0.43
  -6   7  -5    6.21    0.65
  -6   7  -5    6.37    0.57
   6   7   5    6.11    0.91
   6  -7  -5    6.18    0.58
  -6  -7   5    6.31    0.89
   6  -7  -5    6.00    0.78
   6   7  -5    6.55    0.52
   6  -7   5    5.65    0.96
  -6   7   5    5.35    0.86
   6   7  -5    5.89    0.91
  -6  -7  -5    6.71    0.90
  -7   7  -5    8.35    0.76
   7   7   5    7.19    1.05
   7  -7  -5    7.17    0.76
   7  -7  -5    7.42    0.71
  -7  -7   5    7.83    1.06
  -7   7  -5    7.50    0.73
  -7  -7  -5    7.09    0.99
   7  -7   5    7.73    1.15
  -7   7   5    7.47    1.06
   7   7  -5    7.18    1.03
   8  -7  -5    0.96    0.39
  -8   7  -5    1.26    0.46
  -8  -7   5    1.45    0.55
   8   7   5    0.61    0.45
  -8   7   5    0.84    0.50
   8  -7   5    1.46    0.63
   8   7  -5    0.66    0.47
  -8  -7  -5    1.21    0.51
   9   7   5    3.48    0.91
  -9  -7   5    2.83    0.80
  -9   7  -5    4.00    0.79
   9  -7   5    2.83    0.85
  -9  -7  -5    3.71    0.83
  -9   7   5    3.87    0.87
   9   7  -5    3.43    0.88
  10   7   5   -0.01    0.50
 -10  -7   5   -0.08    0.44
  10   7  -5    0.73    0.61
 -10   7   5    1.07    0.53
 -10  -7  -5    1.41    0.56
  10  -7   5    0.70    0.63
   0   7  -6   -0.19    0.15
   0  -7   6    0.24    0.21
   0  -7   6   -0.05    0.09
   0   7   6   -0.03    0.19
   0  -7  -6    0.05    0.17
  -1  -7   6   25.65    1.26
   1   7   6   26.11    0.94
  -1   7  -6   24.38    1.16
   1   7   6   24.94    1.21
  -1  -7   6   26.00    0.83
   1  -7  -6   24.17    1.17
   1   7  -6   26.87    1.19
   1  -7   6   25.28    1.31
  -1   7   6   25.81    1.24
  -1  -7  -6   27.10    1.16
  -2   7  -6    4.92    0.55
   2   7   6    4.43    0.63
  -2  -7   6    4.90    0.44
   2  -7  -6    4.62    0.63
  -2   7  -6    5.25    0.21
   2   7   6    5.74    0.48
   2  -7   6    5.87    0.63
   2   7  -6    4.90    0.52
  -2  -7  -6    5.46    0.51
  -2   7   6    6.21    0.65
  -3  -7   6    2.50    0.43
   3  -7  -6    1.58    0.42
   3   7   6    3.42    0.53
  -3   7  -6    2.44    0.46
  -3   7  -6    3.11    0.25
   3   7   6    2.74    0.55
  -3  -7  -6    2.27    0.39
   3   7  -6    2.51    0.51
  -3   7   6    2.66    0.55
   3  -7   6    2.66    0.52
   3   7  -6    2.35    0.45
  -4   7  -6   23.59    0.85
  -4   7  -6   24.09    1.21
   4  -7  -6   23.43    0.67
   4   7   6   23.86    1.32
  -4  -7   6   23.18    1.17
   4  -7  -6   23.62    1.28
   4   7   6   22.80    1.25
   4  -7   6   23.91    1.45
  -4   7   6   22.90    1.33
   4   7  -6   22.82    1.07
   4   7  -6   24.53    1.33
  -4  -7  -6   22.77    0.94
  -5   7  -6   26.36    1.04
  -5   7  -6   28.33    1.33
   5  -7  -6   25.25    1.38
  -5  -7   6   25.20    1.36
   5   7   6   25.78    1.45
   5  -7  -6   25.65    0.93
  -5  -7  -6   26.92    0.96
   5  -7   6   26.48    1.65
   5   7  -6   24.59    1.12
   5   7  -6   26.15    1.47
  -5   7   6   23.99    1.44
  -5  -7  -6   28.29    1.46
  -6  -7   6    1.95    0.58
  -6   7  -6    1.59    0.43
   6  -7  -6    1.71    0.46
   6   7   6    1.54    0.52
  -6   7  -6    1.47    0.37
   6  -7   6    1.13    0.51
  -6  -7  -6    1.40    0.51
   6   7  -6    2.47    0.60
  -6   7   6    1.57    0.54
  -7   7  -6    1.75    0.45
  -7   7  -6    2.05    0.50
   7  -7  -6    1.79    0.50
  -7  -7   6    1.63    0.58
   7   7   6    1.68    0.56
   7   7  -6    2.56    0.68
  -7   7   6    1.48    0.57
  -7  -7  -6    2.33    0.60
   7  -7   6    2.17    0.68
  -8  -7   6    1.64    0.60
  -8   7  -6    1.07    0.46
   8  -7  -6    0.75    0.41
   8   7   6    0.59    0.39
  -8   7   6    0.14    0.38
   8   7  -6    0.74    0.52
  -8  -7  -6    0.94    0.46
   8  -7   6    0.64    0.54
   9   7   6    1.26    0.52
  -9  -7   6    0.81    0.58
   9   7  -6    0.16    0.46
   9  -7   6    0.48    0.52
  -9   7   6    0.79    0.55
  -9  -7  -6    0.41    0.45
 -10  -7   6    3.94    0.93
  10   7   6    2.21    0.71
 -10  -7  -6    3.41    0.76
 -10   7   6    4.28    1.02
  10   7  -6    2.79    0.85
  10  -7   6    3.62    1.00
   0   7   7   29.33    0.87
   0  -7   7   28.66    0.77
   0   7  -7   30.15    1.37
   0   7   7   27.82    1.32
   0  -7  -7   28.03    1.31
   0  -7   7   26.99    1.38
   1   7   7   17.53    0.78
   1   7   7   16.57    1.01
  -1  -7   7   16.40    1.05
  -1   7  -7   16.65    1.01
  -1  -7   7   16.86    0.69
   1  -7  -7   16.74    1.01
  -1  -7  -7   16.27    0.95
   1   7  -7   16.07    0.97
  -1   7   7   16.80    1.04
   1  -7   7   17.17    1.10
   2   7   7   -0.01    0.20
  -2  -7   7    0.65    0.22
   2  -7  -7   -0.20    0.15
  -2   7  -7   -0.11    0.19
  -2  -7   7    0.20    0.20
   2   7   7    0.59    0.18
   2   7  -7    0.61    0.25
  -2   7   7    0.14    0.24
   2  -7   7   -0.06    0.30
  -2  -7  -7    0.11    0.24
   3  -7  -7   -0.14    0.21
  -3  -7   7   -0.11    0.21
   3   7   7    0.08    0.25
   3   7   7    0.60    0.29
  -3   7  -7    0.13    0.23
  -3   7  -7    0.19    0.12
  -3  -7  -7    0.07    0.23
   3  -7   7   -0.18    0.24
  -3   7   7   -0.01    0.25
   3   7  -7   -0.13    0.19
  -4  -7   7    0.10    0.24
  -4   7  -7    0.20    0.18
  -4   7  -7    0.12    0.27
   4   7   7    0.25    0.22
   4  -7  -7   -0.21    0.21
   4   7   7   -0.01    0.28
   4   7  -7    0.27    0.29
  -4   7   7   -0.01    0.27
   4   7  -7    0.16    0.25
   4  -7   7   -0.19    0.28
  -4  -7  -7    0.13    0.23
  -5   7  -7   15.88    1.04
   5  -7  -7   16.76    1.16
  -5   7  -7   18.91    0.86
   5   7   7   15.45    1.16
  -5  -7   7   16.02    1.10
   5   7  -7   18.18    1.00
  -5  -7  -7   17.50    0.84
   5   7  -7   17.64    1.23
  -5  -7  -7   15.54    1.10
   5  -7   7   17.23    1.38
  -5   7   7   15.96    1.22
  -6   7  -7    3.46    0.51
  -6  -7   7    3.84    0.74
   6  -7  -7    2.43    0.59
   6   7   7    2.79    0.67
  -6   7  -7    2.51    0.54
  -6   7   7    4.01    0.79
  -6  -7  -7    2.82    0.62
   6   7  -7    2.93    0.47
   6  -7   7    2.59    0.72
   6   7  -7    3.69    0.74
  -7   7  -7    3.83    0.68
   7   7   7    3.71    0.82
  -7  -7   7    3.91    0.80
   7  -7  -7    3.34    0.66
   7  -7   7    3.29    0.87
   7   7  -7    2.80    0.71
  -7  -7  -7    2.12    0.62
  -7   7   7    4.09    0.83
   8   7   7    0.82    0.53
   8  -7  -7   -0.15    0.27
  -8  -7   7    0.27    0.47
  -8  -7  -7    0.37    0.41
  -8   7   7    0.25    0.47
   8  -7   7    0.19    0.42
   8   7  -7    0.43    0.48
  -9  -7   7    2.89    0.82
   9   7   7    3.42    0.87
  -9  -7  -7    2.84    0.76
   9  -7   7    3.46    0.99
  -9   7   7    2.89    0.77
   9   7  -7    2.84    0.79
 -10  -7   7    0.56    0.62
  10   7   7    1.94    0.70
 -10   7   7    2.94    0.73
  10  -7   7    0.29    0.59
 -10  -7  -7    1.76    0.67
  10   7  -7    0.92    0.54
   0  -7  -8    0.30    0.27
   0   7  -8   -0.09    0.23
   0   7   8   -0.15    0.18
   0  -7   8    0.61    0.35
   0  -7   8    0.08    0.13
   1   7   8    4.75    0.42
   1  -7  -8    4.09    0.66
  -1   7  -8    3.45    0.61
  -1  -7   8    3.63    0.64
  -1  -7   8    3.11    0.35
   1   7   8    2.76    0.56
  -1  -7  -8    3.56    0.59
   1  -7   8    3.33    0.24
  -1   7   8    3.43    0.62
   1  -7   8    3.44    0.65
   1   7  -8    4.14    0.64
   2  -7  -8   41.31    1.79
   2   7   8   40.18    1.73
  -2  -7   8   38.54    1.73
  -2  -7   8   39.42    1.34
   2   7   8   40.86    1.48
  -2   7  -8   40.71    1.71
  -2  -7  -8   42.38    1.63
  -2   7   8   38.23    1.73
   2   7  -8   39.67    1.68
   2  -7   8   38.10    1.85
   3   7   8    7.32    0.77
  -3   7  -8    7.26    0.76
  -3  -7   8    5.91    0.58
   3   7   8    7.20    0.66
  -3  -7   8    8.00    0.77
   3  -7  -8    7.92    0.80
  -3  -7  -8    6.73    0.67
   3  -7   8    7.85    0.87
  -3   7   8    7.60    0.83
   3   7  -8    6.34    0.69
  -4   7  -8   -0.24    0.20
  -4  -7   8    0.03    0.27
   4   7   8    0.00    0.25
   4   7   8   -0.50    0.19
   4  -7  -8    0.43    0.32
  -4  -7  -8    0.01    0.25
  -4   7   8    0.04    0.27
   4  -7   8    0.46    0.34
   4   7  -8    0.37    0.28
   4   7  -8    0.25    0.32
   5   7   8    4.53    0.77
   5  -7  -8    4.00    0.75
  -5  -7   8    4.62    0.78
  -5   7  -8    4.38    0.70
   5   7  -8    4.04    0.65
  -5   7   8    4.53    0.84
   5  -7   8    4.90    0.92
  -5  -7  -8    3.64    0.71
   5   7  -8    5.40    0.84
  -5  -7  -8    3.83    0.53
   6   7   8    0.15    0.35
  -6  -7   8   -0.41    0.30
   6  -7  -8   -0.36    0.26
  -6   7  -8   -0.13    0.24
   6   7  -8    0.85    0.45
  -6   7   8    0.39    0.39
   6  -7   8   -0.07    0.34
  -6  -7  -8    0.34    0.36
   6   7  -8    0.25    0.27
   7  -7  -8    0.31    0.34
   7   7   8   -0.17    0.33
  -7   7  -8   -0.01    0.29
  -7  -7   8   -0.02    0.40
   7  -7   8    1.04    0.51
  -7   7   8    0.38    0.39
   7   7  -8    0.06    0.42
  -7  -7  -8    0.16    0.36
  -8  -7   8    8.04    1.22
   8   7   8    7.79    1.21
   8  -7  -8    8.30    1.08
   8  -7   8    6.79    1.27
  -8  -7  -8    6.49    1.04
  -8   7   8    6.61    1.11
   8   7  -8    6.39    1.11
   9   7   8    1.32    0.63
  -9  -7   8    0.73    0.62
  -9  -7  -8    1.24    0.57
   9   7  -8    1.33    0.66
   9  -7   8    0.71    0.64
  -9   7   8    1.22    0.67
   0  -7   9   29.59    0.91
   0   7  -9   28.54    1.49
   0   7   9   28.76    0.96
   0  -7  -9   27.45    1.46
   0   7   9   28.35    1.47
   0  -7   9   29.07    1.60
  -1  -7   9   32.83    1.12
   1   7   9   31.39    1.18
   1   7   9   30.08    1.51
  -1  -7   9   30.75    1.58
  -1   7  -9   30.69    1.54
   1  -7  -9   31.25    1.57
  -1   7   9   29.12    1.52
   1  -7   9   32.50    1.71
  -1  -7  -9   31.29    1.52
   1   7  -9   28.52    1.50
  -2   7  -9   12.84    1.00
   2  -7  -9   13.31    1.07
  -2  -7   9   12.65    0.77
   2   7   9   13.48    0.83
  -2  -7   9   12.93    1.03
   2   7   9   14.07    1.04
  -2   7   9   13.29    1.05
   2   7  -9   13.63    1.02
  -2  -7  -9   13.21    0.97
   2  -7   9   12.26    1.11
  -3  -7   9   12.77    0.84
   3  -7  -9   12.10    1.05
   3   7   9   12.32    1.02
  -3   7  -9   11.56    0.95
  -3  -7   9   11.47    0.98
   3   7   9   13.31    0.91
  -3  -7  -9   12.58    0.92
   3  -7   9   13.29    1.16
   3   7  -9   12.71    0.99
  -3   7   9   12.38    1.07
   4  -7  -9   22.30    1.42
  -4  -7   9   21.70    1.32
  -4  -7   9   21.05    1.18
   4   7   9   22.26    1.39
  -4   7  -9   23.40    1.34
   4   7   9   20.32    1.25
  -4   7   9   22.53    1.48
   4  -7   9   21.80    1.58
   4   7  -9   21.00    1.27
  -4  -7  -9   21.49    1.17
   5   7   9   13.05    1.10
  -5  -7   9   14.97    1.09
  -5   7  -9   14.19    1.08
   5  -7  -9   13.86    1.16
  -5  -7  -9   13.44    1.08
  -5   7   9   14.66    1.26
   5   7  -9   15.35    1.19
  -5  -7  -9   14.53    0.92
   5  -7   9   13.36    1.32
   5   7  -9   13.48    1.03
  -6  -7   9    0.89    0.46
   6  -7  -9    0.80    0.41
  -6   7  -9    0.26    0.33
   6   7   9    0.17    0.36
  -6   7   9    1.28    0.58
  -6  -7  -9    1.28    0.45
   6  -7   9    0.43    0.46
   6   7  -9    0.86    0.38
   6   7  -9    1.44    0.54
   7   7   9    1.13    0.52
  -7  -7   9    1.26    0.56
   7  -7  -9    0.16    0.41
  -7   7  -9    1.28    0.47
   7  -7   9    0.71    0.58
  -7  -7  -9    1.63    0.54
  -7   7   9    0.93    0.55
   7   7  -9    1.42    0.56
  -8  -7   9    0.84    0.52
   8   7   9    0.77    0.49
   8  -7  -9    0.76    0.48
  -8   7   9    0.96    0.58
  -8  -7  -9    1.23    0.54
   8   7  -9    0.20    0.43
   8  -7   9    1.21    0.67
  -9  -7   9    0.58    0.55
   9   7   9    0.53    0.53
   9  -7   9   -0.24    0.51
  -9   7   9    0.22    0.52
   9   7  -9    0.20    0.51
  -9  -7  -9    0.65    0.53
   0  -7 -10   -0.14    0.25
   0   7  10    0.37    0.32
   0  -7  10    0.12    0.35
   0   7 -10    0.33    0.31
  -1   7 -10   19.09    1.28
   1   7  10   22.15    0.99
   1   7  10   21.42    1.32
  -1  -7  10   21.48    0.93
  -1  -7  10   20.18    1.34
   1  -7 -10   22.68    1.43
  -1  -7 -10   20.74    1.30
   1   7 -10   21.59    1.37
  -1   7  10   21.48    1.35
   1  -7  10   20.01    1.41
  -2  -7  10    1.08    0.41
   2   7  10    1.03    0.42
  -2  -7  10    1.76    0.40
   2   7  10    1.67    0.35
   2  -7 -10    0.65    0.40
  -2   7 -10    1.37    0.50
   2   7 -10    0.96    0.44
  -2   7  10    1.81    0.57
  -2  -7 -10    1.16    0.46
   2  -7  10    1.47    0.55
  -3   7 -10    2.17    0.54
   3   7  10    3.08    0.68
   3   7  10    3.57    0.61
  -3  -7  10    2.35    0.62
   3  -7 -10    2.56    0.61
  -3  -7  10    2.89    0.53
  -3   7  10    2.62    0.63
  -3  -7 -10    2.66    0.57
   3   7 -10    2.91    0.63
   3  -7  10    3.39    0.75
  -4  -7  10    3.57    0.62
   4   7  10    3.30    0.69
  -4  -7  10    3.31    0.64
   4  -7 -10    3.34    0.73
  -4   7 -10    3.33    0.67
   4   7  10    3.39    0.62
  -4   7  10    3.32    0.77
  -4  -7 -10    3.19    0.60
   4  -7  10    4.48    0.88
   4   7 -10    2.19    0.58
  -5  -7  10    1.90    0.56
   5   7  10    2.84    0.67
  -5   7 -10    2.55    0.61
  -5  -7  10    2.75    0.64
   5  -7 -10    1.17    0.51
   5  -7  10    2.79    0.77
  -5   7  10    3.34    0.78
  -5  -7 -10    2.85    0.55
   5   7 -10    2.45    0.60
  -5  -7 -10    2.14    0.55
   6  -7 -10   -0.46    0.28
  -6   7 -10    0.04    0.31
   6   7  10   -0.16    0.27
  -6  -7  10    0.00    0.34
   6  -7  10    0.61    0.50
   6   7 -10    0.00    0.36
  -6   7  10   -0.23    0.35
   6   7 -10   -0.02    0.31
  -6  -7 -10    0.06    0.25
   7  -7 -10   -0.39    0.33
  -7  -7  10   -0.02    0.39
   7   7  10   -0.47    0.23
  -7   7 -10    0.55    0.45
   7  -7  10    0.81    0.51
  -7   7  10   -0.18    0.46
  -7  -7 -10    0.26    0.31
   7   7 -10    0.82    0.47
   8  -7 -10   -0.38    0.40
   8   7  10    0.47    0.45
  -8  -7  10    0.24    0.48
  -8   7  10    0.39    0.51
   8  -7  10   -0.59    0.40
  -8  -7 -10    0.12    0.36
   8   7 -10   -0.55    0.40
   9   7  10    1.39    0.63
  -9  -7  10    0.41    0.56
  -9   7  10    0.26    0.47
  -9  -7 -10   -0.12    0.39
   9  -7  10   -0.14    0.52
   0   7 -11    0.09    0.31
   0   7  11    0.50    0.37
   0  -7  11    0.21    0.43
   0  -7 -11    0.27    0.36
   1  -7 -11    7.28    1.02
  -1  -7  11    6.78    0.99
  -1   7 -11    6.08    0.92
   1   7  11    7.03    0.94
  -1   7  11    6.84    0.95
   1  -7  11    7.71    0.89
  -1  -7 -11    6.72    0.96
   1   7 -11    6.57    0.94
  -2   7 -11   14.23    1.17
   2   7  11   13.49    1.10
   2   7  11   14.82    0.91
   2  -7 -11   12.36    1.13
  -2  -7  11   14.46    1.14
  -2  -7 -11   14.87    1.16
  -2   7  11   14.33    1.17
   2   7 -11   13.67    1.15
   2  -7  11   13.93    1.22
  -3  -7  11    2.59    0.52
   3   7  11    1.96    0.49
   3  -7 -11    2.68    0.72
   3   7  11    2.09    0.62
  -3  -7  11    1.78    0.57
  -3   7 -11    1.54    0.52
  -3  -7 -11    1.63    0.52
   3  -7  11    2.24    0.65
  -3   7  11    2.63    0.64
   3   7 -11    2.62    0.66
   4  -7 -11    0.34    0.44
  -4  -7  11    0.06    0.31
   4   7  11    0.11    0.33
  -4   7 -11   -0.04    0.29
   4   7  11    0.28    0.31
  -4  -7  11    0.51    0.31
   4  -7  11    0.29    0.36
   4   7 -11   -0.05    0.32
  -4   7  11   -0.09    0.34
  -4  -7 -11   -0.26    0.30
  -5  -7  11   -0.13    0.30
   5  -7 -11    0.27    0.46
  -5   7 -11    0.48    0.39
  -5  -7  11   -0.18    0.31
   5   7  11   -0.51    0.26
   5  -7  11    0.31    0.41
  -5   7  11   -0.15    0.34
  -5  -7 -11    0.24    0.31
   5   7 -11    0.31    0.36
  -6   7 -11   -0.43    0.27
  -6  -7  11    0.13    0.38
   6  -7 -11    0.06    0.33
   6   7  11    1.61    0.56
  -6  -7  11    0.31    0.37
   6   7 -11   -0.05    0.32
   6  -7  11    0.50    0.43
  -6   7  11   -0.01    0.39
  -6  -7 -11   -0.32    0.28
  -7   7 -11    2.48    0.62
  -7  -7  11    1.48    0.66
   7   7  11    2.30    0.69
   7  -7 -11    2.27    0.73
  -7   7  11    1.58    0.73
  -7  -7 -11    2.14    0.60
   7  -7  11    1.85    0.78
   8   7  11    0.88    0.52
   8  -7 -11    0.11    0.47
  -8  -7  11    1.41    0.68
   8  -7  11    1.25    0.76
  -8   7  11    1.57    0.72
  -8  -7 -11    1.87    0.65
   0   7  12   -0.03    0.34
   0   7 -12    0.02    0.34
   0  -7  12    0.02    0.41
   0  -7 -12    0.21    0.36
   1   7  12    0.10    0.34
  -1  -7  12    1.14    0.50
  -1   7 -12    0.57    0.41
   1  -7 -12    0.77    0.42
   1   7 -12    0.54    0.41
  -1   7  12   -0.34    0.27
   1  -7  12    1.25    0.44
  -1  -7 -12    0.11    0.37
  -2   7 -12    8.36    1.10
   2   7  12    9.55    1.00
  -2  -7  12    9.22    0.99
   2  -7 -12    8.55    1.14
  -2  -7 -12    9.50    1.00
  -2   7  12    8.06    1.10
   2  -7  12    9.28    1.06
   2   7 -12    8.94    1.01
  -3  -7  12    5.21    0.87
  -3   7 -12    4.56    0.81
   3   7  12    4.91    0.88
   3  -7 -12    4.45    0.87
   3  -7  12    3.50    0.84
  -3  -7 -12    4.77    0.85
   3   7 -12    3.47    0.79
  -3   7  12    4.73    0.92
   4  -7 -12    1.07    0.49
   4   7  12    0.50    0.44
   4   7  12    0.92    0.40
  -4   7 -12   -0.08    0.35
  -4  -7  12    0.50    0.42
   4   7 -12    0.15    0.38
  -4  -7 -12    0.43    0.37
   4  -7  12    0.02    0.43
  -4   7  12    0.16    0.42
  -5  -7  12   -0.05    0.36
   5   7  12    0.30    0.37
   5  -7 -12    0.66    0.52
  -5   7 -12    0.80    0.41
  -5  -7  12    0.91    0.46
   5  -7  12   -0.17    0.36
   5   7 -12    0.14    0.34
  -5   7  12    0.04    0.42
  -5  -7 -12   -0.02    0.32
   6   7  12    4.36    0.84
  -6  -7  12    3.62    0.78
  -6   7 -12    3.84    0.77
   6  -7 -12    4.06    0.95
   6  -7  12    3.03    0.92
  -6  -7 -12    3.32    0.76
  -6   7  12    3.64    0.91
   6   7 -12    4.53    0.85
   7   7  12    1.00    0.49
   7  -7 -12   -0.01    0.49
  -7  -7  12   -0.52    0.40
  -7   7  12    0.46    0.51
   7  -7  12    0.32    0.58
  -7  -7 -12    0.66    0.46
   0  -7 -13    4.97    0.96
   0   7 -13    3.20    0.77
   0   7  13    4.30    0.82
   0  -7  13    4.98    0.95
  -1  -7  13    0.72    0.39
   1   7  13    0.13    0.34
  -1   7 -13    0.38    0.39
   1  -7 -13   -0.14    0.40
  -1   7  13    0.04    0.38
   1   7 -13    0.21    0.37
  -1  -7 -13    0.35    0.45
   1  -7  13    0.65    0.41
   2  -7 -13    0.47    0.51
  -2   7 -13    0.56    0.48
   2   7  13    0.86    0.50
  -2  -7  13    0.91    0.53
  -2   7  13    0.55    0.46
   2   7 -13    0.83    0.50
   2  -7  13    1.94    0.58
  -2  -7 -13    1.05    0.53
   3  -7 -13    7.74    1.17
   3   7  13    7.15    1.06
  -3   7 -13    6.64    1.03
  -3  -7  13    7.04    1.03
  -3  -7 -13    6.45    1.01
   3  -7  13    7.74    1.25
  -3   7  13    5.70    1.01
   3   7 -13    8.88    1.18
   4   7  13    3.67    0.79
  -4  -7  13    3.12    0.66
  -4   7 -13    2.07    0.66
   4  -7 -13    2.10    0.71
  -4  -7 -13    2.44    0.67
   4  -7  13    2.29    0.81
   4   7 -13    1.57    0.59
  -4   7  13    2.02    0.70
  -5   7 -13    3.26    0.75
   5  -7 -13    4.80    0.99
   5  -7  13    4.74    1.12
  -5   7  13    3.03    0.84
  -5  -7 -13    2.96    0.70
   5   7 -13    3.65    0.79
   6  -7 -13    0.27    0.56
   6   7  13    1.01    0.48
  -6   7 -13    0.25    0.41
   6   7 -13    0.18    0.41
  -6   7  13   -0.24    0.42
  -6  -7 -13    0.51    0.45
   6  -7  13   -0.16    0.48
   7  -7 -13    2.05    0.82
   7   7  13    3.45    0.79
   7  -7  13    1.59    0.83
  -7   7  13    1.55    0.73
  -7  -7 -13    1.63    0.61
   0   7  14    0.08    0.43
   0   7 -14    0.50    0.45
   0  -7  14   -0.23    0.29
   0  -7 -14   -0.40    0.34
  -1   7 -14   -0.16    0.32
   1  -7 -14   -0.15    0.42
   1   7  14    0.33    0.44
  -1  -7  14    0.36    0.48
  -1  -7 -14   -0.16    0.41
   1   7 -14   -0.06    0.37
   1  -7  14    0.94    0.55
  -1   7  14    0.29    0.42
  -2   7 -14    0.18    0.38
  -2  -7  14    1.08    0.45
   2   7  14   -0.51    0.34
   2  -7 -14    0.22    0.45
   2  -7  14    1.05    0.51
  -2  -7 -14    0.15    0.49
  -2   7  14   -0.30    0.34
   2   7 -14    0.00    0.37
   3   7  14    0.52    0.45
   3  -7 -14    0.40    0.50
  -3   7 -14    0.28    0.39
   3  -7  14    0.28    0.45
  -3  -7 -14    0.03    0.42
   3   7 -14    0.14    0.41
  -3   7  14    0.24    0.49
  -4   7 -14    2.18    0.71
   4   7  14    2.57    0.73
   4  -7 -14    2.12    0.76
   4   7 -14    3.30    0.86
   4  -7  14    1.73    0.77
  -4  -7 -14    1.96    0.66
  -4   7  14    1.84    0.73
  -5   7 -14    0.03    0.36
  -5  -7 -14    0.08    0.43
  -5   7  14   -0.06    0.43
   5  -7  14    1.17    0.67
   5   7 -14    1.44    0.57
  -6   7 -14    2.61    0.73
   6  -7 -14    3.11    0.92
  -6   7  14    2.06    0.77
  -6  -7 -14    2.86    0.71
   6  -7  14    2.17    0.84
   6   7 -14    2.99    0.77
   0   7  15    0.98    0.50
   0  -7 -15    0.31    0.49
   0  -7  15    1.07    0.61
   0   7 -15    0.43    0.48
   1  -7 -15    1.97    0.74
   1   7  15    0.57    0.48
  -1  -7  15    2.44    0.71
  -1   7 -15    2.05    0.69
   1  -7  15    2.92    0.76
   1   7 -15    1.80    0.70
  -1  -7 -15    2.07    0.76
  -1   7  15    2.40    0.71
   2  -7 -15    1.34    0.62
   2   7  15    0.72    0.51
  -2   7 -15    0.81    0.56
   2   7 -15    0.16    0.47
  -2   7  15    0.67    0.51
  -2  -7 -15    0.93    0.56
   2  -7  15    0.72    0.58
   3  -7 -15    1.12    0.65
   3   7  15    1.50    0.66
  -3   7 -15   -0.26    0.37
   3   7 -15    0.05    0.48
   3  -7  15    2.13    0.84
  -3   7  15    0.97    0.62
  -3  -7 -15    1.79    0.66
   4  -7 -15    0.71    0.63
   4   7  15    0.64    0.57
  -4   7 -15   -0.03    0.46
  -4   7  15    0.47    0.53
  -4  -7 -15    0.31    0.51
   4   7 -15    0.81    0.59
   4  -7  15    0.66    0.55
   0  -7 -16    0.27    0.55
   0   7 -16    0.01    0.45
   0   7  16    0.94    0.58
   1  -7 -16    4.21    1.04
  -1   7 -16    5.21    1.08
   1   7  16    5.33    1.00
   1  -7  16    6.03    1.12
  -1  -7 -16    3.79    0.97
   1   7 -16    2.71    0.90
  -1   7  16    4.34    0.96
  -2   7 -16    0.10    0.46
   2   7  16    0.49    0.52
   2  -7 -16    0.22    0.57
  -2   7  16    0.22    0.46
   2   7 -16    0.06    0.42
  -2  -7 -16   -0.04    0.50
   2  -7  16    1.69    0.75
   3  -7 -16    1.43    0.62
  -3   7 -16    0.93    0.59
   3   7  16    0.14    0.60
   3   7 -16    1.10    0.64
   3  -7  16    2.15    0.81
  -3   7  16    1.43    0.70
  -3  -7 -16    1.11    0.61
   0   8   0  277.05    5.37
   0   8   0  282.21    5.08
   0   8   0  271.04    5.15
   1   8   0    0.34    0.16
   1   8   0    0.09    0.12
  -1   8   0   -0.28    0.10
   1  -8   0    0.12    0.14
   1   8   0    0.20    0.13
  -1   8   0    0.12    0.13
  -2   8   0   43.44    1.25
   2   8   0   42.34    1.45
  -2   8   0   42.94    1.39
   2   8   0   40.28    1.11
   2  -8   0   42.51    1.36
  -2  -8   0   43.49    1.34
   3  -8   0   -0.15    0.14
   3   8   0    0.33    0.17
  -3  -8   0    0.04    0.15
  -3   8   0    0.08    0.15
  -3   8   0    0.64    0.22
   4   8   0   83.15    1.62
  -4  -8   0   84.25    2.41
   4   8   0   81.71    2.54
  -4   8   0   84.86    2.32
   4  -8   0   86.58    2.44
  -4   8   0   85.70    2.26
  -5   8   0   -0.20    0.16
  -5  -8   0    0.09    0.20
  -5   8   0    0.48    0.24
   5  -8   0    0.18    0.25
   5   8   0    0.08    0.23
  -6  -8   0   11.18    0.94
   6  -8   0   11.29    0.93
   6   8   0   11.77    1.00
  -6   8   0   11.70    0.82
  -6   8   0   10.88    0.85
   7  -8   0    0.04    0.31
  -7   8   0   -0.15    0.20
   7  -8   0   -0.14    0.19
  -7  -8   0    0.51    0.35
   7   8   0    0.21    0.31
  -8   8   0    3.96    0.73
   8  -8   0    2.94    0.71
   8  -8   0    3.19    0.58
   8   8   0    3.36    0.78
  -8  -8   0    4.00    0.81
  -9   8   0    0.36    0.37
  -9  -8   0    0.17    0.37
   9   8   0    0.16    0.39
   9  -8   0   -0.23    0.37
 -10   8   0    1.52    0.58
  10   8   0   -0.21    0.36
  10  -8   0    0.25    0.47
  11   8   0    0.30    0.51
  11  -8   0    0.40    0.51
 -11   8   0    1.80    0.63
   0  -8   1    0.10    0.13
   0   8   1    0.29    0.10
   0   8   1   -0.11    0.11
   0   8  -1    0.06    0.12
   0   8   1    0.30    0.13
   0   8  -1   -0.10    0.09
   1   8   1   17.15    0.77
   1   8   1   16.31    0.69
   1  -8  -1   16.95    0.69
  -1   8  -1   17.41    0.60
   1   8   1   17.21    0.76
  -1   8  -1   17.08    0.79
  -1   8   1   16.55    0.73
   1   8  -1   16.95    0.71
   1  -8   1   16.67    0.79
   1   8  -1   17.36    0.82
  -1   8   1   17.37    0.80
  -2   8  -1    0.65    0.16
   2   8   1   -0.05    0.10
   2   8   1    0.69    0.24
  -2   8  -1    0.19    0.16
   2  -8  -1    0.28    0.16
  -2  -8   1    0.43    0.18
   2   8   1    0.19    0.17
   2   8  -1    0.31    0.20
  -2   8   1    0.29    0.18
   2  -8   1    0.21    0.18
   2   8  -1    0.90    0.17
  -2   8   1    0.73    0.22
   3   8   1    9.69    0.71
  -3   8  -1   10.04    0.67
   3  -8  -1    9.07    0.60
  -3   8  -1   10.47    0.57
  -3  -8   1   10.50    0.67
   3   8  -1   10.38    0.75
   3   8  -1   10.23    0.48
  -3   8   1   10.45    0.68
  -3  -8  -1   10.26    0.68
  -3   8   1   10.41    0.65
   3  -8   1   10.13    0.71
   4  -8  -1   22.53    1.03
  -4   8  -1   22.40    1.04
  -4   8  -1   21.39    0.94
   4   8   1   22.96    1.19
  -4  -8   1   23.15    1.11
   4  -8   1   23.32    1.19
   4   8  -1   21.76    0.68
  -4  -8  -1   22.24    0.57
  -4   8   1   22.33    1.06
  -4  -8  -1   22.66    0.57
  -4   8   1   21.94    1.06
   4   8  -1   23.45    1.22
  -4  -8  -1   23.51    1.15
   5   8   1    9.36    0.83
   5  -8  -1    9.37    0.74
  -5   8  -1    8.73    0.66
  -5   8  -1    8.82    0.68
  -5  -8   1    8.67    0.76
  -5   8   1    9.80    0.74
  -5  -8  -1    8.49    0.76
  -5   8   1    9.47    0.73
   5  -8   1    8.95    0.80
   5   8  -1    8.88    0.84
   5   8  -1   10.10    0.32
  -6   8  -1    8.41    0.70
   6  -8  -1    8.68    0.70
  -6   8  -1    8.29    0.70
  -6  -8   1    7.62    0.77
   6  -8  -1    8.29    0.77
   6   8   1    7.12    0.81
   6   8  -1    8.53    0.87
  -6   8   1    8.60    0.78
   6  -8   1    8.71    0.85
  -6  -8  -1    6.51    0.74
  -7  -8   1    1.58    0.55
   7  -8  -1    1.41    0.42
   7   8   1    1.25    0.49
   7  -8  -1    0.95    0.43
  -7   8  -1    1.02    0.43
  -7   8  -1    1.14    0.35
   7  -8   1    0.71    0.44
  -7   8   1    1.73    0.53
   7   8  -1    1.44    0.52
  -7  -8  -1    1.39    0.48
   8   8   1    0.22    0.37
   8  -8  -1   -0.09    0.31
  -8   8  -1    0.46    0.36
   8  -8  -1    0.33    0.28
  -8  -8   1    0.16    0.32
  -8  -8  -1    0.57    0.41
   8   8  -1    0.27    0.41
  -8   8   1    0.47    0.43
   8  -8   1    0.58    0.30
   8  -8   1    0.34    0.38
  -9   8  -1    2.13    0.60
   9   8   1    1.63    0.68
   9  -8  -1    1.44    0.55
  -9  -8   1    0.81    0.51
   9  -8   1    2.27    0.68
  -9   8   1    1.08    0.50
   9   8  -1    1.36    0.59
  -9  -8  -1    1.31    0.55
 -10   8  -1    0.66    0.46
  10  -8  -1    0.93    0.57
 -10  -8   1    0.34    0.48
  10   8   1    2.11    0.73
 -10   8   1    1.07    0.56
  10   8  -1    0.95    0.66
  10  -8   1    1.45    0.62
 -10  -8  -1    1.31    0.59
  11   8   1    0.57    0.57
 -11  -8   1    0.39    0.59
 -11   8  -1    0.11    0.41
 -11  -8  -1    0.35    0.60
  11   8  -1   -0.32    0.47
  11  -8   1    1.35    0.66
 -11   8   1    2.67    0.70
   0   8  -2    9.40    0.37
   0   8   2    8.51    0.55
   0   8   2    9.27    0.56
   0   8   2    8.98    0.44
   0   8  -2    9.67    0.58
   0  -8   2    9.25    0.61
   1   8   2    1.50    0.29
  -1  -8   2    1.97    0.25
  -1   8  -2    2.03    0.16
   1   8   2    1.62    0.29
  -1   8  -2    1.19    0.28
   1  -8  -2    1.70    0.24
  -1  -8  -2    1.66    0.30
  -1   8   2    1.68    0.30
   1   8  -2    2.02    0.32
   1   8  -2    1.79    0.32
   1  -8   2    1.74    0.34
  -1   8   2    1.78    0.32
  -2   8  -2    7.27    0.56
   2   8   2    7.04    0.51
  -2  -8   2    6.52    0.46
  -2   8  -2    7.42    0.37
   2   8   2    5.72    0.52
   2  -8  -2    6.31    0.39
   2   8  -2    6.75    0.45
   2   8  -2    7.51    0.58
  -2   8   2    6.12    0.52
  -2  -8  -2    6.90    0.43
  -2   8   2    6.53    0.51
   2  -8   2    6.92    0.58
  -3   8  -2  138.06    3.15
  -3  -8   2  132.38    3.06
   3  -8  -2  131.22    2.91
   3   8   2  135.57    3.32
  -3   8  -2  132.81    2.77
  -3  -8  -2  132.26    3.21
  -3   8   2  136.45    3.19
  -3   8   2  126.96    3.11
   3   8  -2  137.38    2.77
   3  -8   2  131.34    3.38
  -3  -8  -2  139.22    2.62
   3   8  -2  130.41    3.39
   4   8   2    0.18    0.20
  -4   8  -2    0.24    0.20
  -4  -8   2    0.26    0.20
   4  -8  -2   -0.11    0.17
   4  -8  -2    0.07    0.19
  -4   8  -2   -0.05    0.15
  -4   8   2   -0.19    0.15
  -4  -8  -2   -0.01    0.18
   4  -8   2   -0.17    0.21
  -4  -8  -2    0.06    0.09
   4   8  -2    0.10    0.24
   5   8   2    3.46    0.64
   5  -8  -2    3.00    0.50
  -5   8  -2    3.56    0.53
   5  -8  -2    3.97    0.58
  -5   8  -2    4.05    0.43
  -5  -8   2    3.50    0.58
  -5  -8  -2    3.77    0.62
  -5   8   2    3.35    0.59
   5   8  -2    4.14    0.28
   5   8  -2    2.71    0.57
   5  -8   2    2.77    0.60
  -6   8  -2   10.29    0.77
  -6   8  -2   10.48    0.76
  -6  -8   2   10.17    0.90
   6  -8  -2    9.59    0.78
   6   8   2    9.05    0.92
   6  -8  -2    9.64    0.80
  -6   8   2   11.11    0.90
   6   8  -2    9.29    0.92
  -6  -8  -2   10.92    0.93
   6  -8   2   11.36    1.01
  -7  -8   2    9.28    0.94
  -7   8  -2    7.77    0.76
   7   8   2    7.17    1.02
   7  -8  -2    7.48    0.78
  -7   8  -2    7.86    0.72
   7  -8  -2    9.18    0.76
  -7   8   2    9.27    0.91
  -7  -8  -2    7.75    0.86
   7   8  -2    7.57    1.08
   7  -8   2    9.67    1.01
  -8  -8   2    2.34    0.65
   8   8   2    2.76    0.71
  -8   8  -2    3.49    0.59
   8  -8  -2    2.57    0.52
   8  -8  -2    3.32    0.67
  -8   8  -2    2.23    0.57
   8  -8   2    2.68    0.74
  -8  -8  -2    2.66    0.67
   8   8  -2    2.76    0.75
  -8   8   2    4.26    0.77
   9  -8  -2    0.98    0.49
   9   8   2    0.75    0.52
  -9   8  -2    1.26    0.58
  -9  -8   2    0.61    0.51
   9  -8   2    0.42    0.49
  -9   8   2    1.97    0.60
   9   8  -2    0.91    0.54
  -9  -8  -2    0.36    0.43
  10  -8  -2    0.05    0.40
 -10   8  -2    0.85    0.46
 -10  -8   2    0.04    0.43
  10   8   2    0.20    0.47
  10  -8   2   -0.07    0.45
 -10  -8  -2   -0.07    0.40
 -10   8   2    1.59    0.56
  10   8  -2   -0.11    0.46
  11   8   2    0.42    0.50
 -11  -8   2    0.06    0.48
 -11   8  -2    0.65    0.50
  11   8  -2    1.04    0.63
  11  -8   2    0.05    0.47
 -11   8   2    1.52    0.62
 -11  -8  -2   -0.71    0.32
   0  -8   3    0.07    0.07
   0  -8  -3   -0.03    0.13
   0  -8   3   -0.12    0.10
   0  -8   3    0.03    0.08
   0   8  -3    0.00    0.13
   0   8   3    0.26    0.17
  -1   8  -3  107.57    2.62
   1   8   3  109.01    2.47
   1   8   3  104.11    2.63
   1  -8  -3  110.07    2.69
   1  -8  -3  108.52    2.16
  -1  -8   3  116.10    2.24
   1   8  -3  113.01    2.57
  -1   8   3  106.13    2.64
  -1  -8  -3  108.02    2.48
   1  -8   3  107.10    2.84
  -2  -8   3   24.37    0.90
   2  -8  -3   26.31    1.14
   2  -8  -3   23.60    0.69
   2   8   3   25.12    1.02
  -2   8  -3   24.90    1.06
  -2   8  -3   24.32    0.65
   2   8   3   23.85    1.08
   2   8  -3   23.50    1.13
   2  -8   3   23.90    1.16
  -2  -8  -3   24.14    0.88
  -2   8   3   22.96    1.05
   2   8  -3   23.08    0.93
  -3  -8   3   44.63    1.46
  -3   8  -3   42.98    1.51
   3  -8  -3   44.10    1.20
   3   8   3   44.69    1.60
   3   8   3   41.91    1.59
  -3   8  -3   43.11    1.15
   3  -8  -3   43.21    1.58
   3   8  -3   44.93    1.69
  -3  -8  -3   44.70    1.19
   3   8  -3   40.87    1.29
  -3   8   3   41.43    1.54
   3  -8   3   43.88    1.72
   4  -8  -3    0.07    0.18
  -4   8  -3    0.37    0.24
  -4  -8   3    0.18    0.23
   4   8   3    0.26    0.24
  -4   8  -3    0.15    0.17
   4  -8  -3    0.51    0.25
  -4   8   3   -0.02    0.24
   4   8  -3    0.25    0.26
  -4  -8  -3    0.53    0.21
   4  -8   3    0.11    0.23
  -4  -8  -3    0.12    0.12
   4   8  -3    0.63    0.16
   5   8   3   16.10    1.11
  -5   8  -3   15.92    0.94
  -5  -8   3   15.80    1.01
   5  -8  -3   14.73    0.95
  -5   8  -3   16.04    0.82
   5  -8  -3   15.69    0.85
   5   8  -3   15.13    1.09
  -5  -8  -3   18.09    1.14
   5   8  -3   16.89    0.70
  -5   8   3   15.56    1.02
   5  -8   3   16.14    1.16
   6  -8  -3    4.66    0.64
   6  -8  -3    3.82    0.61
  -6   8  -3    4.60    0.64
  -6  -8   3    4.76    0.78
  -6   8  -3    3.89    0.58
   6   8   3    3.49    0.71
  -6  -8  -3    4.16    0.71
  -6   8   3    4.72    0.76
   6  -8   3    5.35    0.87
   6   8  -3    4.83    0.81
  -7  -8   3   -0.12    0.30
  -7   8  -3    0.35    0.31
   7   8   3   -0.41    0.27
   7  -8  -3    0.03    0.26
   7  -8  -3   -0.05    0.26
  -7   8  -3   -0.11    0.23
   7   8  -3   -0.21    0.31
  -7   8   3   -0.52    0.26
  -7  -8  -3   -0.09    0.23
   7  -8   3    0.28    0.41
  -8  -8   3    1.18    0.53
   8  -8  -3    1.32    0.42
  -8   8  -3    0.57    0.40
   8  -8  -3    1.19    0.46
  -8   8  -3    0.85    0.39
   8   8   3    0.43    0.48
   8  -8   3    1.11    0.56
  -8   8   3    1.26    0.51
   8   8  -3    0.95    0.48
  -8  -8  -3    1.49    0.56
  -9   8  -3    2.86    0.69
   9   8   3    2.65    0.76
   9  -8  -3    1.49    0.56
  -9  -8   3    2.16    0.72
   9   8  -3    1.94    0.68
  -9  -8  -3    2.90    0.72
   9  -8   3    2.56    0.75
  -9   8   3    2.37    0.64
 -10  -8   3    3.55    0.91
 -10   8  -3    5.04    0.92
  10   8   3    5.38    1.08
  10   8  -3    4.02    0.99
 -10   8   3    4.08    0.88
  10  -8   3    5.24    1.08
 -10  -8  -3    4.55    0.92
 -11  -8   3    2.02    0.81
 -11   8  -3    2.70    0.73
 -11   8   3    2.05    0.72
 -11  -8  -3    1.31    0.62
   0  -8   4   90.18    2.59
   0   8   4   91.23    1.93
   0  -8  -4   93.08    2.37
   0   8   4   92.09    2.43
   0   8  -4   95.04    2.40
  -1  -8   4   42.06    1.05
  -1  -8   4   40.90    1.57
   1  -8  -4   39.68    1.44
   1   8   4   39.47    1.19
   1   8   4   38.74    1.44
  -1   8  -4   39.59    1.42
   1   8  -4   40.72    1.39
   1  -8   4   42.64    1.62
  -1   8   4   39.13    1.45
  -1  -8  -4   41.68    1.35
   2   8   4   23.26    1.14
  -2   8  -4   25.56    0.56
  -2  -8   4   23.41    0.89
   2   8   4   24.31    1.02
  -2   8  -4   24.64    1.11
   2  -8  -4   24.69    1.14
   2   8  -4   25.15    1.19
  -2   8   4   25.42    1.17
   2   8  -4   23.49    1.00
   2  -8   4   23.72    1.22
  -2  -8  -4   24.74    0.95
   3  -8  -4    4.78    0.62
  -3   8  -4    4.71    0.30
   3  -8  -4    4.85    0.29
   3   8   4    4.53    0.49
   3   8   4    5.01    0.55
  -3   8  -4    4.09    0.55
  -3  -8   4    4.02    0.44
   3   8  -4    4.49    0.41
  -3   8   4    4.75    0.64
  -3  -8  -4    4.59    0.39
   3  -8   4    5.01    0.72
   3   8  -4    4.55    0.65
   4  -8  -4    8.84    0.51
  -4   8  -4    8.06    0.67
   4  -8  -4    7.52    0.69
   4   8   4    7.68    0.69
  -4  -8   4    7.86    0.67
  -4   8  -4    8.31    0.50
  -4  -8  -4    8.59    0.46
   4  -8   4    8.11    0.80
   4   8  -4    9.83    0.60
   4   8  -4    8.18    0.75
  -4   8   4    9.41    0.77
  -4  -8  -4    8.27    0.74
  -5   8  -4    3.99    0.60
  -5   8  -4    4.01    0.41
   5  -8  -4    4.65    0.67
   5   8   4    3.89    0.69
   5  -8  -4    4.03    0.44
  -5  -8   4    4.56    0.69
  -5  -8  -4    3.76    0.27
   5   8  -4    4.94    0.42
   5  -8   4    5.37    0.86
  -5   8   4    3.92    0.69
  -5  -8  -4    3.46    0.62
   5   8  -4    4.58    0.76
   6  -8  -4    1.26    0.36
  -6   8  -4    1.01    0.37
   6  -8  -4    0.70    0.36
   6   8   4    0.74    0.43
  -6  -8   4    0.64    0.42
  -6   8  -4    1.05    0.36
  -6  -8  -4    0.92    0.41
   6  -8   4    0.89    0.45
   6   8  -4    0.81    0.42
  -6   8   4    0.65    0.40
   7  -8  -4   11.71    0.88
   7  -8  -4   11.69    0.92
  -7   8  -4    9.63    0.82
  -7  -8   4   11.07    1.02
   7   8   4   11.40    1.11
  -7   8  -4   10.68    0.84
   7   8  -4   10.68    1.05
  -7   8   4   11.28    1.05
   7  -8   4   12.33    1.18
  -7  -8  -4   11.79    1.05
   8   8   4    8.47    1.23
  -8   8  -4    7.98    0.83
  -8  -8   4    8.17    1.15
   8  -8  -4    8.20    0.83
  -8   8  -4    8.26    0.78
  -8  -8  -4    8.22    1.13
   8   8  -4    9.31    1.28
  -8   8   4    7.87    1.12
   8  -8   4    8.61    1.24
  -9   8  -4    3.03    0.66
  -9  -8   4    1.72    0.67
   9   8   4    2.22    0.75
   9   8  -4    1.00    0.60
  -9  -8  -4    1.64    0.60
  -9   8   4    1.05    0.62
   9  -8   4    1.76    0.69
  10   8   4   -0.34    0.34
 -10   8  -4    0.39    0.46
 -10  -8   4    0.04    0.44
 -10   8   4    0.59    0.54
  10   8  -4    0.34    0.48
 -10  -8  -4   -0.38    0.43
  10  -8   4   -0.60    0.41
   0   8  -5    0.05    0.18
   0   8   5    0.11    0.21
   0  -8   5    0.60    0.21
   0  -8  -5    0.00    0.17
  -1   8  -5    4.60    0.48
  -1  -8   5    3.68    0.54
   1  -8  -5    3.16    0.51
   1   8   5    4.04    0.34
   1   8   5    3.41    0.52
  -1  -8   5    3.33    0.28
   1   8  -5    3.72    0.52
  -1  -8  -5    3.40    0.47
   1  -8   5    2.84    0.50
  -1   8   5    2.45    0.46
   2   8   5   66.16    1.89
   2   8   5   63.37    2.09
  -2  -8   5   64.50    1.68
   2  -8  -5   64.90    2.08
  -2   8  -5   67.64    2.06
   2  -8   5   65.43    2.27
  -2   8   5   62.10    2.08
   2   8  -5   63.67    1.91
  -2  -8  -5   63.70    1.80
   2   8  -5   65.07    2.14
   3  -8  -5    0.18    0.24
   3   8   5    0.66    0.24
  -3  -8   5   -0.05    0.19
   3   8   5   -0.11    0.18
  -3   8  -5    0.24    0.23
   3   8  -5   -0.21    0.15
  -3  -8  -5    0.01    0.15
  -3   8   5   -0.19    0.17
   3  -8   5   -0.16    0.22
   4  -8  -5   37.75    1.63
  -4   8  -5   38.08    1.14
  -4   8  -5   38.85    1.55
   4   8   5   38.97    1.65
  -4  -8   5   38.74    1.52
   4  -8  -5   39.40    1.04
   4   8  -5   38.02    1.71
  -4  -8  -5   37.25    1.16
  -4   8   5   38.13    1.68
   4  -8   5   38.05    1.83
   4   8  -5   40.49    1.39
  -4  -8  -5   40.82    1.70
   5   8   5    0.77    0.39
   5  -8  -5    1.52    0.31
  -5  -8   5    1.03    0.40
  -5   8  -5    1.00    0.37
   5  -8  -5    1.39    0.43
  -5   8  -5    1.58    0.29
  -5   8   5    0.89    0.41
   5  -8   5    1.08    0.48
   5   8  -5    1.72    0.33
  -5  -8  -5    1.64    0.50
  -5  -8  -5    1.30    0.24
   5   8  -5    0.75    0.38
  -6  -8   5    0.24    0.34
  -6   8  -5    0.45    0.31
  -6   8  -5    0.40    0.28
   6  -8  -5    0.16    0.26
   6  -8  -5    0.39    0.31
   6   8   5    0.87    0.40
   6   8  -5    0.38    0.37
   6  -8   5    0.40    0.44
   6   8  -5    1.26    0.26
  -6  -8  -5    0.60    0.34
  -6   8   5    0.36    0.36
   7  -8  -5    0.48    0.30
  -7   8  -5    0.11    0.27
  -7   8  -5    0.30    0.34
   7   8   5    0.56    0.37
  -7  -8   5    0.06    0.37
   7   8  -5    0.00    0.32
  -7  -8  -5    0.33    0.36
   7  -8   5   -0.02    0.36
  -7   8   5    0.64    0.43
   8  -8  -5   15.97    1.15
  -8   8  -5   17.64    1.17
  -8  -8   5   19.30    1.46
   8   8   5   13.61    1.31
  -8   8  -5   17.76    1.14
  -8   8   5   17.08    1.40
  -8  -8  -5   16.54    1.34
   8  -8   5   17.47    1.53
   8   8  -5   17.28    1.46
  -9  -8   5    0.65    0.56
   9   8   5    0.21    0.41
   9   8  -5    1.03    0.50
  -9   8   5    1.04    0.47
   9  -8   5    0.68    0.54
  -9  -8  -5    0.38    0.40
  10   8   5    2.06    0.74
 -10  -8   5    3.69    1.00
  10   8  -5    3.05    0.87
  10  -8   5    3.67    1.03
 -10  -8  -5    4.00    0.87
 -10   8   5    3.80    0.86
   0  -8  -6   17.52    0.97
   0   8  -6   16.77    0.97
   0   8   6   17.24    1.00
   0  -8   6   19.61    1.13
   0   8   6   18.27    0.59
  -1  -8   6    1.03    0.38
  -1   8  -6    1.20    0.36
   1   8   6    1.55    0.42
   1  -8  -6    0.93    0.33
  -1  -8   6    1.67    0.25
   1   8   6    2.01    0.31
  -1   8   6    1.27    0.39
  -1  -8  -6    1.03    0.32
   1  -8   6    1.86    0.49
   1   8  -6    2.12    0.41
  -2   8  -6    1.48    0.39
  -2  -8   6    1.70    0.31
   2  -8  -6    1.18    0.40
  -2  -8   6    1.80    0.45
   2   8   6    1.96    0.45
   2   8   6    2.44    0.37
  -2  -8  -6    1.98    0.39
   2  -8   6    1.76    0.50
  -2   8   6    1.56    0.38
   2   8  -6    2.52    0.43
   3   8   6   18.09    1.01
  -3   8  -6   18.03    0.57
  -3   8  -6   17.33    1.04
   3  -8  -6   18.91    1.14
  -3  -8   6   18.69    0.93
   3   8   6   19.00    1.14
   3  -8   6   16.96    1.18
  -3  -8  -6   18.82    0.91
   3   8  -6   18.51    1.12
  -3   8   6   17.70    1.12
   3   8  -6   16.82    0.95
  -4   8  -6    0.85    0.34
   4   8   6    0.43    0.34
   4  -8  -6    0.67    0.33
  -4  -8   6    0.56    0.34
  -4   8  -6    0.80    0.22
   4   8   6    1.10    0.32
   4  -8   6    0.80    0.44
   4   8  -6    0.36    0.26
  -4   8   6    0.93    0.43
   4   8  -6    0.74    0.37
  -4  -8  -6    0.54    0.27
  -5  -8   6    1.90    0.50
   5   8   6    2.36    0.59
  -5   8  -6    2.76    0.55
   5  -8  -6    2.24    0.53
  -5   8  -6    2.87    0.39
   5   8  -6    3.28    0.67
  -5   8   6    2.44    0.60
   5   8  -6    3.03    0.46
   5  -8   6    2.70    0.73
  -5  -8  -6    1.93    0.34
  -5  -8  -6    2.79    0.58
   6   8   6   21.34    1.42
  -6  -8   6   19.43    1.30
  -6   8  -6   22.35    1.05
   6  -8  -6   22.42    1.35
  -6   8  -6   20.89    1.22
  -6  -8  -6   21.94    1.40
   6   8  -6   21.10    1.01
   6   8  -6   22.34    1.46
  -6   8   6   20.67    1.42
   6  -8   6   21.04    1.56
   7   8   6    1.42    0.55
  -7  -8   6    2.25    0.62
  -7   8  -6    1.61    0.43
   7  -8  -6    1.59    0.46
  -7   8  -6    1.78    0.50
  -7   8   6    1.30    0.51
   7   8  -6    1.47    0.52
   7  -8   6    0.50    0.52
  -7  -8  -6    1.93    0.54
  -8  -8   6    1.53    0.63
   8  -8  -6    1.90    0.52
   8   8   6    1.07    0.54
   8  -8   6    1.23    0.62
   8   8  -6    0.74    0.51
  -8   8   6    1.38    0.55
  -8  -8  -6    1.54    0.56
  -9  -8   6    2.27    0.76
   9   8   6    2.93    0.81
   9   8  -6    1.30    0.67
   9  -8   6    3.11    0.92
  -9  -8  -6    2.91    0.70
  -9   8   6    2.57    0.79
 -10  -8   6    2.08    0.77
  10   8   6    1.78    0.73
 -10  -8  -6    2.98    0.74
  10  -8   6    1.41    0.70
 -10   8   6    0.77    0.63
  10   8  -6    1.54    0.74
   0  -8   7   -0.04    0.08
   0  -8   7    0.47    0.22
   0   8  -7   -0.24    0.14
   0   8   7    0.65    0.12
   0  -8  -7    0.22    0.23
   0   8   7   -0.09    0.18
   1  -8  -7    2.24    0.46
   1   8   7    3.07    0.32
  -1  -8   7    2.24    0.30
   1   8   7    2.31    0.50
  -1   8  -7    2.42    0.49
  -1  -8   7    3.09    0.56
  -1   8   7    1.74    0.45
   1   8  -7    2.85    0.52
   1  -8   7    2.88    0.54
  -1  -8  -7    1.89    0.42
  -2   8  -7    0.58    0.32
   2   8   7    1.33    0.27
  -2  -8   7   -0.07    0.21
   2  -8  -7    0.32    0.26
   2   8   7    0.69    0.34
  -2  -8   7    0.30    0.22
   2  -8   7    0.97    0.35
  -2  -8  -7    0.33    0.25
  -2   8   7    0.67    0.32
  -3   8  -7    2.48    0.51
  -3  -8   7    3.01    0.49
   3   8   7    3.60    0.56
   3  -8  -7    2.77    0.59
   3   8   7    2.84    0.59
  -3  -8  -7    2.30    0.45
   3   8  -7    3.16    0.53
   3  -8   7    2.41    0.59
   3   8  -7    2.62    0.57
  -3   8   7    2.40    0.56
   4   8   7    0.05    0.30
   4  -8  -7    0.27    0.30
  -4  -8   7   -0.15    0.26
   4   8   7    0.50    0.29
  -4   8  -7   -0.25    0.21
   4   8  -7    0.38    0.35
   4  -8   7    0.45    0.34
  -4   8   7    0.08    0.31
  -4  -8  -7    0.47    0.27
   4   8  -7    1.15    0.30
  -5  -8   7   31.27    1.52
  -5   8  -7   30.79    1.50
   5   8   7   28.30    1.58
   5  -8  -7   31.64    1.63
  -5  -8  -7   31.08    1.16
   5   8  -7   29.09    1.32
  -5   8   7   30.81    1.70
  -5  -8  -7   32.07    1.65
   5   8  -7   33.47    1.74
   5  -8   7   33.67    1.94
  -6  -8   7    6.50    0.92
   6  -8  -7    6.44    0.89
  -6   8  -7    7.48    0.77
   6   8   7    7.30    0.86
   6   8  -7    7.94    0.66
   6   8  -7    6.71    1.01
  -6   8   7    5.28    0.90
  -6  -8  -7    6.70    0.94
   6  -8   7    5.96    1.05
   7   8   7    0.51    0.40
   7  -8  -7    0.21    0.33
  -7  -8   7    1.72    0.53
  -7   8  -7    0.95    0.43
   7   8  -7   -0.31    0.29
  -7   8   7    0.96    0.50
   7  -8   7    0.83    0.53
  -7  -8  -7    0.78    0.43
   8   8   7   -0.54    0.31
   8  -8  -7   -0.19    0.32
  -8  -8   7   -0.29    0.40
   8   8  -7    0.06    0.42
   8  -8   7    0.36    0.54
  -8   8   7   -0.07    0.38
  -8  -8  -7   -0.14    0.31
  -9  -8   7    0.44    0.55
   9   8   7    1.75    0.73
   9  -8   7    0.20    0.57
   9   8  -7    1.02    0.63
  -9  -8  -7    1.09    0.60
  -9   8   7    1.78    0.59
 -10  -8   7   -0.76    0.44
  10   8   7    0.84    0.62
 -10   8   7    1.93    0.59
  10   8  -7    1.03    0.65
 -10  -8  -7   -0.27    0.40
  10  -8   7   -0.19    0.49
   0   8   8   74.13    1.69
   0   8   8   72.82    2.44
   0  -8  -8   75.98    2.45
   0  -8   8   74.21    1.51
   0  -8   8   68.22    2.55
   0   8  -8   70.58    2.39
   1   8   8   12.95    0.98
  -1   8  -8   12.00    0.93
   1   8   8   14.42    0.71
  -1  -8   8   12.59    0.99
   1  -8  -8   13.04    0.98
  -1  -8   8   13.14    0.62
  -1   8   8   13.08    0.98
   1  -8   8   13.89    1.09
   1   8  -8   13.63    0.97
  -1  -8  -8   13.54    0.93
  -2  -8   8   21.00    0.92
  -2  -8   8   21.65    1.30
   2   8   8   21.80    1.03
  -2   8  -8   20.80    1.24
   2   8   8   22.27    1.30
   2  -8  -8   21.94    1.30
   2  -8   8   21.91    1.41
   2   8  -8   20.75    1.20
  -2  -8  -8   21.68    1.17
  -2   8   8   21.29    1.29
  -3  -8   8    6.09    0.69
  -3  -8   8    5.40    0.55
   3  -8  -8    6.29    0.86
   3   8   8    4.58    0.74
   3   8   8    5.71    0.59
  -3   8  -8    4.81    0.71
  -3   8   8    4.81    0.81
   3  -8   8    5.78    0.93
   3   8  -8    4.57    0.69
  -3  -8  -8    4.92    0.66
  -4   8  -8   34.15    1.61
  -4  -8   8   34.54    1.48
   4   8   8   32.75    1.59
   4   8   8   34.03    1.72
   4  -8  -8   33.36    1.69
   4  -8   8   37.34    2.00
  -4   8   8   34.92    1.80
   4   8  -8   34.12    1.54
  -4  -8  -8   32.52    1.36
   4   8  -8   32.78    1.68
   5  -8  -8    3.03    0.65
   5   8   8    4.16    0.76
  -5  -8   8    3.87    0.68
  -5   8  -8    4.89    0.73
   5   8  -8    4.13    0.78
   5  -8   8    3.22    0.82
   5   8  -8    4.64    0.69
  -5   8   8    4.35    0.83
  -5  -8  -8    3.86    0.74
  -5  -8  -8    3.81    0.54
   6  -8  -8   -0.30    0.28
  -6  -8   8   -0.12    0.31
   6   8   8    0.14    0.34
  -6   8  -8   -0.31    0.24
  -6  -8  -8    0.02    0.37
   6   8  -8   -0.05    0.25
   6   8  -8   -0.08    0.33
   6  -8   8   -0.03    0.37
  -6   8   8    0.25    0.35
   7   8   8   -0.14    0.31
   7  -8  -8   -0.55    0.28
  -7   8  -8    0.51    0.38
  -7  -8   8    0.27    0.40
   7  -8   8   -0.27    0.40
  -7   8   8    0.21    0.39
  -7  -8  -8    0.20    0.37
   7   8  -8    0.06    0.40
  -8  -8   8    0.58    0.47
   8  -8  -8    0.07    0.39
   8   8   8    0.21    0.43
   8   8  -8    0.58    0.53
   8  -8   8    0.01    0.56
  -8  -8  -8    1.09    0.54
  -8   8   8    1.20    0.56
   9   8   8    0.31    0.49
  -9  -8   8    1.34    0.68
  -9   8   8   -0.01    0.50
   9   8  -8    1.83    0.72
  -9  -8  -8    1.77    0.68
   9  -8   8    1.57    0.72
   0  -8   9    0.19    0.29
   0   8  -9   -0.37    0.19
   0   8   9   -0.13    0.24
   0  -8  -9    0.22    0.29
   1   8   9    6.08    0.85
   1  -8  -9    7.44    0.80
   1   8   9    7.58    0.53
  -1  -8   9    6.53    0.48
  -1  -8   9    5.79    0.85
  -1   8  -9    6.18    0.83
  -1   8   9    7.15    0.78
   1   8  -9    7.13    0.91
  -1  -8  -9    6.95    0.76
   1  -8   9    6.76    0.94
   2   8   9   22.44    1.35
   2   8   9   23.24    1.09
   2  -8  -9   23.59    1.41
  -2  -8   9   21.97    0.99
  -2  -8   9   21.73    1.37
  -2   8  -9   21.61    1.31
   2   8  -9   21.29    1.28
   2  -8   9   21.86    1.46
  -2   8   9   22.64    1.41
  -2  -8  -9   22.38    1.27
  -3   8  -9    2.36    0.56
  -3  -8   9    2.46    0.47
   3   8   9    1.33    0.48
   3   8   9    1.56    0.40
   3  -8  -9    2.25    0.58
  -3  -8   9    1.11    0.44
   3   8  -9    2.26    0.55
  -3   8   9    1.61    0.53
   3  -8   9    2.51    0.64
  -3  -8  -9    2.10    0.50
   4   8   9   -0.10    0.29
  -4   8  -9    0.01    0.29
   4  -8  -9   -0.21    0.29
  -4  -8   9    0.73    0.30
  -4  -8   9   -0.12    0.28
   4   8   9    0.40    0.32
   4  -8   9   -0.23    0.24
  -4  -8  -9    0.02    0.25
  -4   8   9    0.06    0.30
   4   8  -9    0.17    0.29
  -5   8  -9   35.28    1.71
   5   8   9   31.94    1.72
  -5  -8   9   36.64    1.70
   5  -8  -9   33.03    1.83
   5   8  -9   36.35    1.67
   5  -8   9   38.25    2.22
  -5  -8  -9   36.09    1.83
  -5  -8  -9   34.42    1.43
  -5   8   9   36.71    1.98
   5   8  -9   33.38    1.81
   6   8   9    4.20    0.81
   6  -8  -9    5.35    0.91
  -6   8  -9    5.63    0.83
  -6  -8   9    5.28    0.88
  -6  -8  -9    4.17    0.79
   6   8  -9    5.31    0.76
  -6   8   9    3.90    0.86
   6  -8   9    6.64    1.18
   6   8  -9    5.11    0.90
   7  -8  -9    3.60    0.78
   7   8   9    3.28    0.77
  -7   8  -9    2.77    0.61
  -7  -8   9    3.40    0.76
   7   8  -9    2.84    0.74
   7  -8   9    1.53    0.69
  -7  -8  -9    2.93    0.67
  -7   8   9    2.61    0.73
   8   8   9   -0.40    0.32
  -8  -8   9   -0.32    0.34
   8  -8  -9    0.24    0.43
  -8  -8  -9   -0.14    0.26
  -8   8   9    1.04    0.55
   8  -8   9   -0.28    0.45
   8   8  -9    0.01    0.45
   9   8   9    0.28    0.48
  -9  -8   9    0.43    0.48
   9   8  -9    0.15    0.55
   9  -8   9   -0.01    0.50
  -9  -8  -9    0.53    0.44
  -9   8   9    0.07    0.39
   0   8 -10   26.34    1.52
   0   8  10   26.10    1.48
   0  -8  10   27.58    1.62
   0  -8 -10   27.27    1.54
   1   8  10    9.92    0.92
  -1  -8  10   11.01    1.01
   1  -8 -10   10.95    1.02
  -1   8 -10   10.62    0.99
   1   8 -10   10.57    1.00
  -1  -8 -10   11.61    1.01
   1  -8  10   10.37    1.07
  -1   8  10   12.30    1.06
   2   8  10    0.32    0.31
   2   8  10    1.10    0.31
  -2   8 -10   -0.06    0.27
   2  -8 -10    0.38    0.37
  -2  -8  10    0.46    0.29
  -2  -8  10    0.15    0.33
  -2  -8 -10    0.40    0.35
   2  -8  10    0.48    0.44
  -2   8  10    0.65    0.38
   2   8 -10    0.24    0.32
  -3  -8  10   -0.11    0.30
   3  -8 -10   -0.52    0.23
   3   8  10    0.06    0.34
  -3  -8  10    0.16    0.27
   3   8  10    0.62    0.33
  -3   8 -10    0.11    0.33
   3   8 -10    0.39    0.34
   3  -8  10    0.16    0.39
  -3   8  10    0.41    0.43
  -3  -8 -10    0.25    0.35
   4   8  10    1.68    0.54
  -4  -8  10    2.08    0.49
  -4  -8  10    2.45    0.55
   4  -8 -10    1.60    0.57
  -4   8 -10    1.74    0.51
   4   8  10    2.25    0.53
   4   8 -10    1.66    0.49
   4  -8  10    1.64    0.66
  -4  -8 -10    1.62    0.50
  -4   8  10    1.49    0.56
   5  -8 -10    3.31    0.78
  -5  -8  10    3.29    0.65
  -5  -8  10    3.69    0.75
   5   8  10    4.23    0.78
  -5   8 -10    3.16    0.68
  -5   8  10    3.24    0.81
  -5  -8 -10    3.69    0.72
   5  -8  10    4.34    1.01
   5   8 -10    4.13    0.72
   6   8  10    4.96    0.88
  -6   8 -10    4.12    0.74
  -6  -8  10    5.95    0.94
   6  -8 -10    4.81    0.88
   6  -8  10    4.19    1.01
  -6  -8 -10    4.43    0.84
  -6   8  10    5.23    0.96
   6   8 -10    5.22    0.79
   6   8 -10    4.07    0.84
   7   8  10    2.79    0.74
   7  -8 -10    3.97    0.83
  -7   8 -10    3.23    0.71
  -7  -8  10    3.31    0.77
  -7   8  10    2.72    0.80
   7   8 -10    3.96    0.87
  -7  -8 -10    3.72    0.78
   7  -8  10    3.70    0.98
   8  -8 -10    1.60    0.66
  -8  -8  10    1.89    0.73
   8   8  10    2.91    0.79
   8  -8  10    0.37    0.55
  -8   8  10    1.15    0.68
   8   8 -10    1.48    0.68
  -8  -8 -10    3.35    0.74
   0  -8  11   -0.11    0.32
   0   8  11    0.17    0.31
   0   8 -11   -0.02    0.30
   0  -8 -11   -0.62    0.23
  -1  -8  11    1.64    0.50
   1   8  11    0.86    0.42
   1  -8 -11    0.24    0.36
  -1   8 -11    0.32    0.38
  -1  -8 -11    0.96    0.43
  -1   8  11    1.00    0.49
   1  -8  11    0.76    0.47
   1   8 -11    0.15    0.36
   2   8  11    1.02    0.46
  -2  -8  11    1.63    0.50
  -2   8 -11    1.71    0.52
   2  -8 -11    1.16    0.50
   2   8 -11    0.43    0.39
   2  -8  11    1.15    0.55
  -2   8  11    1.49    0.54
  -2  -8 -11    0.96    0.48
   3  -8 -11    0.24    0.34
   3   8  11    0.10    0.30
   3   8  11   -0.03    0.26
  -3   8 -11   -0.12    0.29
  -3  -8  11    0.21    0.37
  -3   8  11   -0.66    0.26
   3   8 -11    0.03    0.30
   3  -8  11    1.18    0.48
  -3  -8 -11    0.25    0.35
  -4  -8  11    1.75    0.52
   4   8  11    1.36    0.44
   4  -8 -11    1.41    0.56
  -4   8 -11    1.21    0.49
   4   8  11    1.43    0.53
  -4  -8  11    1.79    0.49
  -4  -8 -11    2.18    0.56
  -4   8  11    0.53    0.42
   4  -8  11    1.98    0.65
   4   8 -11    2.29    0.61
  -5  -8  11    1.39    0.51
  -5   8 -11    1.33    0.52
   5  -8 -11    1.22    0.52
   5   8  11    1.20    0.46
  -5  -8  11    1.86    0.55
   5  -8  11    2.04    0.70
  -5  -8 -11    1.01    0.43
   5   8 -11    1.30    0.53
  -5   8  11    1.80    0.65
   6  -8 -11    0.92    0.51
  -6  -8  11    0.71    0.47
   6   8  11    0.47    0.40
  -6   8 -11    0.24    0.35
  -6  -8  11    0.08    0.38
   6  -8  11   -0.39    0.33
  -6   8  11   -0.01    0.42
  -6  -8 -11    0.32    0.37
   6   8 -11    0.51    0.35
   7  -8 -11    0.07    0.42
   7   8  11   -0.08    0.36
  -7  -8  11    0.07    0.42
  -7   8 -11    0.09    0.37
  -7   8  11    0.27    0.43
  -7  -8 -11    0.65    0.42
   7  -8  11   -0.26    0.43
   8   8  11    4.93    0.99
   8  -8 -11    4.60    1.02
  -8  -8  11    6.23    1.10
  -8   8  11    4.11    1.05
   8  -8  11    4.19    1.12
  -8  -8 -11    5.12    0.92
   0  -8 -12    0.33    0.40
   0   8 -12    0.28    0.37
   0   8  12   -0.06    0.35
   0  -8  12    0.27    0.45
  -1   8 -12    0.97    0.50
  -1  -8  12    1.51    0.54
   1   8  12    1.11    0.49
   1  -8 -12    0.92    0.49
   1   8 -12    0.69    0.44
  -1  -8 -12    1.10    0.54
   1  -8  12    1.98    0.63
  -1   8  12    1.14    0.49
   2  -8 -12    7.01    1.06
  -2  -8  12    8.42    0.98
  -2   8 -12    7.20    1.05
   2   8  12    8.03    1.09
   2   8 -12    8.63    1.13
  -2  -8 -12    7.78    1.05
  -2   8  12    7.89    1.12
   2  -8  12    7.75    1.14
   3  -8 -12    1.03    0.53
  -3  -8  12    1.64    0.48
  -3   8 -12    1.14    0.51
   3   8  12    0.61    0.46
  -3   8  12    0.78    0.52
  -3  -8 -12    0.65    0.46
   3  -8  12    1.64    0.58
   3   8 -12    0.79    0.46
  -4  -8  12    3.81    0.81
   4  -8 -12    4.20    0.92
  -4   8 -12    4.47    0.82
   4   8  12    2.81    0.72
  -4   8  12    2.38    0.72
   4  -8  12    3.17    0.81
  -4  -8 -12    3.98    0.78
   4   8 -12    3.89    0.78
   5   8  12    0.61    0.41
  -5  -8  12    0.95    0.48
   5  -8 -12    0.23    0.44
  -5   8 -12    0.40    0.43
  -5   8  12    0.13    0.42
   5  -8  12   -0.18    0.43
   5   8 -12    0.18    0.38
  -5  -8 -12    0.21    0.28
   6  -8 -12    0.33    0.56
  -6   8 -12    0.54    0.46
   6   8  12    0.93    0.46
  -6  -8  12    1.28    0.58
   6  -8  12    0.63    0.54
  -6   8  12    1.60    0.66
   6   8 -12    2.11    0.62
  -6  -8 -12    0.89    0.50
   7  -8 -12    3.04    0.82
   7   8  12    4.27    0.89
  -7  -8 -12    3.13    0.73
  -7   8  12    3.12    0.92
   7  -8  12    2.86    0.96
   0  -8  13    0.52    0.51
   0   8 -13   -0.09    0.35
   0  -8 -13    0.06    0.40
   0   8  13   -0.02    0.37
  -1   8 -13    1.87    0.62
  -1  -8  13    2.55    0.64
   1  -8 -13    2.30    0.72
   1   8  13    2.39    0.67
   1   8 -13    1.82    0.64
  -1  -8 -13    1.79    0.63
   1  -8  13    1.97    0.69
  -1   8  13    1.49    0.61
  -2   8 -13   14.55    1.29
   2  -8 -13   13.60    1.32
   2   8  13   13.03    1.21
  -2  -8  13   13.56    1.28
  -2   8  13   12.83    1.21
   2  -8  13   15.26    1.39
   2   8 -13   11.28    1.17
  -2  -8 -13   13.92    1.27
  -3   8 -13   -0.02    0.37
   3   8  13    0.16    0.40
  -3  -8  13    0.70    0.39
   3  -8 -13   -0.30    0.38
  -3  -8 -13   -0.23    0.36
  -3   8  13    0.24    0.42
   3  -8  13    0.27    0.37
   3   8 -13    0.04    0.39
   4  -8 -13    0.06    0.42
  -4  -8  13    1.63    0.48
   4   8  13    0.63    0.47
  -4   8 -13    0.29    0.41
   4   8 -13    0.62    0.46
  -4  -8 -13    0.19    0.42
  -4   8  13    0.28    0.51
   4  -8  13    0.22    0.47
   5  -8 -13    6.17    1.12
  -5   8 -13    4.54    0.90
  -5   8  13    6.27    1.13
  -5  -8 -13    6.80    1.01
   5  -8  13    6.90    1.31
   5   8 -13    6.12    1.05
   6  -8 -13    1.99    0.72
  -6   8 -13    1.76    0.64
  -6  -8 -13    2.56    0.71
   6   8 -13    2.72    0.69
   6  -8  13    1.91    0.77
  -6   8  13    1.20    0.62
   0  -8 -14    0.40    0.52
   0  -8  14   -0.62    0.30
   0   8  14    0.15    0.42
   0   8 -14    0.82    0.47
  -1  -8  14    0.38    0.56
   1  -8 -14   -0.50    0.36
  -1   8 -14   -0.39    0.33
   1   8  14    0.21    0.45
   1  -8  14    0.85    0.57
  -1   8  14    0.12    0.38
  -1  -8 -14   -0.68    0.35
   1   8 -14   -0.58    0.31
  -2   8 -14   -0.19    0.36
   2  -8 -14   -0.51    0.35
   2   8  14   -0.68    0.33
  -2  -8  14    1.17    0.44
   2  -8  14    1.37    0.56
  -2   8  14    0.18    0.41
   2   8 -14    0.66    0.50
  -2  -8 -14    0.20    0.44
   3   8  14    0.39    0.41
  -3  -8  14    0.07    0.42
  -3   8 -14    0.34    0.47
   3  -8 -14   -0.23    0.31
  -3   8  14    0.05    0.48
   3  -8  14    1.49    0.59
   3   8 -14   -0.10    0.37
  -3  -8 -14    0.18    0.43
   4  -8 -14   -0.28    0.38
  -4   8 -14    0.11    0.39
   4   8  14    1.24    0.56
  -4   8  14    0.65    0.52
  -4  -8 -14   -0.06    0.44
   4   8 -14    0.31    0.42
   4  -8  14    1.44    0.63
   5  -8 -14    0.50    0.67
  -5   8 -14    0.38    0.43
  -5   8  14    0.69    0.60
  -5  -8 -14    1.69    0.60
   5   8 -14    1.30    0.56
   5  -8  14    2.08    0.80
   0  -8  15   -0.38    0.42
   0   8  15   -0.17    0.38
   0  -8 -15    0.19    0.47
   0   8 -15    0.21    0.46
  -1   8 -15    0.38    0.49
   1   8  15   -0.36    0.38
   1  -8 -15   -0.17    0.47
  -1  -8  15    1.33    0.56
  -1   8  15    0.57    0.49
   1   8 -15    0.75    0.51
  -1  -8 -15    0.55    0.54
   1  -8  15    1.18    0.53
   2   8  15   -0.29    0.45
  -2   8 -15   -0.23    0.38
   2  -8 -15    0.45    0.56
   2   8 -15   -0.51    0.34
  -2  -8 -15    1.08    0.64
  -2   8  15    0.32    0.43
   2  -8  15    0.84    0.59
  -3   8 -15   -0.04    0.41
   3  -8 -15    1.54    0.66
   3   8  15    0.54    0.54
   3   8 -15    0.91    0.57
   3  -8  15    0.69    0.72
  -3  -8 -15   -0.44    0.46
  -3   8  15    0.63    0.55
  -4   8 -15    2.08    0.68
   4  -8 -15    1.09    0.60
   4   8  15    1.77    0.75
   4   8 -15    2.48    0.72
  -4   8  15    1.01    0.65
   4  -8  15    1.18    0.78
  -4  -8 -15    0.75    0.57
   0   8 -16   -0.13    0.38
   0  -8 -16   -0.70    0.43
   0  -8  16    1.21    0.66
   0   8  16   -0.17    0.46
   1   8  16    1.35    0.59
  -1   8 -16    0.50    0.57
   1  -8 -16    1.32    0.70
   1   8 -16    0.83    0.60
  -1   8  16    0.54    0.59
  -1  -8 -16    0.58    0.60
   1  -8  16    2.06    0.70
   2  -8 -16   -0.08    0.45
   2   8  16    0.74    0.55
  -2   8 -16    0.88    0.59
  -2  -8 -16    0.07    0.56
  -2   8  16    0.05    0.47
   2  -8  16    0.68    0.60
   2   8 -16    0.61    0.56
   1   9   0    0.34    0.14
  -1   9   0   -0.06    0.13
   1   9   0   -0.08    0.12
  -1   9   0   -0.01    0.11
   1   9   0    0.49    0.16
   1  -9   0   -0.08    0.12
  -2  -9   0   26.27    1.02
   2  -9   0   25.90    1.05
  -2   9   0   25.90    0.94
   2   9   0   25.34    0.87
   2   9   0   26.84    1.13
  -2   9   0   25.94    1.08
  -3   9   0    0.16    0.17
   3  -9   0    0.18    0.19
   3   9   0   -0.14    0.16
   3   9   0    0.01    0.11
  -3  -9   0    0.01    0.16
  -3   9   0    0.00    0.17
  -4  -9   0    0.44    0.24
   4   9   0    1.02    0.35
  -4   9   0    0.71    0.24
   4  -9   0    0.66    0.31
  -4   9   0    0.13    0.22
   4   9   0    1.04    0.17
  -5   9   0   -0.28    0.17
   5   9   0    0.17    0.26
  -5   9   0    0.03    0.21
  -5  -9   0   -0.15    0.17
   5  -9   0    0.10    0.25
   6  -9   0   14.94    1.07
  -6   9   0   13.26    0.94
  -6   9   0   15.78    0.98
  -6  -9   0   16.54    1.13
   6   9   0   14.79    1.15
  -7   9   0   -0.10    0.25
  -7  -9   0   -0.40    0.21
   7   9   0    0.00    0.28
   7  -9   0    0.29    0.34
  -8   9   0    0.38    0.32
   8   9   0    0.53    0.43
  -8  -9   0    0.70    0.46
   8  -9   0    0.79    0.34
   8  -9   0    0.58    0.42
   9   9   0   -0.62    0.24
  -9   9   0    0.47    0.35
  -9  -9   0    0.41    0.39
   9  -9   0   -0.19    0.33
 -10   9   0   16.96    1.40
 -10  -9   0   16.28    1.52
  10   9   0   14.64    1.48
  10  -9   0   14.62    1.35
 -11  -9   0   -0.54    0.46
 -11   9   0    0.70    0.45
  11   9   0   -0.09    0.50
  11  -9   0    0.32    0.52
   0   9  -1   40.39    1.32
   0   9   1   41.71    1.23
   0   9   1   42.68    1.33
   0   9   1   40.93    1.26
   0  -9   1   40.22    1.38
   0   9  -1   41.48    1.11
  -1   9  -1   25.18    1.03
  -1   9  -1   26.97    0.82
   1   9   1   25.93    1.01
   1   9   1   26.67    1.00
   1  -9  -1   25.75    0.94
   1   9   1   25.67    0.94
   1   9  -1   25.83    1.07
   1  -9   1   26.50    1.08
   1   9  -1   25.76    0.96
  -1   9   1   27.14    0.99
   1   9  -1   24.87    0.87
  -1   9   1   26.45    1.06
  -2   9  -1   56.11    1.43
   2  -9  -1   56.53    1.59
  -2   9  -1   57.70    1.75
   2   9   1   54.98    1.44
   2   9   1   55.80    1.70
   2   9   1   58.13    1.77
  -2  -9   1   55.88    1.59
  -2   9   1   58.99    1.65
   2   9  -1   54.30    1.48
   2   9  -1   56.79    1.81
   2  -9   1   57.09    1.78
  -2   9   1   58.09    1.76
  -3   9  -1   46.06    1.35
  -3   9  -1   46.63    1.58
   3  -9  -1   45.63    1.46
   3   9   1   45.41    1.16
  -3  -9   1   47.93    1.55
   3   9   1   44.76    1.65
  -3  -9  -1   46.45    1.58
  -3   9   1   46.90    1.61
   3   9  -1   46.59    1.24
  -3   9   1   45.09    1.49
   3  -9   1   44.44    1.62
   3   9  -1   45.09    1.68
   4   9   1    3.73    0.56
   4  -9  -1    2.94    0.49
  -4   9  -1    3.29    0.36
  -4   9  -1    3.45    0.52
  -4  -9   1    2.86    0.50
  -4  -9  -1    2.40    0.47
   4   9  -1    3.40    0.55
   4   9  -1    3.62    0.26
   4  -9   1    3.13    0.54
  -4   9   1    2.71    0.47
  -4  -9  -1    2.89    0.23
  -4   9   1    3.01    0.49
  -5   9  -1    0.16    0.24
  -5   9  -1    0.31    0.25
   5  -9  -1    0.63    0.31
   5   9   1    0.56    0.31
  -5  -9   1    0.24    0.26
   5  -9   1    0.11    0.28
  -5   9   1    1.06    0.29
  -5   9   1    0.59    0.30
   5   9  -1    0.00    0.24
  -5  -9  -1    0.34    0.26
  -6  -9   1    8.04    0.83
   6  -9  -1    8.85    0.80
  -6   9  -1    9.07    0.75
   6   9   1    8.97    0.91
   6  -9  -1    8.18    0.74
  -6   9  -1    9.74    0.75
   6  -9   1    7.23    0.82
  -6   9   1    8.91    0.81
  -6  -9  -1    8.59    0.84
   6   9  -1    8.06    0.88
  -7  -9   1   18.11    1.31
   7  -9  -1   18.12    1.22
  -7   9  -1   17.84    1.07
   7  -9  -1   19.03    1.12
   7   9   1   19.96    1.43
  -7   9  -1   19.70    1.19
  -7  -9  -1   19.22    1.35
   7  -9   1   20.35    1.37
   7   9  -1   18.83    1.40
  -7   9   1   18.71    1.22
  -8   9  -1    4.72    0.77
   8  -9  -1    5.02    0.71
   8   9   1    4.47    0.89
  -8  -9   1    4.41    0.83
   8  -9  -1    5.14    0.83
   8   9  -1    4.03    0.87
  -8   9   1    4.24    0.78
   8  -9   1    4.57    0.86
  -8  -9  -1    3.81    0.79
  -9   9  -1    5.22    0.86
  -9  -9   1    4.98    0.96
   9   9   1    5.25    1.01
   9  -9  -1    4.19    0.83
   9  -9   1    3.47    0.82
  -9   9   1    5.87    0.97
   9   9  -1    4.37    0.98
  -9  -9  -1    3.53    0.84
 -10   9  -1    1.44    0.60
 -10  -9   1    0.81    0.53
  10  -9  -1    1.29    0.60
  10   9   1    1.40    0.65
  10  -9   1    0.12    0.49
  10   9  -1    0.65    0.60
 -10  -9  -1    1.58    0.59
 -10   9   1    1.50    0.61
  11   9   1    1.35    0.75
 -11  -9   1    2.42    0.80
 -11   9  -1    3.80    0.80
 -11  -9  -1    2.98    0.96
  11   9  -1    1.36    0.73
  11  -9   1    1.44    0.71
 -11   9   1    2.71    0.79
   0  -9   2    0.00    0.14
   0   9   2    0.01    0.13
   0   9   2   -0.20    0.13
   0   9  -2    0.15    0.14
   0   9   2    0.11    0.10
   1  -9  -2  129.83    2.75
   1   9   2  130.13    2.91
   1   9   2  132.34    3.02
   1   9   2  126.31    2.80
  -1  -9   2  132.39    2.66
  -1   9  -2  131.37    2.46
  -1   9  -2  131.94    3.01
  -1   9   2  127.64    2.96
  -1   9   2  131.82    3.02
   1  -9   2  130.69    3.19
   1   9  -2  130.53    2.88
   1   9  -2  130.18    3.16
   2   9   2   14.51    0.78
   2  -9  -2   13.87    0.62
  -2   9  -2   14.24    0.55
   2   9   2   13.61    0.79
  -2  -9   2   14.28    0.69
  -2   9  -2   13.42    0.79
   2  -9   2   15.24    0.87
   2   9  -2   14.90    0.70
   2   9  -2   12.94    0.82
  -2   9   2   14.98    0.80
  -2  -9  -2   14.79    0.67
  -2   9   2   13.93    0.81
   3  -9  -2    0.12    0.16
  -3   9  -2    0.27    0.20
  -3  -9   2   -0.02    0.16
  -3   9  -2    0.20    0.11
   3   9   2    0.34    0.22
  -3  -9  -2    0.02    0.17
   3   9  -2    0.11    0.15
  -3   9   2   -0.12    0.17
   3   9  -2    0.00    0.19
  -3   9   2    0.15    0.20
  -3  -9  -2    0.27    0.14
   3  -9   2   -0.15    0.16
  -4   9  -2    2.21    0.36
  -4   9  -2    1.71    0.41
   4  -9  -2    1.62    0.37
  -4  -9   2    1.81    0.41
   4  -9  -2    2.30    0.40
   4   9   2    1.62    0.41
   4  -9   2    1.69    0.46
  -4  -9  -2    1.87    0.21
  -4   9   2    2.17    0.42
  -4  -9  -2    1.98    0.43
   4   9  -2    1.93    0.28
   4   9  -2    1.98    0.46
   5   9   2   38.19    1.75
  -5   9  -2   37.63    1.37
   5  -9  -2   37.11    1.44
  -5  -9   2   35.52    1.56
   5  -9  -2   38.12    1.56
  -5   9  -2   38.63    1.52
   5  -9   2   37.82    1.74
   5   9  -2   34.61    1.69
  -5   9   2   34.78    1.54
  -5  -9  -2   36.91    1.65
   5   9  -2   38.67    1.03
  -6  -9   2    0.20    0.32
  -6   9  -2    0.44    0.24
   6  -9  -2    0.38    0.30
  -6   9  -2    0.41    0.27
   6   9   2    0.35    0.32
   6  -9  -2   -0.26    0.21
   6  -9   2    0.34    0.37
   6   9  -2    0.24    0.29
  -6  -9  -2    0.25    0.32
  -6   9   2    0.24    0.29
   7  -9  -2    0.21    0.30
  -7   9  -2   -0.07    0.23
  -7  -9   2    0.48    0.37
  -7   9  -2    0.69    0.35
   7  -9  -2    0.07    0.28
   7   9   2    0.04    0.32
   7  -9   2    0.07    0.37
  -7  -9  -2    0.14    0.32
   7   9  -2    0.18    0.35
  -7   9   2    0.59    0.37
   8  -9  -2    0.21    0.30
  -8   9  -2    0.04    0.27
  -8  -9   2   -0.32    0.33
  -8   9  -2    0.14    0.32
   8   9   2    0.21    0.35
   8  -9  -2   -0.17    0.29
   8   9  -2   -0.01    0.35
   8  -9   2   -0.12    0.36
  -8  -9  -2    0.33    0.35
  -8   9   2    0.09    0.31
  -9  -9   2    0.34    0.42
   9   9   2    0.67    0.47
   9  -9  -2    0.35    0.42
  -9   9  -2    0.55    0.40
  -9  -9  -2   -0.35    0.32
  -9   9   2    0.95    0.47
   9  -9   2    0.53    0.47
   9   9  -2   -0.15    0.35
 -10   9  -2    0.00    0.46
 -10  -9   2    0.36    0.55
  10   9   2    0.04    0.39
  10   9  -2   -0.63    0.33
 -10  -9  -2    0.41    0.52
  10  -9   2    0.27    0.40
 -10   9   2    0.97    0.47
   0   9  -3  188.06    4.07
   0   9   3  188.13    4.12
   0  -9  -3  196.36    4.12
   0  -9   3  197.83    4.45
   0  -9   3  206.29    3.45
   0   9   3  193.26    3.80
   1  -9  -3   23.23    1.06
   1   9   3   22.27    0.86
  -1   9  -3   22.77    0.52
   1  -9  -3   22.49    0.72
  -1  -9   3   23.20    0.75
   1   9   3   21.98    1.01
  -1   9  -3   22.70    1.02
  -1  -9  -3   22.36    0.94
   1   9  -3   22.05    1.06
   1  -9   3   22.58    1.11
   1  -9   3   23.37    0.53
  -1   9   3   21.99    1.01
   1   9  -3   22.22    0.97
   2  -9  -3   19.73    1.03
   2   9   3   20.58    1.03
  -2   9  -3   21.12    0.60
  -2  -9   3   20.31    0.83
   2   9   3   20.45    0.94
  -2   9  -3   20.41    1.01
   2  -9  -3   18.53    0.64
   2  -9   3   19.95    1.08
   2   9  -3   20.92    0.90
   2   9  -3   19.32    1.04
  -2   9   3   20.20    1.01
  -2  -9  -3   20.65    0.84
  -3   9  -3    8.31    0.43
   3  -9  -3    6.87    0.44
   3  -9  -3    7.41    0.66
   3   9   3    6.97    0.60
   3   9   3    7.73    0.67
  -3  -9   3    7.84    0.59
  -3   9  -3    7.00    0.61
  -3  -9  -3    7.31    0.46
   3  -9   3    8.02    0.73
   3   9  -3    8.17    0.53
  -3   9   3    7.87    0.67
   3   9  -3    7.55    0.70
   4  -9  -3    9.20    0.58
  -4   9  -3    8.94    0.72
  -4  -9   3    8.78    0.69
  -4   9  -3    8.85    0.54
   4  -9  -3    8.41    0.73
   4   9   3   10.00    0.78
  -4  -9  -3    8.50    0.74
  -4   9   3    8.49    0.73
  -4  -9  -3    8.68    0.43
   4   9  -3    9.14    0.82
   4  -9   3    8.33    0.81
   4   9  -3    9.36    0.56
  -5  -9   3    2.03    0.49
  -5   9  -3    2.70    0.39
  -5   9  -3    2.02    0.44
   5  -9  -3    1.91    0.45
   5  -9  -3    1.84    0.40
   5   9   3    2.05    0.53
  -5  -9  -3    2.24    0.51
  -5   9   3    2.30    0.50
   5   9  -3    2.04    0.55
   5  -9   3    2.48    0.61
   5   9  -3    2.75    0.34
  -6   9  -3    2.08    0.47
   6   9   3    0.78    0.45
   6  -9  -3    1.50    0.42
  -6   9  -3    1.56    0.39
  -6  -9   3    1.85    0.50
   6  -9  -3    2.06    0.48
  -6   9   3    1.47    0.47
   6   9  -3    1.51    0.52
   6  -9   3    2.46    0.59
  -6  -9  -3    1.81    0.49
  -7   9  -3    5.85    0.76
   7  -9  -3    5.48    0.65
   7  -9  -3    6.42    0.70
  -7  -9   3    4.01    0.77
  -7   9  -3    6.07    0.77
   7   9   3    4.24    0.83
   7  -9   3    5.73    0.99
  -7  -9  -3    6.00    0.88
   7   9  -3    4.93    0.88
  -7   9   3    4.85    0.82
  -8   9  -3    0.93    0.46
   8  -9  -3    1.20    0.40
  -8   9  -3    0.57    0.37
  -8  -9   3    0.65    0.44
   8   9   3    0.13    0.40
   8  -9  -3    0.77    0.41
   8   9  -3    0.49    0.45
  -8   9   3    0.29    0.41
   8  -9   3    0.64    0.52
  -8  -9  -3   -0.19    0.30
  -9   9  -3    1.60    0.53
  -9  -9   3    1.27    0.62
   9   9   3    1.73    0.65
  -9   9   3    1.30    0.49
   9   9  -3    1.64    0.68
   9  -9   3    1.43    0.63
  -9  -9  -3    1.60    0.62
 -10   9  -3    0.10    0.40
 -10  -9   3    0.83    0.51
  10   9   3   -0.10    0.39
 -10  -9  -3   -0.41    0.26
  10  -9   3    0.30    0.51
 -10   9   3   -0.19    0.41
  10   9  -3    0.21    0.49
   0  -9   4   -0.17    0.12
   0   9  -4    0.29    0.21
   0   9   4   -0.19    0.16
   0   9   4    0.15    0.10
   0  -9  -4   -0.18    0.15
  -1  -9   4    0.98    0.29
  -1   9  -4    0.71    0.28
   1  -9  -4    0.73    0.14
   1   9   4    1.03    0.30
   1  -9  -4    0.69    0.13
  -1  -9   4    0.49    0.16
   1  -9  -4    0.60    0.26
   1   9   4    1.16    0.22
  -1  -9  -4    0.40    0.22
   1  -9   4    1.09    0.35
   1   9  -4    0.57    0.24
  -1   9   4    0.62    0.26
  -2   9  -4    1.11    0.32
  -2  -9   4    1.62    0.29
   2  -9  -4    0.84    0.33
   2   9   4    1.38    0.30
   2   9   4    1.02    0.35
   2   9  -4    1.49    0.39
  -2   9   4    0.95    0.32
   2  -9   4    1.02    0.35
  -2  -9  -4    1.51    0.31
   2   9  -4    0.80    0.28
   3   9   4    1.05    0.35
  -3   9  -4    1.03    0.33
   3   9   4    1.26    0.32
  -3  -9   4    1.13    0.31
   3  -9  -4    0.64    0.30
   3  -9  -4    1.37    0.20
   3   9  -4    1.02    0.38
  -3  -9  -4    0.89    0.25
   3   9  -4    1.43    0.32
  -3   9   4    1.39    0.38
   3  -9   4    1.02    0.38
  -4  -9   4   29.27    1.30
   4  -9  -4   28.67    0.96
   4   9   4   30.22    1.44
  -4   9  -4   29.41    0.98
   4  -9  -4   27.47    1.34
  -4   9  -4   30.79    1.36
  -4  -9  -4   28.90    0.93
  -4  -9  -4   30.40    1.45
   4   9  -4   28.21    1.46
  -4   9   4   28.56    1.39
   4   9  -4   29.99    1.12
   4  -9   4   29.94    1.57
  -5  -9   4    1.45    0.42
  -5   9  -4    1.38    0.41
  -5   9  -4    1.63    0.30
   5   9   4    1.02    0.43
   5  -9  -4    0.74    0.33
   5  -9  -4    1.13    0.32
   5  -9   4    1.09    0.51
  -5  -9  -4    1.06    0.41
  -5   9   4    0.81    0.39
   5   9  -4    1.59    0.29
   5   9  -4    1.21    0.46
   6   9   4   13.69    1.14
   6  -9  -4   14.25    1.03
   6  -9  -4   14.97    0.88
  -6   9  -4   15.50    0.87
  -6   9  -4   15.84    1.04
  -6  -9   4   15.27    1.11
   6  -9   4   15.65    1.28
   6   9  -4   13.43    1.14
  -6   9   4   13.87    1.08
  -6  -9  -4   14.88    1.14
   7  -9  -4    1.82    0.49
  -7   9  -4    1.45    0.44
  -7  -9   4    1.44    0.56
   7   9   4    1.54    0.57
  -7   9  -4    1.00    0.39
   7  -9  -4    1.58    0.44
   7   9  -4    1.83    0.61
   7  -9   4    1.05    0.55
  -7  -9  -4    0.26    0.41
  -7   9   4    0.75    0.48
  -8   9  -4    1.38    0.44
   8   9   4    1.08    0.52
   8  -9  -4    0.90    0.41
  -8  -9   4    1.31    0.58
  -8   9  -4    1.61    0.48
   8  -9   4    0.82    0.57
  -8  -9  -4    0.98    0.44
  -8   9   4    1.84    0.62
   8   9  -4    0.75    0.49
   9   9   4    0.51    0.45
  -9  -9   4   -0.37    0.31
  -9   9  -4    1.02    0.43
  -9  -9  -4    0.94    0.46
   9   9  -4   -0.03    0.35
   9  -9   4    0.33    0.49
  -9   9   4   -0.07    0.41
  10   9   4    1.78    0.70
 -10  -9   4    2.63    0.83
  10   9  -4    1.96    0.74
 -10  -9  -4    0.37    0.56
  10  -9   4    0.69    0.61
 -10   9   4    2.65    0.77
   0   9   5    4.95    0.53
   0  -9   5    5.93    0.63
   0   9   5    5.30    0.30
   0   9  -5    4.68    0.51
   0  -9  -5    4.86    0.52
  -1  -9   5   22.86    0.71
   1   9   5   23.10    0.86
   1   9   5   22.39    1.13
  -1  -9   5   22.06    1.20
  -1   9  -5   24.55    1.15
   1  -9  -5   23.89    1.16
  -1  -9  -5   21.69    1.03
  -1   9   5   20.78    1.11
   1  -9   5   21.38    1.21
   1   9  -5   22.35    1.07
   2   9   5    1.25    0.27
  -2   9  -5    1.10    0.34
  -2  -9   5    1.01    0.26
   2  -9  -5    1.28    0.36
   2   9   5    1.42    0.38
   2   9  -5    1.39    0.31
  -2   9   5    0.50    0.29
   2  -9   5    0.91    0.35
   2   9  -5    1.26    0.38
  -2  -9  -5    0.71    0.26
  -3   9  -5    3.23    0.53
   3   9   5    3.34    0.54
  -3  -9   5    3.78    0.50
  -3   9  -5    4.21    0.25
   3   9   5    3.00    0.58
   3  -9  -5    3.25    0.55
  -3  -9  -5    2.64    0.40
  -3   9   5    3.90    0.58
   3  -9   5    4.40    0.74
   3   9  -5    3.40    0.61
   3   9  -5    3.23    0.45
  -4   9  -5    4.83    0.66
   4  -9  -5    4.36    0.67
   4   9   5    5.18    0.73
   4  -9  -5    4.05    0.29
  -4   9  -5    4.51    0.36
  -4  -9   5    4.18    0.62
  -4   9   5    4.16    0.69
   4   9  -5    4.54    0.49
  -4  -9  -5    4.18    0.41
   4  -9   5    4.47    0.80
   4   9  -5    5.36    0.79
   5  -9  -5    2.63    0.37
  -5   9  -5    2.81    0.55
   5   9   5    1.82    0.52
  -5   9  -5    2.27    0.38
   5  -9  -5    1.74    0.48
  -5  -9   5    2.24    0.53
   5   9  -5    2.02    0.56
  -5   9   5    2.17    0.55
   5  -9   5    2.59    0.66
   5   9  -5    2.15    0.39
  -5  -9  -5    1.92    0.52
   6   9   5    8.22    0.90
  -6   9  -5   10.55    0.71
  -6  -9   5   10.08    0.93
   6  -9  -5    8.79    0.83
  -6   9  -5   10.35    0.86
   6  -9   5   10.98    1.11
  -6  -9  -5    8.90    0.90
   6   9  -5   10.18    1.01
  -6   9   5    9.25    0.93
  -7   9  -5    0.25    0.30
   7   9   5    0.75    0.42
   7  -9  -5    0.96    0.42
  -7   9  -5    0.96    0.35
  -7  -9   5    0.81    0.48
  -7   9   5    0.04    0.34
  -7  -9  -5    0.82    0.42
   7  -9   5    0.55    0.48
   7   9  -5    0.79    0.47
   8   9   5    6.67    1.11
  -8   9  -5    7.39    0.79
  -8  -9   5    6.47    1.04
   8  -9  -5    6.23    0.90
   8  -9   5    6.85    1.19
  -8   9   5    6.19    1.01
  -8  -9  -5    7.54    1.12
   8   9  -5    6.44    1.09
   9   9   5    0.08    0.43
  -9  -9   5    0.64    0.55
  -9   9   5    0.67    0.46
   9  -9   5    1.63    0.70
   9   9  -5    0.67    0.55
  -9  -9  -5    1.18    0.57
  10   9   5    1.19    0.54
 -10  -9   5    0.75    0.61
  10  -9   5   -0.13    0.51
 -10  -9  -5    0.85    0.54
 -10   9   5    0.74    0.52
  10   9  -5    0.06    0.48
   0   9   6    0.18    0.20
   0  -9  -6   -0.09    0.14
   0   9  -6    0.06    0.21
   0  -9   6    0.29    0.21
   1   9   6    1.63    0.27
  -1   9  -6    1.50    0.38
  -1  -9   6    1.28    0.22
   1  -9  -6    0.84    0.32
   1   9   6    1.48    0.42
  -1  -9   6    1.91    0.43
  -1   9   6    1.55    0.42
  -1  -9  -6    1.52    0.38
   1   9  -6    1.18    0.36
   1  -9   6    1.28    0.40
   2   9   6   14.52    0.79
  -2  -9   6   12.68    0.66
  -2  -9   6   14.25    0.98
   2   9   6   14.17    0.96
  -2   9  -6   13.04    0.90
   2  -9  -6   12.71    0.91
   2   9  -6   12.44    0.83
  -2  -9  -6   12.90    0.80
   2  -9   6   13.44    1.03
  -2   9   6   13.71    0.94
  -3   9  -6   30.17    0.71
   3   9   6   30.34    1.34
  -3   9  -6   30.22    1.39
  -3  -9   6   30.37    1.20
   3  -9  -6   28.50    1.44
   3   9   6   28.17    1.44
  -3   9   6   29.40    1.50
   3   9  -6   33.68    1.58
   3  -9   6   29.04    1.59
   3   9  -6   30.55    1.31
  -3  -9  -6   29.30    1.18
   4   9   6   10.09    0.82
  -4  -9   6    9.77    0.78
  -4   9  -6    9.56    0.81
   4   9   6    9.77    0.90
  -4   9  -6    9.09    0.47
   4  -9  -6    9.09    0.86
   4  -9   6    9.54    0.96
  -4   9   6    9.59    0.92
   4   9  -6   10.35    0.93
  -4  -9  -6    9.08    0.61
   4   9  -6   10.29    0.72
  -5   9  -6   33.75    1.14
   5   9   6   31.03    1.63
  -5   9  -6   34.30    1.57
   5  -9  -6   34.21    1.68
  -5  -9   6   35.04    1.60
   5   9  -6   31.92    1.72
  -5  -9  -6   33.89    1.68
   5   9  -6   32.17    1.32
  -5   9   6   32.57    1.71
   5  -9   6   34.17    1.93
   6  -9  -6    0.14    0.30
  -6  -9   6    0.01    0.33
   6   9   6    0.18    0.35
  -6   9  -6    0.28    0.31
  -6   9   6    0.50    0.38
   6  -9   6    0.35    0.48
  -6  -9  -6    0.19    0.35
   6   9  -6    0.12    0.33
  -7  -9   6    0.06    0.39
   7  -9  -6    0.40    0.37
  -7   9  -6    0.20    0.32
   7   9   6    0.57    0.45
   7   9  -6    0.90    0.47
  -7  -9  -6    0.28    0.36
   7  -9   6    0.24    0.46
  -7   9   6   -0.30    0.27
   8   9   6    9.22    1.30
   8  -9  -6    9.40    0.95
  -8   9  -6    9.90    0.92
  -8  -9   6    9.56    1.27
  -8  -9  -6    9.22    1.02
  -8   9   6    8.78    1.23
   8  -9   6    8.26    1.35
   8   9  -6    8.19    1.20
  -9  -9   6    8.08    1.26
   9   9   6    8.63    1.31
  -9   9   6    6.81    1.17
  -9  -9  -6    7.08    1.11
   9   9  -6    6.56    1.15
   9  -9   6    7.81    1.33
  10   9   6    0.55    0.57
 -10  -9   6    1.76    0.75
 -10   9   6    1.76    0.76
  10   9  -6    1.71    0.75
 -10  -9  -6    0.73    0.50
  10  -9   6    0.85    0.72
   0  -9  -7    3.48    0.58
   0   9   7    3.89    0.26
   0   9  -7    2.30    0.49
   0   9   7    3.20    0.57
   0  -9   7    3.00    0.61
   1   9   7    0.35    0.28
   1   9   7    1.06    0.23
  -1   9  -7    0.08    0.23
   1  -9  -7    0.02    0.22
  -1  -9   7    0.36    0.32
  -1  -9   7    0.21    0.16
   1   9  -7    0.09    0.22
  -1   9   7    0.61    0.32
   1  -9   7    0.26    0.30
  -1  -9  -7    0.43    0.28
   2   9   7    4.58    0.45
   2  -9  -7    3.47    0.63
  -2   9  -7    3.87    0.64
   2   9   7    4.19    0.69
  -2  -9   7    4.25    0.72
  -2  -9   7    4.23    0.41
  -2   9   7    4.43    0.70
  -2  -9  -7    5.21    0.66
   2   9  -7    3.51    0.56
   2  -9   7    5.03    0.80
   3   9   7   39.19    1.76
  -3  -9   7   40.12    1.42
  -3   9  -7   39.70    1.71
   3   9   7   38.79    1.56
   3  -9  -7   38.35    1.76
  -3   9   7   41.19    1.86
   3  -9   7   41.25    1.99
   3   9  -7   38.89    1.77
  -3  -9  -7   38.44    1.48
   3   9  -7   38.09    1.57
  -4   9  -7    7.25    0.75
   4   9   7    6.66    0.71
   4   9   7    7.21    0.96
   4  -9  -7    7.03    0.92
  -4  -9   7    5.80    0.62
   4   9  -7    7.33    0.82
   4  -9   7    7.61    1.06
  -4   9   7    5.76    0.86
  -4  -9  -7    6.82    0.61
   4   9  -7    6.31    0.63
  -5  -9   7   16.29    1.08
   5  -9  -7   15.43    1.17
  -5   9  -7   14.92    1.06
   5   9   7   14.22    1.09
   5  -9   7   13.74    1.30
  -5   9   7   15.08    1.21
   5   9  -7   13.78    0.91
  -5  -9  -7   14.91    1.16
   5   9  -7   13.74    1.14
   6  -9  -7    3.76    0.72
   6   9   7    3.06    0.69
  -6   9  -7    4.32    0.71
  -6  -9   7    4.65    0.81
   6  -9   7    4.45    0.94
  -6  -9  -7    4.20    0.80
   6   9  -7    3.62    0.80
  -6   9   7    4.93    0.87
   6   9  -7    4.88    0.65
   7   9   7    1.77    0.61
   7  -9  -7    2.80    0.64
  -7   9  -7    2.15    0.58
  -7  -9   7    2.69    0.69
   7  -9   7    2.17    0.75
  -7   9   7    2.47    0.73
   7   9  -7    1.35    0.57
  -7  -9  -7    2.59    0.68
   8   9   7    1.15    0.58
  -8  -9   7    1.92    0.65
   8  -9  -7    1.49    0.52
   8  -9   7    1.63    0.72
  -8  -9  -7    1.45    0.61
  -8   9   7    1.45    0.60
   8   9  -7    1.78    0.70
   9   9   7    1.47    0.65
  -9  -9   7    0.85    0.61
  -9  -9  -7    0.75    0.54
  -9   9   7    0.94    0.48
   9  -9   7    1.04    0.69
   9   9  -7    0.50    0.56
 -10  -9   7    1.14    0.67
 -10   9   7    0.12    0.37
 -10  -9  -7    0.66    0.47
   0  -9   8    0.99    0.36
   0   9  -8   -0.29    0.22
   0   9   8    0.03    0.29
   0  -9  -8    0.12    0.26
   1   9   8    1.43    0.47
   1  -9  -8    1.80    0.49
  -1   9  -8    1.97    0.49
  -1  -9   8    1.76    0.28
   1   9   8    2.42    0.33
  -1  -9   8    1.33    0.45
  -1   9   8    1.16    0.46
  -1  -9  -8    1.80    0.47
   1  -9   8    1.15    0.47
   1   9  -8    1.55    0.45
  -2  -9   8   96.64    2.32
   2   9   8   95.14    3.00
  -2   9  -8   98.47    2.97
   2  -9  -8   98.02    3.04
  -2  -9   8   97.24    3.13
   2   9   8   97.12    2.59
   2   9  -8   93.34    2.85
  -2  -9  -8   97.04    2.79
  -2   9   8   95.76    3.07
   2  -9   8   90.92    3.20
   3   9   8    0.03    0.32
  -3  -9   8    0.03    0.24
   3   9   8    0.72    0.25
  -3  -9   8    0.01    0.25
  -3   9  -8   -0.12    0.22
   3  -9  -8   -0.05    0.26
   3  -9   8   -0.07    0.30
  -3   9   8    0.25    0.34
  -3  -9  -8    0.08    0.25
   3   9  -8   -0.29    0.22
   4   9   8   23.91    1.47
  -4  -9   8   22.17    1.18
   4  -9  -8   23.05    1.43
  -4   9  -8   23.84    1.34
   4   9   8   22.27    1.30
  -4   9   8   21.82    1.47
   4   9  -8   22.30    1.25
  -4  -9  -8   22.88    1.14
   4  -9   8   24.30    1.64
   4   9  -8   22.36    1.42
   5  -9  -8    6.51    0.91
   5   9   8    5.03    0.83
  -5  -9   8    5.06    0.75
  -5   9  -8    4.59    0.73
  -5   9   8    5.47    0.93
  -5  -9  -8    5.71    0.88
   5  -9   8    5.55    1.04
   5   9  -8    5.23    0.86
   5   9  -8    3.56    0.64
  -6   9  -8    3.11    0.67
  -6  -9   8    3.65    0.75
   6  -9  -8    2.93    0.65
   6   9   8    2.31    0.62
   6   9  -8    3.56    0.78
  -6   9   8    3.34    0.79
   6  -9   8    2.49    0.80
  -6  -9  -8    1.78    0.57
   6   9  -8    3.21    0.59
   7  -9  -8    0.15    0.35
  -7   9  -8   -0.08    0.30
  -7  -9   8   -0.64    0.28
   7   9   8    0.21    0.34
   7   9  -8    0.05    0.40
  -7  -9  -8   -0.09    0.32
   7  -9   8   -0.18    0.39
  -7   9   8    0.14    0.40
  -8  -9   8    0.47    0.55
   8  -9  -8    1.31    0.49
   8   9   8    0.41    0.42
   8  -9   8    0.41    0.54
  -8   9   8    0.28    0.43
  -8  -9  -8    0.02    0.43
   8   9  -8   -0.02    0.48
  -9  -9   8    0.62    0.59
   9   9   8    0.19    0.51
   9  -9   8    0.91    0.63
  -9   9   8    0.52    0.57
   9   9  -8    0.57    0.61
  -9  -9  -8    0.45    0.48
   0  -9  -9    8.22    0.84
   0   9  -9    8.45    0.86
   0  -9   9    9.71    0.96
   0   9   9    8.40    0.85
  -1   9  -9    7.57    0.80
   1   9   9    8.59    0.87
  -1  -9   9    7.66    0.85
   1  -9  -9    7.64    0.83
   1   9   9   10.01    0.59
   1   9  -9    7.86    0.81
  -1  -9  -9    7.55    0.78
  -1   9   9    7.10    0.80
   1  -9   9    8.60    0.94
   2   9   9    1.48    0.50
  -2  -9   9    1.59    0.52
  -2   9  -9    0.74    0.42
   2   9   9    1.98    0.35
   2  -9  -9    0.65    0.40
  -2  -9   9    0.72    0.30
   2   9  -9    1.44    0.49
  -2  -9  -9    0.99    0.40
  -2   9   9    1.13    0.47
   2  -9   9    1.48    0.50
  -3  -9   9   40.62    1.48
   3  -9  -9   38.50    1.91
   3   9   9   38.48    1.87
  -3  -9   9   35.71    1.83
  -3   9  -9   37.41    1.77
   3   9   9   40.33    1.64
  -3   9   9   37.13    1.89
   3   9  -9   37.07    1.74
  -3  -9  -9   42.48    1.72
   3  -9   9   40.45    2.11
  -4  -9   9    2.12    0.48
   4   9   9    1.72    0.51
  -4  -9   9    2.33    0.57
   4   9   9    1.33    0.52
   4  -9  -9    1.01    0.49
  -4   9  -9    1.40    0.47
   4  -9   9    3.00    0.74
   4   9  -9    1.90    0.53
  -4  -9  -9    1.90    0.49
  -4   9   9    1.20    0.50
  -5   9  -9    4.30    0.74
   5   9   9    4.16    0.75
  -5  -9   9    4.87    0.77
   5  -9  -9    4.07    0.81
   5  -9   9    3.41    0.83
  -5  -9  -9    4.03    0.78
   5   9  -9    4.83    0.74
   5   9  -9    5.08    0.86
  -5   9   9    4.99    0.92
   6  -9  -9    9.15    1.01
   6   9   9    7.28    1.05
  -6  -9   9    7.93    0.88
  -6   9  -9    8.00    0.85
   6   9  -9    6.54    0.74
   6  -9   9    8.36    1.29
   6   9  -9    7.53    1.08
  -6  -9  -9    8.27    1.12
  -6   9   9    9.02    1.25
  -7   9  -9    0.72    0.43
   7   9   9   -0.08    0.29
   7  -9  -9    0.29    0.42
  -7  -9   9    0.05    0.40
   7  -9   9    1.59    0.65
  -7  -9  -9    0.81    0.41
   7   9  -9    0.60    0.48
  -7   9   9   -0.05    0.36
   8   9   9    2.22    0.67
   8  -9  -9    2.70    0.69
  -8  -9   9    3.47    0.86
   8   9  -9    3.03    0.86
   8  -9   9    1.87    0.77
  -8   9   9    2.14    0.77
  -8  -9  -9    4.15    0.84
   9   9   9    7.07    1.23
  -9  -9   9    9.71    1.44
   9   9  -9   10.25    1.48
  -9   9   9    8.41    1.34
   9  -9   9    8.62    1.56
  -9  -9  -9    6.10    1.11
   0  -9  10   -0.40    0.23
   0   9  10    0.03    0.30
   0   9 -10    0.27    0.32
   0  -9 -10   -0.06    0.30
  -1  -9  10    0.03    0.35
   1   9  10    0.56    0.39
   1  -9 -10    0.70    0.42
  -1   9 -10    0.62    0.37
  -1  -9 -10    0.62    0.42
   1  -9  10    0.76    0.41
   1   9 -10   -0.08    0.28
  -1   9  10    0.68    0.40
  -2  -9  10    1.89    0.60
  -2   9 -10    2.14    0.59
   2   9  10    2.95    0.49
   2   9  10    2.20    0.57
   2  -9 -10    2.51    0.64
  -2  -9 -10    2.17    0.57
   2  -9  10    3.02    0.71
   2   9 -10    3.05    0.65
  -2   9  10    2.26    0.60
  -3   9 -10    1.45    0.52
   3   9  10    1.58    0.56
  -3  -9  10    1.19    0.39
   3  -9 -10    1.59    0.54
  -3  -9  10    2.23    0.60
   3   9  10    1.86    0.45
  -3   9  10    1.51    0.55
   3   9 -10    1.71    0.52
  -3  -9 -10    1.33    0.48
   3  -9  10    2.04    0.64
  -4  -9  10    0.80    0.38
  -4  -9  10    1.41    0.43
   4  -9 -10    0.22    0.36
  -4   9 -10    0.82    0.45
   4   9  10    0.75    0.37
   4   9  10    1.06    0.47
  -4  -9 -10    0.54    0.38
  -4   9  10    0.33    0.40
   4   9 -10    1.10    0.43
   4  -9  10    0.17    0.37
  -5  -9  10    0.66    0.38
   5  -9 -10    0.19    0.41
   5   9  10    0.19    0.36
  -5   9 -10    0.00    0.29
  -5  -9  10    0.27    0.34
  -5  -9 -10    1.12    0.41
   5  -9  10    0.33    0.45
  -5   9  10    0.87    0.52
   5   9 -10   -0.04    0.31
  -6  -9  10    0.30    0.40
  -6   9 -10    0.38    0.39
   6   9  10   -0.27    0.32
   6  -9 -10    0.20    0.33
   6   9 -10   -0.14    0.38
  -6   9  10    0.45    0.41
  -6  -9 -10    0.08    0.30
   6   9 -10   -0.51    0.24
   6  -9  10   -0.17    0.41
   7  -9 -10    1.12    0.61
  -7  -9  10    2.21    0.68
   7   9  10    1.29    0.55
  -7   9 -10    2.19    0.60
   7  -9  10    0.72    0.61
  -7  -9 -10    1.71    0.55
   7   9 -10    1.19    0.61
  -7   9  10    1.10    0.60
  -8  -9  10    0.95    0.62
   8  -9 -10    0.36    0.48
   8   9  10    0.45    0.50
   8   9 -10    0.57    0.53
   8  -9  10    0.49    0.53
  -8  -9 -10    2.60    0.61
  -8   9  10    0.37    0.55
   0  -9 -11    0.52    0.42
   0   9  11    0.72    0.41
   0   9 -11    0.32    0.37
   0  -9  11    1.15    0.43
  -1   9 -11    4.04    0.76
   1  -9 -11    3.45    0.75
  -1  -9  11    3.98    0.76
   1   9  11    4.16    0.79
   1  -9  11    4.00    0.88
  -1   9  11    5.07    0.88
  -1  -9 -11    4.66    0.82
   1   9 -11    3.92    0.76
   2  -9 -11    0.02    0.32
  -2   9 -11   -0.03    0.28
   2   9  11    0.14    0.33
  -2  -9  11    0.25    0.29
  -2   9  11    0.21    0.39
   2  -9  11   -0.37    0.39
  -2  -9 -11   -0.13    0.29
   2   9 -11   -0.64    0.24
  -3   9 -11    0.45    0.39
   3  -9 -11   -0.21    0.30
   3   9  11    0.20    0.35
[truncated: 395,118 more chars]
