# Supplementary material for: Crystal structure of 22,24,25-trimethyl-8,11,14-trioxa-25-aza­tetra­cyclo­[19.3.1.02,7.015,20]penta­cosa-2,4,6,15(20),16,18-hexaen-23-one
Source: Acta Crystallogr E Crystallogr Commun. 2017 Jan 6;73(Pt 2):118–21. doi: 10.1107/S2056989016020508 (PMC5290547; doi:10.1107/S2056989016020508)
Supplement: Supplementary file 2 [file e-73-00118-Isup2.hkl]

#
# h,k,l, Fc-squared, Fo-squared, sigma(Fo-squared), status flag
#
data_I
_shelx_title ' 363A in Pnma'
_shelx_refln_list_code          4
_shelx_F_calc_maximum      219.94
_exptl_crystal_F_000       848.00
_reflns_d_resolution_high  0.6989

loop_
 _space_group_symop_operation_xyz
 'x, y, z'
 '-x+1/2, -y, z+1/2'
 '-x, y+1/2, -z'
 'x+1/2, -y+1/2, -z+1/2'
 '-x, -y, -z'
 'x-1/2, y, -z-1/2'
 'x, -y-1/2, z'
 '-x-1/2, y-1/2, z-1/2'

_cell_length_a     8.1468
_cell_length_b    20.3402
_cell_length_c    12.0155
_cell_angle_alpha  90.000
_cell_angle_beta   90.000
_cell_angle_gamma  90.000

_shelx_F_squared_multiplier     1.000

loop_
 _refln_index_h
 _refln_index_k
 _refln_index_l
 _refln_F_squared_calc
 _refln_F_squared_meas
 _refln_F_squared_sigma
 _refln_observed_status
   2   0   0       2008.30       2120.56        24.38 o
   4   0   0       4362.46       4478.60       133.01 o
   6   0   0         48.70         95.10        15.49 o
   8   0   0         30.56         42.77        19.58 o
  10   0   0          5.94         -5.42        18.60 o
   2   1   0      48373.84      47517.97       334.30 o
   4   1   0        241.23        249.78         7.61 o
   6   1   0       1309.55       1360.27        21.66 o
   8   1   0        630.16        550.64        29.54 o
  10   1   0        254.77        279.09        25.13 o
   0   2   0      12372.98      12502.33       278.80 o
   2   2   0        522.96        498.64        11.64 o
   4   2   0       5597.99       5999.69        49.30 o
   6   2   0          8.36         10.56         5.09 o
   8   2   0       1260.81       1084.72        35.86 o
  10   2   0         72.33         75.17        14.78 o
   2   3   0      11854.92      11875.84        80.73 o
   4   3   0        166.20        161.84         9.39 o
   6   3   0        615.07        542.57        17.78 o
   8   3   0        372.37        349.84        23.59 o
  10   3   0         55.06         45.40        14.13 o
   0   4   0       2451.90       2370.61        31.15 o
   2   4   0       1930.67       1824.51        17.86 o
   4   4   0       1452.39       1452.27        25.57 o
   6   4   0         58.70         85.85        12.78 o
   8   4   0        101.55         84.25        14.22 o
  10   4   0        109.18        142.49        18.16 o
   2   5   0       1280.11       1236.23        25.47 o
   4   5   0        763.65        831.99        19.24 o
   6   5   0        310.79        300.49        17.48 o
   8   5   0        613.35        571.14        26.23 o
  10   5   0        235.91        253.72        23.71 o
   0   6   0        535.28        600.58        15.39 o
   2   6   0        240.08        214.30         6.84 o
   4   6   0        577.73        819.89        19.58 o
   6   6   0         18.25          5.68         6.67 o
   8   6   0        417.18        404.81        18.46 o
  10   6   0        304.58        303.38        26.36 o
   2   7   0       1943.51       1886.86        23.40 o
   4   7   0        663.54        670.96        17.94 o
   6   7   0        227.57        218.38        14.81 o
   8   7   0         14.06          4.79         6.94 o
  10   7   0        372.85        316.94        27.98 o
   0   8   0      13909.46      13556.54       146.87 o
   2   8   0       1963.88       2075.70        26.01 o
   4   8   0       4102.67       4125.29        43.66 o
   6   8   0        578.68        556.42        19.73 o
   8   8   0        169.57        170.63        15.48 o
  10   8   0          8.93         18.97        21.55 o
   2   9   0       1245.30       1271.63        20.05 o
   4   9   0         19.20         36.22         5.84 o
   6   9   0        856.77        736.92        22.86 o
   8   9   0         19.03         28.92         8.37 o
  10   9   0        765.55        767.46        35.08 o
   0  10   0       1683.86       1657.91        32.59 o
   2  10   0        857.50        920.80        17.53 o
   4  10   0        182.10        217.97         9.34 o
   6  10   0       1053.86        893.62        25.84 o
   8  10   0          5.13          5.07         6.72 o
  10  10   0         20.06         14.80        11.45 o
   2  11   0         25.55         40.94         6.64 o
   4  11   0         15.28         38.84         7.76 o
   6  11   0        130.81        103.61        11.43 o
   8  11   0        227.14        199.92        16.92 o
  10  11   0         24.50         55.87        15.99 o
   0  12   0       1497.79       1607.52        47.62 o
   2  12   0         12.62         30.70         6.84 o
   4  12   0        306.12        330.97        13.36 o
   6  12   0         27.63         32.98         8.20 o
   8  12   0          1.00          0.60         7.21 o
  10  12   0        284.38        300.76        35.58 o
   2  13   0       2002.35       2009.38        33.00 o
   4  13   0        348.37        351.39        12.84 o
   6  13   0         67.84         51.55         9.49 o
   8  13   0        347.65        369.67        20.80 o
  10  13   0         98.87         95.29        20.24 o
   0  14   0       6088.90       6103.46        88.02 o
   2  14   0        274.61        320.38        11.89 o
   4  14   0          0.84         -0.21         7.22 o
   6  14   0        238.35        235.84        17.08 o
   8  14   0        170.70        110.17        20.37 o
  10  14   0        179.33        229.71        28.29 o
   2  15   0       4055.82       3951.36        53.18 o
   4  15   0         68.23         60.30         9.26 o
   6  15   0        358.69        286.42        19.14 o
   8  15   0         67.64         66.21        12.08 o
   0  16   0       8293.11       8084.82       112.51 o
   2  16   0        495.59        538.55        18.14 o
   4  16   0       3440.52       3200.66        44.81 o
   6  16   0         39.25         42.80         9.75 o
   8  16   0        250.26        281.63        23.69 o
   2  17   0       9366.87       8967.63        88.30 o
   4  17   0        297.26        352.89        15.00 o
   6  17   0         21.97         15.34         8.55 o
   8  17   0         69.94         53.79        15.80 o
   0  18   0       8405.94       8122.57       186.84 o
   2  18   0        964.65        936.17        23.09 o
   4  18   0       2355.71       2197.32        37.69 o
   6  18   0         54.34         70.00        11.50 o
   8  18   0        185.11        215.72        25.92 o
   2  19   0        330.49        333.31        15.49 o
   4  19   0        257.03        285.95        18.26 o
   6  19   0          0.35         14.04        10.96 o
   8  19   0         11.36         30.07        12.82 o
   0  20   0       1697.81       1617.33        45.09 o
   2  20   0         83.88        106.13        10.21 o
   4  20   0        457.73        445.87        23.76 o
   6  20   0          0.04         -9.51        11.36 o
   8  20   0         19.82         44.94        18.60 o
   2  21   0         24.57         25.02         7.44 o
   4  21   0         71.40         68.37        13.53 o
   6  21   0        110.07        135.62        23.43 o
   8  21   0          5.74          3.27        13.26 o
   0  22   0        329.37        315.62        23.40 o
   2  22   0        553.32        567.68        30.38 o
   4  22   0        643.41        669.15        34.36 o
   6  22   0          8.65         22.50        13.02 o
   2  23   0        279.73        300.83        19.54 o
   4  23   0          1.22         -6.59         8.48 o
   6  23   0         16.53         19.63        13.57 o
   0  24   0          3.91          3.42        13.41 o
   2  24   0         90.49        100.30        12.67 o
   4  24   0         53.27         73.87        16.85 o
   6  24   0         44.07         55.19        16.55 o
   2  25   0        452.84        482.66        31.53 o
   4  25   0         35.13         55.66        16.15 o
   0  26   0        957.78        912.52        49.84 o
   2  26   0         95.90        108.06        18.85 o
   4  26   0        144.67         96.24        30.36 o
   2  27   0          4.81          6.24        10.42 o
   4  27   0        103.69         74.91        22.33 o
   0  28   0          0.11         31.82        24.97 o
   2  28   0         88.45        100.60        46.27 o
   1   0   1      21456.39      21769.25       319.67 o
   2   0   1       2600.68       2847.78        46.42 o
   3   0   1        183.43        204.33         6.17 o
   4   0   1        179.36        208.93         7.37 o
   5   0   1        157.85        150.37         8.96 o
   6   0   1          7.65         11.31         7.21 o
   7   0   1        890.93        840.99        29.38 o
   8   0   1        325.69        343.86        23.46 o
   9   0   1         13.94         18.52        10.48 o
  10   0   1         32.03         17.17        12.08 o
  11   0   1         38.09         32.10        14.27 o
   0   1   1        138.74        132.12         3.15 o
   1   1   1         97.56        105.51         1.84 o
   2   1   1         28.57         62.28         2.14 o
   3   1   1         30.43         38.59         2.47 o
   4   1   1       1084.65       1257.69        13.64 o
   5   1   1          8.16         10.83         2.37 o
   6   1   1          1.30         -3.36         3.36 o
   7   1   1       2051.44       1945.74        28.08 o
   8   1   1         31.07         33.02         7.40 o
   9   1   1         81.55         69.73         9.84 o
  10   1   1         69.63         81.84        11.27 o
  11   1   1         17.91         43.98         9.84 o
   1   2   1        659.31        683.66         5.20 o
   2   2   1       1073.01       1162.31         9.75 o
   3   2   1       1281.97       1380.44        13.91 o
   4   2   1          1.68          7.05         2.22 o
   5   2   1         18.47         34.35         3.53 o
   6   2   1        334.00        342.13         9.07 o
   7   2   1         14.99         17.28         6.16 o
   8   2   1         21.94         27.08         7.20 o
   9   2   1          8.35          5.88         6.33 o
  10   2   1          8.45          4.07         7.38 o
  11   2   1          6.67          1.42         8.12 o
   0   3   1       4909.19       4984.77        34.72 o
   1   3   1        461.30        514.00         4.81 o
   2   3   1         59.18         80.94         2.30 o
   3   3   1       1326.13       1328.29        13.77 o
   4   3   1        603.86        606.70         9.68 o
   5   3   1        606.96        586.55        10.22 o
   6   3   1          1.45          3.56         3.17 o
   7   3   1       1491.53       1409.66        22.26 o
   8   3   1          5.12          6.70         5.81 o
   9   3   1          0.65          6.77         6.34 o
  10   3   1          8.16         16.52         7.81 o
  11   3   1        170.91        159.44        15.22 o
   1   4   1       1396.07       1532.50        16.45 o
   2   4   1       2243.33       2284.44        20.44 o
   3   4   1         11.66         11.72         2.07 o
   4   4   1        185.98        194.15         5.84 o
   5   4   1        113.07        150.17         7.62 o
   6   4   1        442.45        421.93        11.27 o
   7   4   1        169.34        171.86         9.37 o
   8   4   1        132.49        122.62        11.18 o
   9   4   1         94.64         92.92        10.81 o
  10   4   1          5.88         -0.61         6.89 o
  11   4   1         87.05        116.81        13.36 o
   0   5   1       3188.18       3339.28        56.78 o
   1   5   1       7699.91       7731.83        43.21 o
   2   5   1         70.34         74.05         3.24 o
   3   5   1       2377.74       2607.64        22.18 o
   4   5   1         11.82          7.26         2.64 o
   5   5   1        284.86        261.36         8.65 o
   6   5   1        127.04        124.59         7.77 o
   7   5   1         10.96          3.71         3.97 o
   8   5   1        251.81        235.03        14.52 o
   9   5   1         24.64         23.87         7.34 o
  10   5   1          1.47          2.18         7.22 o
  11   5   1         15.50         27.04         9.16 o
   1   6   1         10.63          9.91         1.71 o
   2   6   1        213.50        216.76         4.83 o
   3   6   1       1888.64       2111.54        16.71 o
   4   6   1        951.00        956.60        13.06 o
   5   6   1          0.17          3.29         2.93 o
   6   6   1         10.30          7.30         3.66 o
   7   6   1         14.38         21.29         5.08 o
   8   6   1          7.66          0.35         5.14 o
   9   6   1         98.79         80.77        10.36 o
  10   6   1        177.08        203.37        15.66 o
  11   6   1         83.00         83.20        12.33 o
   0   7   1       1564.03       1595.54        19.80 o
   1   7   1        582.08        593.59         8.02 o
   2   7   1       1177.73       1182.95        12.54 o
   3   7   1         79.46         98.61         4.27 o
   4   7   1        162.50        185.91         6.64 o
   5   7   1         18.53         29.16         4.37 o
   6   7   1        335.77        310.75        10.78 o
   7   7   1        644.89        546.76        14.59 o
   8   7   1        674.45        606.43        16.19 o
   9   7   1         28.49         11.60         7.98 o
  10   7   1         19.73         20.26         8.64 o
  11   7   1          0.01         13.79         8.80 o
   1   8   1        850.05        832.62        10.81 o
   2   8   1         15.67         19.85         3.43 o
   3   8   1        471.10        497.48         9.41 o
   4   8   1       1118.99       1099.27        11.96 o
   5   8   1        498.56        463.00         9.31 o
   6   8   1        419.04        398.35        11.81 o
   7   8   1         62.68         60.91         7.00 o
   8   8   1         14.00         15.82         5.36 o
   9   8   1         75.64         72.79         9.91 o
  10   8   1         66.68         51.00         9.80 o
  11   8   1         22.69         32.83        14.08 o
   0   9   1       1845.33       2021.19        25.23 o
   1   9   1       1298.67       1276.59        13.73 o
   2   9   1       2693.89       2770.13        23.02 o
   3   9   1       2068.06       2249.63        20.75 o
   4   9   1        130.64        155.58         5.60 o
   5   9   1         10.01         19.27         4.18 o
   6   9   1        453.77        423.18        12.51 o
   7   9   1       1096.76        927.43        19.38 o
   8   9   1        214.81        222.58        13.20 o
   9   9   1        236.98        228.48        15.58 o
  10   9   1         42.35         52.14        10.00 o
  11   9   1         90.42        115.98        15.39 o
   1  10   1         47.43         69.34         3.95 o
   2  10   1        209.10        208.29         6.11 o
   3  10   1        169.61        174.33         6.14 o
   4  10   1        497.43        478.30         9.34 o
   5  10   1         46.52         51.69         5.64 o
   6  10   1         72.44         87.60         7.78 o
   7  10   1        284.59        232.46        12.06 o
   8  10   1          1.31          0.61         4.70 o
   9  10   1          2.99          6.27         6.64 o
  10  10   1        108.52        112.19        13.55 o
   0  11   1         26.74         28.75         4.45 o
   1  11   1        991.79       1095.02        13.68 o
   2  11   1        105.21        109.52         5.16 o
   3  11   1         42.08         43.95         3.92 o
   4  11   1          9.61         14.33         2.91 o
   5  11   1         36.47         62.27         6.17 o
   6  11   1        205.75        214.67        11.02 o
   7  11   1         54.70         31.99         5.95 o
   8  11   1         23.05         22.55         6.11 o
   9  11   1         27.71         36.88         9.02 o
  10  11   1         25.14         52.00        10.10 o
   1  12   1        521.91        541.44         9.80 o
   2  12   1        176.69        185.47         6.59 o
   3  12   1         88.74         81.03         5.01 o
   4  12   1         39.30         57.86         4.72 o
   5  12   1         18.40         11.35         4.28 o
   6  12   1         45.55         54.87         6.70 o
   7  12   1          4.93          2.73         4.63 o
   8  12   1         21.82         25.75         6.54 o
   9  12   1         22.67         35.37         8.73 o
  10  12   1         49.96         76.74        11.95 o
   0  13   1        111.45         96.95         8.22 o
   1  13   1       2366.67       2302.33        22.59 o
   2  13   1         24.58         36.27         5.75 o
   3  13   1        629.29        608.08        11.40 o
   4  13   1        353.93        391.48         9.57 o
   5  13   1        174.45        158.10         9.42 o
   6  13   1         16.46         14.17         4.83 o
   7  13   1         13.96         11.51         5.33 o
   8  13   1        186.12        208.72        12.55 o
   9  13   1         57.39         71.72         9.74 o
  10  13   1          7.18         20.72        10.15 o
   1  14   1         71.68        102.83         5.61 o
   2  14   1        158.10        159.74         6.77 o
   3  14   1        509.59        510.57        10.84 o
   4  14   1          9.97         15.53         4.29 o
   5  14   1         17.32         22.30         4.93 o
   6  14   1         91.98        102.36         8.33 o
   7  14   1         53.98         58.88         7.42 o
   8  14   1          4.27          7.79         5.84 o
   9  14   1          6.84          1.57        11.53 o
  10  14   1          7.12         19.37        13.58 o
   0  15   1        605.71        565.43        15.72 o
   1  15   1        204.86        223.15         7.32 o
   2  15   1        168.42        179.83         7.45 o
   3  15   1         22.41         43.86         5.08 o
   4  15   1        978.60        948.61        16.81 o
   5  15   1        269.78        276.17        12.20 o
   6  15   1         20.50         14.22         5.33 o
   7  15   1         27.10         25.32         6.21 o
   8  15   1          0.02         -5.78         5.78 o
   9  15   1        122.69        160.50        13.71 o
   1  16   1        153.05        176.97         7.55 o
   2  16   1        597.47        593.77        12.11 o
   3  16   1         68.67         83.37         6.39 o
   4  16   1          2.77         18.33         4.70 o
   5  16   1        178.46        193.22        10.59 o
   6  16   1        167.12        167.68        10.97 o
   7  16   1          3.98          2.94         5.84 o
   8  16   1        102.56        105.22        11.34 o
   9  16   1         61.53         56.99        10.27 o
   0  17   1        448.30        443.45        15.07 o
   1  17   1        183.26        204.88         8.44 o
   2  17   1        130.28        157.74         8.05 o
   3  17   1       2348.89       2264.18        25.90 o
   4  17   1          3.75         15.45         4.36 o
   5  17   1         81.79        106.34         8.61 o
   6  17   1          5.60         -0.28         5.59 o
   7  17   1          8.44          6.49         8.20 o
   8  17   1         51.27         41.27         8.91 o
   9  17   1         72.36         71.73        19.16 o
   1  18   1          0.40         17.71         3.76 o
   2  18   1          3.29         12.54         3.89 o
   3  18   1        930.18        893.54        16.08 o
   4  18   1         11.09          5.92         5.10 o
   5  18   1        243.73        246.07        13.67 o
   6  18   1         65.60         88.01        10.04 o
   7  18   1         38.00         43.45         8.56 o
   8  18   1          1.60          6.50         8.83 o
   9  18   1          1.36         29.67        10.58 o
   0  19   1         63.72         78.75        11.92 o
   1  19   1         10.36         18.38         5.53 o
   2  19   1         80.31         64.76         6.47 o
   3  19   1        297.93        301.20        12.02 o
   4  19   1         44.79         53.26         7.41 o
   5  19   1        378.80        375.24        16.80 o
   6  19   1          0.34         -4.81         4.81 o
   7  19   1        356.02        359.47        22.80 o
   8  19   1          0.01          8.07        11.90 o
   1  20   1         65.05         68.09         6.45 o
   2  20   1          1.46          4.29         4.16 o
   3  20   1        114.33        126.31         8.71 o
   4  20   1         34.84         33.52         7.15 o
   5  20   1        212.52        221.74        14.50 o
   6  20   1         81.80         86.76        11.41 o
   7  20   1         63.40         66.61        11.94 o
   8  20   1         10.61          5.21         8.88 o
   0  21   1        142.67        141.86        13.79 o
   1  21   1          3.54          6.30         4.42 o
   2  21   1         59.17         71.45         7.21 o
   3  21   1         55.57         59.68         6.72 o
   4  21   1        104.10        107.12        10.70 o
   5  21   1        457.77        448.68        21.03 o
   6  21   1         88.84        112.31        15.28 o
   7  21   1          0.05         31.86         9.00 o
   8  21   1         13.52         30.39        14.92 o
   1  22   1          5.67         10.59         4.70 o
   2  22   1        114.61        129.35         9.61 o
   3  22   1          1.79         -0.55         7.12 o
   4  22   1         58.67         78.98        10.46 o
   5  22   1          4.97          6.23         7.23 o
   6  22   1         10.65          7.93         8.15 o
   7  22   1          0.85         12.83         9.67 o
   0  23   1        168.96        162.19        15.66 o
   1  23   1         25.26         25.35         5.88 o
   2  23   1        118.38        123.60        11.92 o
   3  23   1         42.27         48.87         8.00 o
   4  23   1          4.66          4.26         6.72 o
   5  23   1         40.24         30.70         9.77 o
   6  23   1          0.15          4.73         8.40 o
   7  23   1         85.22        104.87        14.63 o
   1  24   1         92.92        103.47         9.91 o
   2  24   1         68.53         70.79         9.42 o
   3  24   1         12.10         23.91         9.04 o
   4  24   1         53.53         62.87        12.30 o
   5  24   1        257.47        276.94        20.55 o
   6  24   1        224.87        235.39        19.86 o
   0  25   1         24.14         25.07        11.08 o
   1  25   1         41.59         33.84        10.39 o
   2  25   1         43.36         67.37         9.40 o
   3  25   1         57.05         63.88        12.60 o
   4  25   1         86.33         97.24        14.87 o
   5  25   1          2.36         20.89         9.74 o
   1  26   1         91.78         95.05        11.91 o
   2  26   1         42.19         72.26        12.70 o
   3  26   1         45.15         53.77        13.03 o
   4  26   1        144.60        160.63        18.50 o
   5  26   1         33.28         42.91        11.80 o
   0  27   1         37.74         31.53        14.29 o
   1  27   1         92.71        134.69        14.61 o
   2  27   1         46.48         42.00        10.65 o
   3  27   1          0.54         -7.33        10.13 o
   4  27   1         16.24         18.50        13.32 o
   1  28   1          2.62         -7.06        10.50 o
   2  28   1          5.06         24.74        10.55 o
   3  28   1          0.16          6.06        13.13 o
   0  29   1          2.89         -1.42        19.34 o
   0   0   2      15027.94      15280.22       333.78 o
   1   0   2       6386.25       6061.88        52.27 o
   2   0   2        204.85        306.46        10.98 o
   3   0   2        245.27        298.45         8.07 o
   4   0   2        964.89        987.42        16.69 o
   5   0   2         13.39         30.21         5.79 o
   6   0   2        794.38        807.86        17.19 o
   7   0   2       2533.72       2385.40        40.69 o
   8   0   2          0.18          8.63         7.97 o
   9   0   2        536.43        479.60        25.79 o
  10   0   2          0.00         11.52        10.10 o
  11   0   2          7.02         12.83        12.13 o
   1   1   2        387.01        341.88         4.38 o
   2   1   2       1562.84       1583.53        13.18 o
   3   1   2       1898.24       2022.31        16.87 o
   4   1   2       2401.15       2489.63        20.81 o
   5   1   2         28.28         14.64         3.18 o
   6   1   2        179.56        196.14         7.17 o
   7   1   2        249.51        231.88        11.38 o
   8   1   2        596.25        602.95        19.12 o
   9   1   2         26.98         30.87         7.51 o
  10   1   2          0.00         -3.87         5.96 o
  11   1   2        161.66        195.00        15.82 o
   0   2   2        748.36        729.84        11.11 o
   1   2   2      11265.24      11344.01        54.94 o
   2   2   2       1497.14       1388.76        12.16 o
   3   2   2        271.56        252.03         4.73 o
   4   2   2        797.69        873.94         9.73 o
   5   2   2        711.39        703.85        12.08 o
   6   2   2          0.16         -3.24         3.24 o
   7   2   2         22.78         32.17         5.28 o
   8   2   2         16.06          2.78         5.29 o
   9   2   2         66.39         53.05         8.75 o
  10   2   2         50.26         61.13         9.72 o
  11   2   2        138.99        155.82        14.83 o
   1   3   2       4179.96       4276.14        34.13 o
   2   3   2       1356.29       1319.49        11.92 o
   3   3   2         91.03        139.60         5.31 o
   4   3   2        151.15        150.04         5.78 o
   5   3   2        377.68        376.40         8.72 o
   6   3   2         75.70         80.68         5.41 o
   7   3   2        366.37        375.28        12.02 o
   8   3   2         95.05         81.58         9.25 o
   9   3   2        153.61        163.67        13.32 o
  10   3   2         46.76         49.94         9.29 o
  11   3   2         35.24         37.67        11.45 o
   0   4   2       6159.77       6398.46        42.62 o
   1   4   2       9019.00       8968.34        66.74 o
   2   4   2         12.34         13.94         1.82 o
   3   4   2        429.32        447.78         7.05 o
   4   4   2         33.94         26.42         3.33 o
   5   4   2         27.11         32.61         3.67 o
   6   4   2          3.25          1.72         3.49 o
   7   4   2          7.50          2.86         4.06 o
   8   4   2        100.14        109.69        10.55 o
   9   4   2          3.84         11.68         6.51 o
  10   4   2          4.40         13.68         7.15 o
  11   4   2         56.92         59.58        10.84 o
   1   5   2       5497.46       5598.58        30.08 o
   2   5   2        618.91        606.35         8.04 o
   3   5   2       1284.87       1312.69        12.31 o
   4   5   2       1589.58       1620.37        18.07 o
   5   5   2        397.59        363.67         8.61 o
   6   5   2          0.00          1.05         3.46 o
   7   5   2         45.91         49.90         6.11 o
   8   5   2        473.63        443.06        15.59 o
   9   5   2        144.80        134.17        12.19 o
  10   5   2         28.52         10.95         7.88 o
  11   5   2         36.56         53.29        10.30 o
   0   6   2        320.57        287.21         5.79 o
   1   6   2        382.55        374.99         4.98 o
   2   6   2        460.87        476.58         7.36 o
   3   6   2        283.15        275.26         6.01 o
   4   6   2        710.11        808.41        12.51 o
   5   6   2        287.43        266.88         7.83 o
   6   6   2          0.43         -2.95         3.50 o
   7   6   2        126.93        133.82         9.00 o
   8   6   2        163.95        180.30        10.90 o
   9   6   2        727.55        684.56        21.95 o
  10   6   2         92.66         93.63        11.59 o
  11   6   2         31.74         68.75        12.89 o
   1   7   2       2526.60       2728.84        19.19 o
   2   7   2        474.70        441.07         7.33 o
   3   7   2        278.75        289.84         6.53 o
   4   7   2        695.52        677.29        11.63 o
   5   7   2        741.84        765.90        13.09 o
   6   7   2         22.67         21.79         4.51 o
   7   7   2        919.76        828.44        17.85 o
   8   7   2         44.06         36.23         6.79 o
   9   7   2          3.22          2.47         6.36 o
  10   7   2         12.46          1.85         7.35 o
  11   7   2         43.77         55.17        11.06 o
   0   8   2        371.48        450.64         9.87 o
   1   8   2         66.36         88.24         3.76 o
   2   8   2        349.64        332.58         6.71 o
   3   8   2       6273.82       6561.37        45.92 o
   4   8   2          2.14          1.31         2.39 o
   5   8   2        186.79        181.66         7.26 o
   6   8   2        539.66        499.55        13.28 o
   7   8   2        477.41        408.98        13.88 o
   8   8   2        139.38        144.88        10.05 o
   9   8   2         55.63         43.01         8.87 o
  10   8   2         16.93         13.09         8.03 o
  11   8   2         15.11         14.33        11.24 o
   1   9   2       6073.96       6387.62        40.70 o
   2   9   2        757.67        698.24        10.20 o
   3   9   2          0.47          4.83         2.28 o
   4   9   2         74.30         94.33         5.02 o
   5   9   2       1838.95       1827.54        21.88 o
   6   9   2         19.08         11.85         4.37 o
   7   9   2          6.20         10.59         4.88 o
   8   9   2          3.88          1.88         4.94 o
   9   9   2          9.49         15.14         6.99 o
  10   9   2          4.48          7.21         7.91 o
   0  10   2        117.00        118.15         6.30 o
   1  10   2         13.99         28.32         2.83 o
   2  10   2        905.27        908.47        12.26 o
   3  10   2       1227.89       1227.74        15.13 o
   4  10   2        384.02        363.38         8.61 o
   5  10   2       1082.22       1062.17        16.49 o
   6  10   2        699.72        602.44        14.95 o
   7  10   2        636.18        546.35        15.37 o
   8  10   2         87.53         74.87         8.13 o
   9  10   2        143.91        146.50        12.65 o
  10  10   2         45.11         73.27        11.55 o
   1  11   2        457.84        431.18         8.22 o
   2  11   2          0.04         -0.64         2.75 o
   3  11   2        291.59        328.01        11.69 o
   4  11   2         51.60         56.42         4.90 o
   5  11   2        218.21        240.00         9.12 o
   6  11   2          3.16          0.93         4.36 o
   7  11   2        531.66        502.05        15.36 o
   8  11   2        153.43        143.78        10.43 o
   9  11   2         16.09         28.41         8.26 o
  10  11   2        109.35        102.82        12.96 o
   0  12   2        286.20        289.20         9.71 o
   1  12   2         32.61         19.95         3.28 o
   2  12   2         29.32         42.44         3.94 o
   3  12   2       1059.55        963.44        14.14 o
   4  12   2          5.49         15.92         4.22 o
   5  12   2        143.63        134.37         7.34 o
   6  12   2         26.50         23.10         5.39 o
   7  12   2          1.93         -4.37         4.37 o
   8  12   2        151.20        162.03        11.65 o
   9  12   2        112.04        126.62        12.36 o
  10  12   2         78.01         63.16        13.39 o
   1  13   2         43.69         38.37         3.60 o
   2  13   2         19.07         36.73         4.60 o
   3  13   2          6.58          9.20         2.97 o
   4  13   2        610.54        587.88        11.69 o
   5  13   2        361.16        355.52        11.78 o
   6  13   2          8.84         11.68         5.18 o
   7  13   2        217.27        204.36        11.92 o
   8  13   2         18.59         27.08         6.77 o
   9  13   2        134.02        128.89        12.75 o
  10  13   2          5.05          6.67        14.20 o
   0  14   2          2.16         14.23         5.28 o
   1  14   2        113.80        131.05         6.19 o
   2  14   2         58.17         61.98         5.28 o
   3  14   2        258.84        263.27         9.05 o
   4  14   2        536.50        497.38        11.17 o
   5  14   2         51.33         63.02         6.64 o
   6  14   2        376.24        345.78        13.53 o
   7  14   2        162.20        153.98        11.31 o
   8  14   2        223.27        219.37        15.26 o
   9  14   2         15.40         10.09         8.19 o
  10  14   2         52.67         58.87        13.22 o
   1  15   2         17.59         28.40         5.24 o
   2  15   2          5.90         11.89         3.80 o
   3  15   2       1911.44       1804.06        21.72 o
   4  15   2         16.74         12.34         3.60 o
   5  15   2         20.67         12.90         5.17 o
   6  15   2         21.59         28.17         6.20 o
   7  15   2          4.60         -0.43         7.74 o
   8  15   2         70.40         77.10        10.32 o
   9  15   2         56.05         71.11        10.54 o
   0  16   2        457.41        406.26        13.73 o
   1  16   2       1315.15       1279.18        17.57 o
   2  16   2        576.61        536.77        11.53 o
   3  16   2         13.81         33.47         6.02 o
   4  16   2        327.18        328.61        10.43 o
   5  16   2          6.38          7.17         5.04 o
   6  16   2         59.90         42.04         7.94 o
   7  16   2         30.44         34.10         7.55 o
   8  16   2         89.63         95.81        11.13 o
   9  16   2         76.23         79.74        11.23 o
   1  17   2        646.08        623.37        12.47 o
   2  17   2          0.86         -1.19         3.68 o
   3  17   2         23.20         64.23         7.68 o
   4  17   2        772.51        713.65        15.46 o
   5  17   2        251.50        274.11        15.31 o
   6  17   2         21.08         19.44         6.53 o
   7  17   2         56.38         88.65        10.42 o
   8  17   2        157.35        169.88        14.39 o
   9  17   2         62.06        105.85        12.52 o
   0  18   2        129.61        140.59        16.30 o
   1  18   2        521.85        494.18        11.52 o
   2  18   2         69.05         72.28         6.70 o
   3  18   2         86.59        111.64         7.97 o
   4  18   2         57.94         60.10         6.62 o
   5  18   2        205.49        167.78        12.71 o
   6  18   2         65.15         74.44         9.63 o
   7  18   2         46.33         54.47         9.21 o
   8  18   2          3.08         13.56        11.62 o
   9  18   2        575.81        592.30        27.69 o
   1  19   2        129.75        131.84         8.26 o
   2  19   2          5.67          0.64         4.40 o
   3  19   2        215.29        202.82        10.61 o
   4  19   2        185.57        173.52        11.51 o
   5  19   2          0.06         -0.90         5.60 o
   6  19   2         84.69         79.62        10.14 o
   7  19   2         21.19         21.67         7.49 o
   8  19   2          0.91         22.76         9.08 o
   0  20   2        639.58        591.86        22.32 o
   1  20   2         71.61         79.56         7.32 o
   2  20   2         67.05         68.69         7.60 o
   3  20   2        159.52        168.39        10.39 o
   4  20   2         44.05         47.88         8.04 o
   5  20   2         17.95         14.77         6.49 o
   6  20   2          4.22          9.89         6.72 o
   7  20   2        136.46        154.84        13.91 o
   8  20   2         53.76         39.97        11.69 o
   1  21   2        431.80        415.76        13.57 o
   2  21   2          1.24         10.70         5.78 o
   3  21   2          1.63          2.56         5.15 o
   4  21   2        335.55        338.75        17.09 o
   5  21   2          8.22         -0.49         6.34 o
   6  21   2          8.18          5.50         7.19 o
   7  21   2         17.11         22.21         9.92 o
   0  22   2        278.98        277.08        19.29 o
   1  22   2        326.68        347.63        14.37 o
   2  22   2        138.22        149.02        11.23 o
   3  22   2        264.61        260.06        13.20 o
   4  22   2         12.89          8.86         7.89 o
   5  22   2         47.73         45.90         9.85 o
   6  22   2        166.96        174.24        15.79 o
   7  22   2          3.69          3.20         8.23 o
   1  23   2          4.03          9.70         6.00 o
   2  23   2         26.29         30.88         6.64 o
   3  23   2         25.40         23.46         6.61 o
   4  23   2        161.07        151.13        15.57 o
   5  23   2        234.70        220.77        19.00 o
   6  23   2         29.78         30.33        10.87 o
   7  23   2        201.01        207.59        47.49 o
   0  24   2         82.76         96.96        17.55 o
   1  24   2        185.00        229.54        14.04 o
   2  24   2        104.61        110.56        10.05 o
   3  24   2        104.72        118.59        12.60 o
   4  24   2          0.84          0.74         7.33 o
   5  24   2        275.53        281.17        23.39 o
   6  24   2          2.27          6.87         9.72 o
   1  25   2        380.26        412.24        21.09 o
   2  25   2          2.03          4.59         8.90 o
   3  25   2         34.90         42.00        11.15 o
   4  25   2          2.81          4.73        11.71 o
   5  25   2        227.77        204.76        20.54 o
   0  26   2         35.17         51.87        15.57 o
   1  26   2          1.97          2.37         8.05 o
   2  26   2         99.69        115.92        13.43 o
   3  26   2        785.38        811.24        32.36 o
   4  26   2          3.57         19.28        13.89 o
   5  26   2          1.53         15.10        16.96 o
   1  27   2        161.53        168.19        17.88 o
   2  27   2         41.54         50.20        11.50 o
   3  27   2          0.24          0.74        10.22 o
   4  27   2         27.74         62.07        14.98 o
   0  28   2         50.12         58.36        17.50 o
   1  28   2          8.86         16.53        12.88 o
   2  28   2          1.01          3.94        17.60 o
   1   0   3       4014.39       3934.21        35.22 o
   2   0   3       3135.06       3122.67        35.87 o
   3   0   3       1430.77       1639.83        22.98 o
   4   0   3        526.57        580.70        13.33 o
   5   0   3         30.24         30.29         4.91 o
   6   0   3       1654.98       1560.47        28.79 o
   7   0   3        514.66        501.49        18.42 o
   8   0   3         39.41         22.97         9.46 o
   9   0   3         14.47         18.24        10.68 o
  10   0   3          0.49         -4.83         9.26 o
  11   0   3         87.22        142.04        19.45 o
   0   1   3      29150.65      27616.98       365.79 o
   1   1   3       3032.26       3133.34        20.66 o
   2   1   3        710.57        697.54         8.64 o
   3   1   3        931.94        979.79        11.58 o
   4   1   3        366.65        374.32         7.55 o
   5   1   3        378.38        390.93         9.90 o
   6   1   3        732.71        757.53        12.12 o
   7   1   3        725.05        690.40        15.15 o
   8   1   3          0.16         12.12         6.01 o
   9   1   3          4.21          1.36         6.26 o
  10   1   3          0.05         -6.14         6.14 o
  11   1   3          1.45         12.88         9.49 o
   1   2   3       7804.36       7766.51        41.51 o
   2   2   3        984.51        962.12        10.37 o
   3   2   3        712.97        814.39        10.38 o
   4   2   3         18.29         20.73         2.86 o
   5   2   3        106.98        131.02         5.45 o
   6   2   3        132.89        137.65         5.69 o
   7   2   3         13.42         11.36         4.88 o
   8   2   3          2.58          7.02         5.79 o
   9   2   3          8.55          1.91         6.36 o
  10   2   3         44.63         42.09         9.33 o
  11   2   3          3.54         15.73         8.20 o
   0   3   3       9732.49      10196.15        98.46 o
   1   3   3        447.44        444.27         5.99 o
   2   3   3         42.94         60.10         3.04 o
   3   3   3       1733.46       1814.96        16.73 o
   4   3   3        924.53       1094.25        13.21 o
   5   3   3        509.50        504.25         8.88 o
   6   3   3         32.40         37.63         4.38 o
   7   3   3        447.15        416.35        12.23 o
   8   3   3         23.83         20.80         6.78 o
   9   3   3         28.05         23.68         7.52 o
  10   3   3         12.86         19.97         8.40 o
  11   3   3         32.32         18.81         9.16 o
   1   4   3       2846.89       2955.45        20.10 o
   2   4   3        549.61        509.51         6.74 o
   3   4   3        653.84        681.79         9.57 o
   4   4   3          5.38         11.32         3.99 o
   5   4   3         65.38         93.77         5.77 o
   6   4   3          0.61          5.79         3.27 o
   7   4   3          0.11          4.46         4.31 o
   8   4   3        228.33        213.72        13.94 o
   9   4   3        201.30        183.13        14.14 o
  10   4   3         39.18         33.10        11.51 o
  11   4   3         17.94         31.09        10.01 o
   0   5   3        476.32        534.44         6.92 o
   1   5   3       1499.21       1493.51        15.56 o
   2   5   3        155.19        161.25         3.82 o
   3   5   3          2.34          6.95         2.51 o
   4   5   3        286.92        340.89         7.15 o
   5   5   3         38.85         44.32         4.31 o
   6   5   3        328.08        349.99         9.73 o
   7   5   3        978.95        878.20        18.02 o
   8   5   3        425.82        388.84        15.14 o
   9   5   3         59.35         56.36         9.35 o
  10   5   3         16.86         31.65         8.51 o
  11   5   3        143.23        177.12        16.79 o
   1   6   3       1001.71       1025.59        12.83 o
   2   6   3        383.62        377.74         5.90 o
   3   6   3        655.38        687.65         9.91 o
   4   6   3        325.99        323.15         7.38 o
   5   6   3         24.98         34.60         4.35 o
   6   6   3        170.60        209.10         8.48 o
   7   6   3        127.86        136.83         9.22 o
   8   6   3         28.02         36.44         6.98 o
   9   6   3        119.64        127.73        12.31 o
  10   6   3         45.34         60.97        10.03 o
  11   6   3         23.93         46.81        13.00 o
   0   7   3        614.78        607.98         8.90 o
   1   7   3       7376.60       7794.44        48.23 o
   2   7   3        605.23        642.42         8.89 o
   3   7   3         43.92         37.05         3.44 o
   4   7   3        505.94        467.15         8.74 o
   5   7   3        553.89        488.02        10.89 o
   6   7   3         49.93         54.40         6.05 o
   7   7   3         18.11         13.45         5.01 o
   8   7   3         16.59         10.43         5.00 o
   9   7   3          0.28         -2.91         6.32 o
  10   7   3          1.28         20.16         9.36 o
  11   7   3        117.98        119.37        15.19 o
   1   8   3       4946.31       5352.51        42.45 o
   2   8   3       1119.78       1181.92        13.06 o
   3   8   3       2148.64       2124.89        20.05 o
   4   8   3         10.15         13.29         2.75 o
   5   8   3        841.95        786.87        13.98 o
   6   8   3        243.03        215.63        10.75 o
   7   8   3          3.83         -4.23         4.23 o
   8   8   3         71.01         49.83         7.24 o
   9   8   3        104.28        116.73        11.78 o
  10   8   3        218.59        224.08        17.76 o
  11   8   3         87.32         99.27        17.39 o
   0   9   3       9219.29       9587.56       113.24 o
   1   9   3        965.47       1111.99        10.94 o
   2   9   3        949.66        989.31        12.21 o
   3   9   3        321.22        372.74         7.96 o
   4   9   3        392.28        436.16         9.05 o
   5   9   3        111.10        112.91         6.72 o
   6   9   3         88.58         84.62         7.27 o
   7   9   3        289.91        269.42        12.22 o
   8   9   3         47.24         25.25         6.25 o
   9   9   3         63.56         73.53        10.95 o
  10   9   3          3.71          1.69         7.26 o
   1  10   3        277.01        304.93         5.78 o
   2  10   3          1.67          7.27         2.50 o
   3  10   3       4578.81       4420.00        33.77 o
   4  10   3        239.65        221.55         7.20 o
   5  10   3         53.97         43.31         4.97 o
   6  10   3         35.68         45.11         6.41 o
   7  10   3          9.71         18.87         5.30 o
   8  10   3          0.36          3.54         5.54 o
   9  10   3        229.09        174.53        15.53 o
  10  10   3          7.54         10.39         8.95 o
   0  11   3        244.09        249.41         9.20 o
   1  11   3        276.98        310.39         6.81 o
   2  11   3          9.23         19.35         3.16 o
   3  11   3        241.46        251.48         7.30 o
   4  11   3         28.17         41.32         4.03 o
   5  11   3        116.65        118.72         8.10 o
   6  11   3         13.50         11.17         4.71 o
   7  11   3        357.90        320.31        13.56 o
   8  11   3         37.27         30.70         6.86 o
   9  11   3         89.30        101.38        13.79 o
  10  11   3         27.93         45.88        14.71 o
   1  12   3         29.73         38.30         3.70 o
   2  12   3         78.91         86.83         4.91 o
   3  12   3         98.81        105.14         5.63 o
   4  12   3         15.13         30.04         3.98 o
   5  12   3         62.64         78.82         6.66 o
   6  12   3         43.47         43.93         6.10 o
   7  12   3         82.81         80.20         8.55 o
   8  12   3          2.24         -2.94         5.26 o
   9  12   3         74.93         83.30        11.72 o
  10  12   3          3.44         43.77        10.77 o
   0  13   3         29.63         32.99         4.85 o
   1  13   3        145.80        165.52         6.03 o
   2  13   3        107.47        133.99         6.03 o
   3  13   3        420.07        405.49         9.34 o
   4  13   3         95.25        123.66         6.55 o
   5  13   3          0.14          6.30         6.47 o
   6  13   3         57.38         57.15         7.70 o
   7  13   3          1.01          7.37         5.79 o
   8  13   3         62.06         52.82         9.20 o
   9  13   3          7.22         12.87         8.90 o
  10  13   3         40.26         26.28        10.70 o
   1  14   3         43.04         54.49         4.63 o
   2  14   3        195.61        219.26         8.40 o
   3  14   3        401.01        356.59         9.25 o
   4  14   3        311.87        300.79         9.45 o
   5  14   3        189.08        194.99        10.10 o
   6  14   3        328.27        305.94        16.30 o
   7  14   3          3.50         14.68         6.63 o
   8  14   3         16.85          7.27         6.91 o
   9  14   3          4.91          7.33         7.25 o
  10  14   3        141.05        167.69        28.91 o
   0  15   3        691.68        639.65        18.26 o
   1  15   3        486.55        520.98        10.45 o
   2  15   3         63.04        105.40         6.93 o
   3  15   3        929.59        867.49        15.83 o
   4  15   3        109.17        105.91         7.38 o
   5  15   3         92.94         95.67         9.56 o
   6  15   3          7.39          8.88         5.80 o
   7  15   3          9.69          4.71         6.69 o
   8  15   3         94.05         92.67        11.16 o
   9  15   3          0.53         -2.47         7.16 o
   1  16   3        662.86        659.52        12.22 o
   2  16   3        637.99        602.22        13.32 o
   3  16   3        336.01        340.23        10.84 o
   4  16   3        173.99        166.90        10.65 o
   5  16   3        361.14        322.86        16.54 o
   6  16   3         21.11         19.47         6.83 o
   7  16   3         56.83         51.95         8.89 o
   8  16   3          2.38         -0.87         7.53 o
   9  16   3         57.13         61.37        10.62 o
   0  17   3        306.62        319.12        13.72 o
   1  17   3          2.24         -2.04         3.48 o
   2  17   3        410.85        385.76        11.23 o
   3  17   3        721.21        669.81        15.86 o
   4  17   3       1488.56       1380.56        23.29 o
   5  17   3         18.23          8.64         6.17 o
   6  17   3        260.20        237.57        15.50 o
   7  17   3         20.63         20.04         7.45 o
   8  17   3          9.98         25.72         8.17 o
   9  17   3        114.23        139.55        14.19 o
   1  18   3        563.19        499.88        12.57 o
   2  18   3        236.34        240.80        10.48 o
   3  18   3        187.12        188.58        10.72 o
   4  18   3         18.89         22.65         6.11 o
   5  18   3          7.50          7.47         6.00 o
   6  18   3         13.29         13.52         9.78 o
   7  18   3         28.17         31.83         8.61 o
   8  18   3         45.79         44.54         9.48 o
   0  19   3        457.72        405.17        18.44 o
   1  19   3        426.85        385.73        13.03 o
   2  19   3        332.04        330.58        13.25 o
   3  19   3          3.55         -0.56         4.14 o
   4  19   3         81.67         76.71         8.45 o
   5  19   3         72.02         71.79         9.56 o
   6  19   3          6.25          1.39         6.25 o
   7  19   3         90.12        107.10        12.21 o
   8  19   3          7.38         32.93         8.64 o
   1  20   3         36.34         30.81         5.68 o
   2  20   3        136.73        132.69        10.21 o
   3  20   3        157.12        169.73        10.88 o
   4  20   3          1.64          9.85         6.13 o
   5  20   3          1.05          0.13         6.02 o
   6  20   3         41.70         49.32         8.82 o
   7  20   3         13.29          7.92         7.36 o
   8  20   3         47.76         59.44        10.75 o
   0  21   3          1.17         -2.12         6.33 o
   1  21   3          0.02         -0.23         4.74 o
   2  21   3        505.10        470.24        16.08 o
   3  21   3         16.50          1.78         5.27 o
   4  21   3         10.66         17.86         7.95 o
   5  21   3         42.16         51.73         8.61 o
   6  21   3         11.01         12.81         8.16 o
   7  21   3        186.22        195.66        15.91 o
   1  22   3         10.53         30.42         6.67 o
   2  22   3        149.68        149.50        11.29 o
   3  22   3         76.01         59.72         8.09 o
   4  22   3          3.30         16.32         7.22 o
   5  22   3         56.06         71.89        10.81 o
   6  22   3         30.71         37.26         9.63 o
   7  22   3         21.12         25.45        13.25 o
   0  23   3         25.06         10.17         8.79 o
   1  23   3        168.99        189.23        12.83 o
   2  23   3          4.47          6.36         7.44 o
   3  23   3        112.00        121.74        10.58 o
   4  23   3         82.47        105.07        12.24 o
   5  23   3        450.18        461.06        22.34 o
   6  23   3        197.91        191.44        18.96 o
   1  24   3        137.39        159.70        13.08 o
   2  24   3        243.44        272.99        16.55 o
   3  24   3        416.18        422.10        19.29 o
   4  24   3         38.53         33.93        10.13 o
   5  24   3         46.84         28.76        10.47 o
   6  24   3          6.70         18.78        10.81 o
   0  25   3        365.49        389.57        27.95 o
   1  25   3        622.31        639.10        21.51 o
   2  25   3          4.06         23.17         7.03 o
   3  25   3          7.78         20.36         9.82 o
   4  25   3         87.73        122.92        15.08 o
   5  25   3          0.01          9.20        10.00 o
   1  26   3         27.52         41.08         9.68 o
   2  26   3        174.54        214.79        17.01 o
   3  26   3        258.32        289.81        23.74 o
   4  26   3          6.44          2.17        13.34 o
   0  27   3        111.20        122.42        21.33 o
   1  27   3         33.94         46.68        10.97 o
   2  27   3          0.10          7.59         8.85 o
   3  27   3         44.09         38.96        13.28 o
   1  28   3        125.38        130.64        16.28 o
   2  28   3         58.16         54.13        13.45 o
   0   0   4       2313.13       2312.58       155.45 o
   1   0   4         93.74         95.79         5.09 o
   2   0   4       1979.33       2053.89        25.07 o
   3   0   4       6986.67       7451.20        67.29 o
   4   0   4        185.28        189.75         8.92 o
   5   0   4         18.73         37.43         5.65 o
   6   0   4          1.67          3.00         6.24 o
   7   0   4        126.78        122.73        11.76 o
   8   0   4        666.72        627.58        27.76 o
   9   0   4         58.11         73.77        13.92 o
  10   0   4        325.07        297.45        26.31 o
  11   0   4          9.47         10.57        12.22 o
   1   1   4         81.74         72.00         3.39 o
   2   1   4        697.57        650.79         9.51 o
   3   1   4       1081.14       1023.75        12.47 o
   4   1   4        122.66        154.45         6.02 o
   5   1   4       2117.81       2197.02        22.06 o
   6   1   4        906.78        836.00        13.40 o
   7   1   4        377.11        367.36        11.96 o
   8   1   4        195.57        214.24        14.09 o
   9   1   4        210.31        211.43        14.98 o
  10   1   4        612.90        590.97        27.46 o
  11   1   4         13.09         23.63         9.56 o
   0   2   4          0.15         -1.04         1.90 o
   1   2   4        636.08        690.25         8.60 o
   2   2   4          7.99         14.96         2.09 o
   3   2   4        193.18        166.87         5.65 o
   4   2   4         56.49         69.29         4.45 o
   5   2   4        707.63        702.75        11.71 o
   6   2   4        728.48        724.48        12.87 o
   7   2   4        350.34        345.05        11.85 o
   8   2   4        635.60        585.04        19.09 o
   9   2   4         14.68         22.53         7.54 o
  10   2   4         92.53        113.40        12.40 o
  11   2   4         43.65         34.47        10.77 o
   1   3   4       2118.43       2141.44        15.96 o
   2   3   4       1025.05       1008.59        11.32 o
   3   3   4        320.03        343.04         7.11 o
   4   3   4       1567.56       1567.46        17.12 o
   5   3   4         12.38         15.59         4.00 o
   6   3   4          2.80         12.88         3.93 o
   7   3   4         21.79         28.70         5.87 o
   8   3   4        142.92        124.76        11.40 o
   9   3   4         82.91         86.42        10.96 o
  10   3   4         17.34          2.39         7.20 o
  11   3   4          0.95          0.91         8.49 o
   0   4   4      19889.03      20058.85       136.19 o
   1   4   4       1994.32       1964.29        17.43 o
   2   4   4        120.51        108.04         3.47 o
   3   4   4         71.04         50.69         3.57 o
   4   4   4        709.18        713.79        11.09 o
   5   4   4         42.34         55.03         4.29 o
   6   4   4        245.25        232.13         9.13 o
   7   4   4        349.71        328.94        12.21 o
   8   4   4        245.00        228.04        13.38 o
   9   4   4         18.45         11.40         6.99 o
  10   4   4          0.95          1.85         8.70 o
  11   4   4         10.70         14.93         9.68 o
   1   5   4        689.77        737.59        11.52 o
   2   5   4        202.62        200.69         5.51 o
   3   5   4        858.10        882.38        11.58 o
   4   5   4        678.44        682.72        10.88 o
   5   5   4        463.27        475.66         9.49 o
   6   5   4        782.79        753.58        14.51 o
   7   5   4          6.74          6.40         4.53 o
   8   5   4        160.58        169.36        11.55 o
   9   5   4         48.52         52.98         8.73 o
  10   5   4          9.37          6.64         8.41 o
  11   5   4          2.08         15.53        10.00 o
   0   6   4       1114.09       1253.80        16.29 o
   1   6   4         44.90         45.89         3.84 o
   2   6   4        645.92        657.22         9.86 o
   3   6   4          2.86          3.95         2.18 o
   4   6   4         22.75         29.60         3.37 o
   5   6   4         73.71         89.87         5.14 o
   6   6   4        158.59        176.08         8.42 o
   7   6   4        140.66        174.57        10.31 o
   8   6   4        351.03        368.06        15.95 o
   9   6   4         75.75         84.30        11.65 o
  10   6   4        101.94        107.49        14.05 o
  11   6   4          3.35        -10.21        10.21 o
   1   7   4       1124.71       1056.99        14.14 o
   2   7   4        891.01       1049.34        11.63 o
   3   7   4        217.27        200.79         5.96 o
   4   7   4        116.68        133.07         5.71 o
   5   7   4         15.33         23.75         3.53 o
   6   7   4       1665.75       1509.81        21.23 o
   7   7   4        170.56        168.39        10.31 o
   8   7   4         53.83         52.83         7.31 o
   9   7   4        100.70         99.70        12.46 o
  10   7   4         25.25         32.12         9.97 o
   0   8   4       4180.51       4519.13        50.54 o
   1   8   4       2036.27       1985.56        21.06 o
   2   8   4       1088.20       1205.02        14.15 o
   3   8   4        211.67        227.11         6.28 o
   4   8   4        404.79        415.93         8.81 o
   5   8   4        209.20        204.57         7.10 o
   6   8   4         46.89         43.15         6.10 o
   7   8   4        625.97        546.98        15.05 o
   8   8   4        441.43        405.68        16.50 o
   9   8   4         78.13         89.93        12.03 o
  10   8   4          0.51         -1.85         7.98 o
   1   9   4         30.90         36.69         3.01 o
   2   9   4         52.54         60.67         4.95 o
   3   9   4         35.26         57.01         4.47 o
   4   9   4       1452.48       1433.49        17.18 o
   5   9   4         49.42         62.32         5.47 o
   6   9   4        762.76        725.86        16.26 o
   7   9   4         54.52         61.59         7.41 o
   8   9   4         42.72         57.58         8.03 o
   9   9   4         12.98         13.52         8.55 o
  10   9   4         91.52         77.96        17.43 o
   0  10   4        311.30        313.12         8.17 o
   1  10   4         13.37         13.71         2.84 o
   2  10   4         48.39         58.44         4.50 o
   3  10   4        191.00        182.18         6.10 o
   4  10   4       2577.02       2550.17        24.67 o
   5  10   4       1013.26        936.82        16.02 o
   6  10   4          1.14         12.97         5.01 o
   7  10   4        228.94        237.29        13.27 o
   8  10   4          2.87         11.66         6.32 o
   9  10   4         30.78         43.49        10.61 o
  10  10   4          0.08         -2.42        10.91 o
   1  11   4          0.25          0.77         2.31 o
   2  11   4         15.16         25.11         3.26 o
   3  11   4        295.22        309.15         7.69 o
   4  11   4          0.42          1.67         2.86 o
   5  11   4        110.33        132.76         7.48 o
   6  11   4         16.00          8.36         4.88 o
   7  11   4         20.45         25.89         6.30 o
   8  11   4         66.14         54.98         8.96 o
   9  11   4         34.39         39.91         9.41 o
  10  11   4         56.00         88.13        14.09 o
   0  12   4         44.48         41.92         5.41 o
   1  12   4          1.58          4.43         2.80 o
   2  12   4        169.79        174.37         6.94 o
   3  12   4        123.81        144.75         6.01 o
   4  12   4       1415.95       1374.84        17.76 o
   5  12   4        229.22        229.74         9.96 o
   6  12   4         17.67         14.34         6.06 o
   7  12   4         78.62         59.19         8.75 o
   8  12   4         19.27         14.05         6.90 o
   9  12   4         34.59         51.34         9.77 o
  10  12   4         81.41         83.98        13.98 o
   1  13   4          3.91          5.23         3.10 o
   2  13   4        790.89        777.47        13.58 o
   3  13   4        155.03        165.94         7.86 o
   4  13   4       1039.35        957.38        18.08 o
   5  13   4         20.28         14.34         5.65 o
   6  13   4        258.08        243.21        14.83 o
   7  13   4         10.52         15.13         7.36 o
   8  13   4         10.44         -2.62         7.48 o
   9  13   4          4.71         16.49         9.67 o
  10  13   4         58.84         46.43        14.20 o
   0  14   4        367.05        403.43        11.85 o
   1  14   4        796.24        755.91        13.51 o
   2  14   4        168.93        156.15         7.61 o
   3  14   4       1014.35        926.66        17.51 o
   4  14   4         92.74        111.27         7.87 o
   5  14   4        445.75        411.14        16.39 o
   6  14   4         39.63         38.02         7.57 o
   7  14   4         11.64          9.97         6.13 o
   8  14   4         64.56         71.62         9.99 o
   9  14   4         14.44          6.64         8.34 o
   1  15   4         62.97         61.96         5.28 o
   2  15   4        349.33        337.05        10.30 o
   3  15   4          7.85         16.57         4.53 o
   4  15   4        129.49        124.26         8.74 o
   5  15   4        120.49        110.19        10.24 o
   6  15   4        202.01        208.57        14.13 o
   7  15   4        176.71        175.58        13.91 o
   8  15   4        234.30        270.56        17.60 o
   9  15   4         20.47         30.49         9.94 o
   0  16   4        130.96        133.24        11.97 o
   1  16   4         45.22         58.93         5.41 o
   2  16   4          7.28          4.38         3.84 o
   3  16   4        136.54        132.94         8.91 o
   4  16   4       1035.13       1040.10        20.13 o
   5  16   4        299.38        278.81        15.78 o
   6  16   4        171.81        168.31        13.41 o
   7  16   4        398.45        396.14        20.21 o
   8  16   4        307.79        309.54        18.91 o
   9  16   4         17.70         12.77         8.86 o
   1  17   4        480.18        424.52        12.30 o
   2  17   4        201.14        202.69        10.31 o
   3  17   4        690.63        611.19        15.47 o
   4  17   4         14.02         14.77         5.62 o
   5  17   4        589.45        542.45        18.56 o
   6  17   4        506.61        501.74        19.15 o
   7  17   4         29.31         32.47         8.42 o
   8  17   4         54.79         39.17         9.23 o
   9  17   4         10.40         -0.18         9.88 o
   0  18   4         68.49        129.68        12.50 o
   1  18   4         63.78         54.04         6.80 o
   2  18   4          1.12         -0.06         4.25 o
   3  18   4        212.63        201.71        11.21 o
   4  18   4         34.70         24.00         6.25 o
   5  18   4         10.56          8.35         6.20 o
   6  18   4        206.50        212.65        15.13 o
   7  18   4         61.10         55.19         9.43 o
   8  18   4        237.38        248.58        17.94 o
   1  19   4         33.76         57.54         7.12 o
   2  19   4        228.47        232.97        13.03 o
   3  19   4        165.58        164.83        11.11 o
   4  19   4         34.01         39.56         6.87 o
   5  19   4        135.39        116.68        11.53 o
   6  19   4         58.78         82.36        10.75 o
   7  19   4        146.47        145.69        13.60 o
   8  19   4        133.76        136.15        14.02 o
   0  20   4        328.57        299.35        22.83 o
   1  20   4          2.75         -3.53         4.22 o
   2  20   4        634.23        601.90        17.58 o
   3  20   4        152.36        142.26        11.05 o
   4  20   4         72.82         66.63         9.18 o
   5  20   4         35.62         34.68         8.62 o
   6  20   4         24.10         21.81         7.97 o
   7  20   4         77.77         81.62        11.26 o
   8  20   4         19.87         19.58        10.61 o
   1  21   4         18.49         22.28         6.70 o
   2  21   4        312.03        324.67        15.12 o
   3  21   4         70.50         61.80         8.40 o
   4  21   4        211.07        213.36        15.96 o
   5  21   4          8.25          9.79         7.49 o
   6  21   4        199.28        229.03        17.97 o
   7  21   4          0.16          6.10         8.58 o
   0  22   4        102.78         83.23        14.23 o
   1  22   4         49.73         51.76         8.40 o
   2  22   4         42.32         41.15         8.11 o
   3  22   4         16.22         17.26         6.36 o
   4  22   4        100.33        105.59        12.45 o
   5  22   4         59.09         72.56        12.19 o
   6  22   4        118.48        126.29        14.17 o
   7  22   4          0.25         19.98         9.49 o
   1  23   4         50.63         50.45         8.68 o
   2  23   4        294.37        314.84        17.72 o
   3  23   4        133.43        136.59        13.37 o
   4  23   4         79.00         70.43        11.49 o
   5  23   4        228.38        260.14        18.63 o
   6  23   4        139.19        141.75        15.05 o
   0  24   4        322.45        348.96        26.83 o
   1  24   4         91.44         84.94        10.57 o
   2  24   4         36.38         45.63         8.89 o
   3  24   4         31.53         24.74         8.98 o
   4  24   4        806.16        814.23        29.31 o
   5  24   4        187.40        182.16        16.19 o
   1  25   4         16.95         37.13         8.66 o
   2  25   4        278.96        296.02        17.85 o
   3  25   4          4.72         -3.63         7.78 o
   4  25   4        203.89        233.05        19.30 o
   5  25   4        137.07        123.59        17.57 o
   0  26   4         46.45         81.45        14.84 o
   1  26   4         94.42        105.65        12.35 o
   2  26   4         21.55         15.21         8.72 o
   3  26   4        118.81        124.17        17.07 o
   4  26   4          1.77         -2.00         9.23 o
   1  27   4        156.66        177.90        15.04 o
   2  27   4         30.34         46.44        12.52 o
   3  27   4          1.10          8.46        10.64 o
   0  28   4          5.89         10.03        14.26 o
   1  28   4          5.95         28.22         9.15 o
   1   0   5         45.09         64.41         5.31 o
   2   0   5      15364.17      15769.40       122.10 o
   3   0   5       5438.38       5716.48        55.44 o
   4   0   5       2028.54       2118.25        31.64 o
   5   0   5         73.85         64.49         7.15 o
   6   0   5         99.09        104.77         9.06 o
   7   0   5        107.65         99.95        13.83 o
   8   0   5          9.27         11.47         8.45 o
   9   0   5         28.69         40.02        11.68 o
  10   0   5         39.60         38.63        13.10 o
  11   0   5        106.39        118.70        21.76 o
   0   1   5       1224.89       1234.34        18.48 o
   1   1   5       2896.26       3006.91        23.23 o
   2   1   5         10.45         14.23         3.18 o
   3   1   5          6.51          0.47         2.20 o
   4   1   5       1168.72       1257.75        15.77 o
   5   1   5         75.43         89.08         5.54 o
   6   1   5          4.01          3.74         3.25 o
   7   1   5         75.06         80.18         7.78 o
   8   1   5        223.21        226.03        14.59 o
   9   1   5          0.05         -5.37         5.37 o
  10   1   5         28.86         24.97         8.84 o
  11   1   5          4.13          7.62         9.41 o
   1   2   5        313.96        343.88         6.63 o
   2   2   5        232.49        228.09         6.29 o
   3   2   5        374.91        402.37         8.18 o
   4   2   5        172.32        204.49         6.83 o
   5   2   5        201.32        208.99         7.46 o
   6   2   5         12.16         23.98         4.07 o
   7   2   5        253.43        267.79        10.43 o
   8   2   5         46.47         42.61         7.50 o
   9   2   5         86.37         84.27        10.23 o
  10   2   5         40.44         50.08        10.39 o
  11   2   5         11.52         23.70        16.20 o
   0   3   5        841.53        850.66        14.89 o
   1   3   5         46.69         42.49         2.98 o
   2   3   5        647.98        645.46         9.44 o
   3   3   5        100.86        109.94         5.04 o
   4   3   5         37.60         55.67         4.59 o
   5   3   5        772.79        785.69        13.00 o
   6   3   5         92.43         90.55         6.69 o
   7   3   5        201.59        210.44        10.70 o
   8   3   5         18.77         21.27         6.04 o
   9   3   5          0.10         10.21         7.04 o
  10   3   5         97.21        104.04        12.60 o
  11   3   5         50.67         59.29        12.11 o
   1   4   5        896.05        930.46         9.76 o
   2   4   5        544.24        564.05         7.75 o
   3   4   5         69.23         95.11         4.71 o
   4   4   5        116.75        117.45         5.93 o
   5   4   5        108.53        100.74         5.88 o
   6   4   5        669.54        677.67        14.33 o
   7   4   5         95.83        101.69         8.16 o
   8   4   5          4.75          6.84         6.04 o
   9   4   5        101.69         98.20        12.02 o
  10   4   5          4.99         16.18         8.21 o
  11   4   5        113.62        148.44        15.94 o
   0   5   5       1134.89       1200.98        17.50 o
   1   5   5        653.27        668.94         9.74 o
   2   5   5         26.56         19.55         3.67 o
   3   5   5         85.46        101.25         4.59 o
   4   5   5        234.83        251.33         7.23 o
   5   5   5         42.28         34.47         4.04 o
   6   5   5       2169.99       2093.05        25.77 o
   7   5   5        330.85        306.55        12.33 o
   8   5   5         11.24         17.38         6.15 o
   9   5   5        164.36        191.01        15.51 o
  10   5   5         36.85         35.68         9.29 o
   1   6   5        246.66        249.12         7.10 o
   2   6   5        267.27        286.08         6.84 o
   3   6   5         20.97         25.37         2.96 o
   4   6   5        147.11        151.93         6.22 o
   5   6   5          5.42          6.68         3.19 o
   6   6   5          0.37          5.05         3.84 o
   7   6   5        111.29        111.61         8.94 o
   8   6   5        281.07        272.19        15.73 o
   9   6   5          0.81          2.30         7.15 o
  10   6   5         39.35         51.57        11.84 o
   0   7   5         21.81         18.64         5.19 o
   1   7   5       1222.25       1332.47        16.95 o
   2   7   5       4647.41       4500.62        34.49 o
   3   7   5        381.13        374.16         8.63 o
   4   7   5        288.75        254.70         7.34 o
   5   7   5         45.29         62.68         5.27 o
   6   7   5        311.14        304.43        10.66 o
   7   7   5        377.09        368.89        13.72 o
   8   7   5         45.58         50.49         8.34 o
   9   7   5        207.51        171.72        15.62 o
  10   7   5         22.69         29.11        10.65 o
   1   8   5        147.83        174.62         7.48 o
   2   8   5       3320.96       3165.55        30.62 o
   3   8   5          0.54          0.51         3.50 o
   4   8   5       2006.90       1895.67        20.18 o
   5   8   5         48.38         64.03         5.01 o
   6   8   5         14.19         27.26         4.74 o
   7   8   5          3.34         12.83         5.52 o
   8   8   5        895.16        833.63        21.32 o
   9   8   5         38.21         31.43         9.36 o
  10   8   5        137.58        167.20        17.57 o
   0   9   5        206.90        253.41         9.84 o
   1   9   5       1135.08       1107.08        15.78 o
   2   9   5         49.20         53.60         4.80 o
   3   9   5        169.67        179.89         7.35 o
   4   9   5        236.74        215.52         7.38 o
   5   9   5         89.70        111.17         7.05 o
   6   9   5        549.48        478.15        14.53 o
   7   9   5         39.91         30.87         6.42 o
   8   9   5        343.56        331.98        17.42 o
   9   9   5         45.76         36.43        10.47 o
  10   9   5         11.77         27.27        10.58 o
   1  10   5         38.00         43.75         4.71 o
   2  10   5        136.75        163.81         7.70 o
   3  10   5        322.01        333.22        10.11 o
   4  10   5       4084.72       3779.54        35.56 o
   5  10   5         21.80         30.79         4.95 o
   6  10   5         35.20         34.58         6.41 o
   7  10   5          0.94          1.68         5.59 o
   8  10   5         15.98          6.05         8.45 o
   9  10   5          0.01          8.92         8.17 o
  10  10   5         41.67         59.38        12.71 o
   0  11   5         24.59         12.34         8.76 o
   1  11   5          0.82          7.09         3.49 o
   2  11   5         20.14         14.07         5.27 o
   3  11   5         40.13         38.40         4.86 o
   4  11   5        619.74        573.86        13.74 o
   5  11   5        188.66        183.68        10.40 o
   6  11   5        349.24        343.52        16.15 o
   7  11   5         42.76         34.24         7.27 o
   8  11   5          0.00         -6.01         6.01 o
   9  11   5        136.60        116.60        13.78 o
  10  11   5         56.10         64.44        13.56 o
   1  12   5         40.84         48.75         4.23 o
   2  12   5        214.38        220.81         9.17 o
   3  12   5         86.67         72.38         6.41 o
   4  12   5         13.90         13.93         4.72 o
   5  12   5        164.64        166.53        10.61 o
   6  12   5         52.54         37.21         7.56 o
   7  12   5        386.05        352.30        18.11 o
   8  12   5        253.27        298.75        17.55 o
   9  12   5        115.56        135.18        14.60 o
  10  12   5          0.03         10.45        10.19 o
   0  13   5          2.66          5.24         5.72 o
   1  13   5        106.40         93.38         5.48 o
   2  13   5        811.77        729.33        14.83 o
   3  13   5        955.37        904.77        17.36 o
   4  13   5        676.64        614.25        14.80 o
   5  13   5          1.51          2.60         5.69 o
   6  13   5        207.32        222.84        14.31 o
   7  13   5         26.23         23.02         7.27 o
   8  13   5          0.56          1.53         6.14 o
   9  13   5        134.95        158.65        15.80 o
   1  14   5         60.11         57.62         4.99 o
   2  14   5          3.50          6.00         3.85 o
   3  14   5        154.01        148.97         8.87 o
   4  14   5        207.98        203.29        10.67 o
   5  14   5         33.93         55.54         7.52 o
   6  14   5         10.82         15.97         6.42 o
   7  14   5         64.74         69.30         9.91 o
   8  14   5         15.98         30.94         8.06 o
   9  14   5         39.76         65.32        12.48 o
   0  15   5        392.53        329.24        15.15 o
   1  15   5        181.40        177.72         9.80 o
   2  15   5          0.01          3.17         3.84 o
   3  15   5        163.45        142.01         9.12 o
   4  15   5        154.18        124.22         8.86 o
   5  15   5        407.62        374.69        14.93 o
   6  15   5        138.94        144.65        12.35 o
   7  15   5        287.75        310.72        18.22 o
   8  15   5          7.10          8.16         7.49 o
   9  15   5          3.90         -2.47         7.55 o
   1  16   5         83.10         86.08         7.67 o
   2  16   5        485.33        395.61        11.95 o
   3  16   5        584.19        498.81        13.96 o
   4  16   5         61.57         45.61         6.55 o
   5  16   5         12.28         21.85         6.99 o
   6  16   5        269.35        257.25        16.22 o
   7  16   5          5.92         -6.10         6.10 o
   8  16   5         26.86         41.03         9.39 o
   9  16   5         26.91         28.39        10.29 o
   0  17   5       1908.68       1528.24        33.43 o
   1  17   5        176.27        176.91        10.19 o
   2  17   5         10.30         16.35         5.39 o
   3  17   5         11.36         14.87         5.11 o
   4  17   5        184.71        165.36        11.22 o
   5  17   5        120.96        116.02        11.09 o
   6  17   5         71.42         57.65         9.29 o
   7  17   5         17.78          8.86         7.73 o
   8  17   5        169.51        181.14        15.49 o
   1  18   5        218.14        204.69        12.93 o
   2  18   5       1107.35        947.20        21.26 o
   3  18   5        170.22        155.25        11.07 o
   4  18   5        438.28        441.35        17.17 o
   5  18   5        221.02        227.05        14.98 o
   6  18   5         51.54         43.02         8.54 o
   7  18   5          9.56         20.35         8.91 o
   8  18   5          0.06         13.45         8.33 o
   0  19   5        133.03        143.86        16.49 o
   1  19   5        116.08        101.40        10.04 o
   2  19   5        104.79         93.49         9.02 o
   3  19   5         30.38         27.48         6.57 o
   4  19   5          6.85          3.55         5.68 o
   5  19   5         48.35         37.69         8.58 o
   6  19   5          6.50          4.19         7.53 o
   7  19   5         23.40         16.83         8.64 o
   8  19   5         15.27         32.43         9.67 o
   1  20   5        162.23        159.80        12.50 o
   2  20   5          0.50          2.20         5.32 o
   3  20   5        102.13         89.06         9.22 o
   4  20   5         48.90         58.45         8.71 o
   5  20   5         11.16         17.77         8.51 o
   6  20   5         54.56         41.04         9.95 o
   7  20   5         24.00         32.65         9.96 o
   0  21   5          9.22         22.66         9.44 o
   1  21   5         24.86         21.90         6.87 o
   2  21   5        257.27        215.61        14.24 o
   3  21   5        115.34        118.07        11.38 o
   4  21   5         20.89         17.97         7.34 o
   5  21   5         26.31         23.34         8.35 o
   6  21   5         47.67         56.88        10.79 o
   7  21   5         42.46         33.79        10.97 o
   1  22   5         61.79         52.63         8.62 o
   2  22   5          7.58         11.01         7.03 o
   3  22   5        212.40        215.50        16.06 o
   4  22   5         12.39         19.78         8.59 o
   5  22   5          1.08         17.15         8.15 o
   6  22   5         96.56        114.04        13.72 o
   0  23   5         81.90        103.53        15.26 o
   1  23   5        142.82        146.08        12.68 o
   2  23   5        165.31        151.22        13.20 o
   3  23   5         69.02         78.90        11.47 o
   4  23   5        132.00        167.13        16.85 o
   5  23   5        143.08        141.86        16.25 o
   6  23   5        305.35        316.36        21.44 o
   1  24   5         18.28         18.84         7.30 o
   2  24   5          2.85          7.16         7.33 o
   3  24   5          4.88          5.66         9.41 o
   4  24   5        311.77        304.84        22.31 o
   5  24   5         26.86         36.81        11.05 o
   0  25   5        509.35        553.96        29.42 o
   1  25   5         42.86         39.65         9.26 o
   2  25   5          2.55          8.92         7.41 o
   3  25   5          0.98          2.80         9.18 o
   4  25   5          4.41         10.70         9.60 o
   1  26   5          1.82          2.87         7.16 o
   2  26   5        171.82        167.25        14.55 o
   3  26   5         13.28         32.79        12.58 o
   0  27   5        147.95        186.52        22.72 o
   1  27   5         30.04         51.23        11.36 o
   2  27   5        238.56        256.88        18.94 o
   0   0   6         64.98         74.78         8.19 o
   1   0   6        813.59        891.89        16.96 o
   2   0   6        917.48        860.14        17.20 o
   3   0   6        753.06        854.54        17.75 o
   4   0   6          1.75         26.97         7.49 o
   5   0   6        794.51        812.64        19.62 o
   6   0   6         96.46         90.36         8.79 o
   7   0   6        102.34        119.45        13.56 o
   8   0   6         28.48         12.08         9.04 o
   9   0   6         45.04         31.45        11.40 o
  10   0   6          0.00        -10.02        10.02 o
   1   1   6        153.69        128.22         5.35 o
   2   1   6         32.41         48.83         3.91 o
   3   1   6        499.86        473.95         9.35 o
   4   1   6        239.74        203.49         7.25 o
   5   1   6        505.96        516.69        11.10 o
   6   1   6        212.14        245.91         9.24 o
   7   1   6         78.84         82.43         8.35 o
   8   1   6        130.70        128.87        11.39 o
   9   1   6         42.37         43.22         8.72 o
  10   1   6         11.18         19.17         8.68 o
   0   2   6        179.77        231.63         8.43 o
   1   2   6         45.57         66.73         4.04 o
   2   2   6        480.16        434.88         8.51 o
   3   2   6         19.12         26.64         3.73 o
   4   2   6        252.97        298.53         8.08 o
   5   2   6         95.29        109.83         6.47 o
   6   2   6        238.94        233.97         8.88 o
   7   2   6         22.05         16.67         5.56 o
   8   2   6         50.84         48.77         8.26 o
   9   2   6         11.06          8.11         7.19 o
  10   2   6         39.89         71.40        11.33 o
   1   3   6        262.79        270.89         6.46 o
   2   3   6          4.33         13.08         3.17 o
   3   3   6        308.54        308.57         7.54 o
   4   3   6        266.45        251.36         7.55 o
   5   3   6         21.90         22.58         3.91 o
   6   3   6          5.92         19.29         5.02 o
   7   3   6         14.60         34.42         6.85 o
   8   3   6        191.83        207.92        13.05 o
   9   3   6         38.64         42.65         9.53 o
  10   3   6         41.84         40.63        10.14 o
   0   4   6         27.07         17.40         4.30 o
   1   4   6         31.88         23.85         2.98 o
   2   4   6        752.51        758.19        11.21 o
   3   4   6         67.33         66.78         5.16 o
   4   4   6        366.86        383.09         8.87 o
   5   4   6         22.68         26.77         3.98 o
   6   4   6        602.03        561.64        13.42 o
   7   4   6        649.54        590.88        15.54 o
   8   4   6         88.33         86.61        10.10 o
   9   4   6          0.49         17.71         8.14 o
  10   4   6         31.73         41.58        10.47 o
   1   5   6       3273.54       3299.68        23.79 o
   2   5   6        198.99        190.82         6.86 o
   3   5   6        373.32        406.41         8.19 o
   4   5   6          0.54          1.12         2.64 o
   5   5   6        354.68        389.20         9.65 o
   6   5   6         24.56         36.08         5.10 o
   7   5   6          5.51         11.72         5.37 o
   8   5   6          0.71         -1.10         5.45 o
   9   5   6         37.18         32.92         8.70 o
  10   5   6          0.53          1.61         8.91 o
   0   6   6        563.11        595.81        12.46 o
   1   6   6        588.70        581.36         9.48 o
   2   6   6         37.69         72.64         4.43 o
   3   6   6        210.66        210.85         7.44 o
   4   6   6         43.48         42.92         4.05 o
   5   6   6        418.63        377.87         9.60 o
   6   6   6        482.88        466.20        12.24 o
   7   6   6        131.91        140.88        10.37 o
   8   6   6          1.45          3.61         5.61 o
   9   6   6          2.67         17.15         7.99 o
  10   6   6         30.10         30.98        11.04 o
   1   7   6       1230.49       1259.42        17.25 o
   2   7   6        241.15        257.54         7.80 o
   3   7   6        131.95        132.42         6.27 o
   4   7   6       1296.55       1146.34        15.14 o
   5   7   6       1322.78       1278.96        17.47 o
   6   7   6         71.50         80.62         7.94 o
   7   7   6        110.30         94.81         9.05 o
   8   7   6         47.17         37.71         7.86 o
   9   7   6         25.20         30.90        10.13 o
  10   7   6        141.45        165.29        17.08 o
   0   8   6        847.86        879.25        21.09 o
   1   8   6         74.76         76.64         6.17 o
   2   8   6         89.92         93.50         6.15 o
   3   8   6       1001.06        886.25        13.96 o
   4   8   6         28.71         34.41         4.63 o
   5   8   6        111.44        126.25         7.42 o
   6   8   6       1181.97       1047.93        19.85 o
   7   8   6         55.30         76.20         8.31 o
   8   8   6         62.75         66.32        10.30 o
   9   8   6        123.25        123.51        15.25 o
  10   8   6         68.39         87.76        14.27 o
   1   9   6         76.16         69.86         5.20 o
   2   9   6        692.02        653.65        13.30 o
   3   9   6       1525.84       1470.51        18.17 o
   4   9   6        513.48        468.35        11.00 o
   5   9   6       1669.44       1632.19        23.97 o
   6   9   6         18.71         10.34         5.96 o
   7   9   6         17.51         11.97         6.36 o
   8   9   6        457.61        450.64        19.40 o
   9   9   6        329.49        366.38        24.25 o
  10   9   6         63.03         56.59        12.95 o
   0  10   6         57.12         48.53         8.67 o
   1  10   6         22.33         21.39         4.39 o
   2  10   6       1940.66       1878.52        23.86 o
   3  10   6         13.49         25.00         4.81 o
   4  10   6        431.17        398.81        11.84 o
   5  10   6         88.71         97.67         9.41 o
   6  10   6         10.86          8.01         5.82 o
   7  10   6        410.65        395.91        18.38 o
   8  10   6        362.97        375.60        18.98 o
   9  10   6        116.40        126.65        15.22 o
  10  10   6         69.96         82.98        14.19 o
   1  11   6        175.45        187.94         7.65 o
   2  11   6        111.30        127.41         7.38 o
   3  11   6        865.37        845.05        16.57 o
   4  11   6         15.52         12.15         4.65 o
   5  11   6          9.49         14.68         5.10 o
   6  11   6          0.86         -5.07         5.07 o
   7  11   6         33.44         49.54         8.79 o
   8  11   6          5.24          8.40         6.99 o
   9  11   6         18.04         10.41         8.35 o
   0  12   6       1128.39       1029.40        22.82 o
   1  12   6         46.94         30.28         4.40 o
   2  12   6        225.33        221.65         9.47 o
   3  12   6         59.90         57.68         6.13 o
   4  12   6        177.46        170.26         9.40 o
   5  12   6         59.57         80.74         7.86 o
   6  12   6         40.91         37.90         8.31 o
   7  12   6         26.57         23.16         7.34 o
   8  12   6         16.47         21.12         7.75 o
   9  12   6          6.67         17.62         8.65 o
   1  13   6         58.45         65.97         6.50 o
   2  13   6         93.94        105.19         7.41 o
   3  13   6       2034.15       1845.50        25.95 o
   4  13   6         15.57          9.20         4.63 o
   5  13   6          6.82         11.19         5.25 o
   6  13   6         16.20         11.98         6.44 o
   7  13   6          4.55         12.27         6.80 o
   8  13   6        201.30        211.50        15.86 o
   9  13   6          6.92         22.13         9.10 o
   0  14   6         10.01          0.71         5.92 o
   1  14   6         23.65         27.45         6.35 o
   2  14   6         77.09         83.97         6.87 o
   3  14   6        173.05        148.40         9.34 o
   4  14   6         20.89         10.22         4.79 o
   5  14   6         55.45         73.66         8.66 o
   6  14   6        203.37        195.63        14.08 o
   7  14   6          3.07         -2.57         6.50 o
   8  14   6         43.08         53.72         9.87 o
   9  14   6         14.69         31.60        13.32 o
   1  15   6         60.10         24.48         5.88 o
   2  15   6         13.61         14.80         4.73 o
   3  15   6          0.01          2.37         4.44 o
   4  15   6        125.01        138.09         9.51 o
   5  15   6        192.86        213.33        12.86 o
   6  15   6        210.44        216.66        14.87 o
   7  15   6          0.01         13.91         6.99 o
   8  15   6         52.02         67.84        10.64 o
   9  15   6          4.71         12.85        10.87 o
   0  16   6          3.97          3.07         6.93 o
   1  16   6          1.70         -1.56         4.71 o
   2  16   6          7.20          8.62         5.09 o
   3  16   6         11.06         10.08         5.11 o
   4  16   6         24.48         20.04         6.23 o
   5  16   6          6.88          2.38         6.07 o
   6  16   6        240.35        266.53        16.65 o
   7  16   6         44.37         56.23         9.80 o
   8  16   6        150.84        152.48        14.18 o
   1  17   6         16.53          3.47         5.23 o
   2  17   6          6.18         -0.66         5.05 o
   3  17   6         34.56         34.97         6.45 o
   4  17   6        118.18        133.58        11.70 o
   5  17   6        383.84        357.96        19.62 o
   6  17   6          5.58          3.19         6.12 o
   7  17   6        100.29        106.81        12.54 o
   8  17   6         30.65         35.17         9.92 o
   0  18   6         54.91         41.01        10.47 o
   1  18   6         64.74         55.97         8.32 o
   2  18   6         28.35         32.13         7.08 o
   3  18   6         42.89         31.24         6.71 o
   4  18   6         23.53         29.06         7.75 o
   5  18   6        151.55        144.56        14.07 o
   6  18   6        119.18        106.67        13.06 o
   7  18   6          3.24         11.21         8.32 o
   8  18   6          3.99         18.70        10.03 o
   1  19   6         27.41         24.12         6.80 o
   2  19   6          0.82          9.21         8.35 o
   3  19   6        258.68        232.93        14.89 o
   4  19   6        202.74        206.98        14.28 o
   5  19   6         15.23         13.58         7.84 o
   6  19   6         42.92         42.43        10.14 o
   7  19   6          1.38          3.10         8.03 o
   0  20   6         14.72         13.56        19.88 o
   1  20   6          0.56         -7.30         7.51 o
   2  20   6        135.86        123.37        11.47 o
   3  20   6          0.43          0.76         5.83 o
   4  20   6         38.06         50.59         8.68 o
   5  20   6          0.01          4.89         7.25 o
   6  20   6         25.58         25.20         9.28 o
   7  20   6          2.74         23.30         9.78 o
   1  21   6         18.88         17.31         6.84 o
   2  21   6          3.31          1.01         7.36 o
   3  21   6        119.85        125.88        11.73 o
   4  21   6          0.46          2.55         8.13 o
   5  21   6          6.66          1.85         7.93 o
   6  21   6          4.80          3.73         9.92 o
   0  22   6          1.90          0.50        12.65 o
   1  22   6         32.35         23.48         7.30 o
   2  22   6         10.02          4.83         6.59 o
   3  22   6         59.56         86.37        11.70 o
   4  22   6         13.13         31.52         9.45 o
   5  22   6         84.72         91.26        15.12 o
   6  22   6          0.69          7.38         8.77 o
   1  23   6          0.16         -1.32         6.37 o
   2  23   6          0.72         15.97         7.04 o
   3  23   6         46.24         56.81        10.01 o
   4  23   6         88.83        112.45        14.20 o
   5  23   6          4.32         10.72        11.12 o
   0  24   6          0.74          7.42         9.80 o
   1  24   6        270.11        281.10        18.05 o
   2  24   6        381.25        398.67        20.82 o
   3  24   6          7.46         18.22         9.51 o
   4  24   6         19.79         38.48        11.75 o
   5  24   6         28.90         51.96        12.33 o
   1  25   6        199.10        198.68        15.93 o
   2  25   6         44.67         41.13         9.17 o
   3  25   6        254.89        300.76        20.64 o
   4  25   6        191.23        203.93        19.69 o
   0  26   6        735.17        730.31        35.63 o
   1  26   6          8.70         -1.05         7.14 o
   2  26   6         10.97         24.70         9.18 o
   3  26   6        102.91        115.92        15.65 o
   1  27   6         76.10        102.72        12.43 o
   1   0   7        144.07        144.60         8.90 o
   2   0   7       3859.87       3968.30        45.06 o
   3   0   7         10.44         18.66         4.89 o
   4   0   7        363.99        341.32        12.66 o
   5   0   7        349.75        332.21        13.56 o
   6   0   7        395.65        350.65        14.77 o
   7   0   7        495.92        489.88        20.70 o
   8   0   7         11.19         18.93         9.89 o
   9   0   7        622.94        658.79        36.41 o
  10   0   7        581.22        640.87        38.32 o
   0   1   7        552.07        590.98        14.57 o
   1   1   7         87.53        106.47         5.35 o
   2   1   7          5.11         21.35         4.55 o
   3   1   7         24.52         29.50         3.70 o
   4   1   7         73.00         88.92         5.91 o
   5   1   7         14.83         24.00         3.92 o
   6   1   7        165.40        190.81         9.05 o
   7   1   7        121.69        151.42         9.95 o
   8   1   7        166.90        160.24        12.77 o
   9   1   7        452.94        486.63        21.59 o
  10   1   7        125.81        148.64        16.72 o
   1   2   7       2290.70       2225.46        22.02 o
   2   2   7       1018.65       1008.01        13.95 o
   3   2   7        224.83        273.60         7.62 o
   4   2   7         19.38         24.35         3.84 o
   5   2   7          0.36          9.64         4.62 o
   6   2   7         69.92         69.90         6.03 o
   7   2   7         74.81         78.01         7.80 o
   8   2   7         13.36         22.49         6.91 o
   9   2   7          2.07         11.51        10.61 o
  10   2   7        142.31        154.69        17.10 o
   0   3   7       2058.21       2008.17        28.93 o
   1   3   7        774.54        792.30        11.81 o
   2   3   7          0.00          3.82         3.56 o
   3   3   7        603.44        641.37        11.27 o
   4   3   7        244.03        241.01         8.17 o
   5   3   7         66.95         74.45         5.81 o
   6   3   7         24.48         41.89         5.51 o
   7   3   7         37.94         41.63         6.16 o
   8   3   7         44.42         36.62         8.14 o
   9   3   7         11.27         14.52         8.41 o
  10   3   7          1.74         11.58         8.85 o
   1   4   7         28.79         60.05         4.40 o
   2   4   7          8.36         12.43         3.56 o
   3   4   7         52.34         55.13         4.48 o
   4   4   7        554.32        527.51        10.80 o
   5   4   7        585.20        566.59        12.03 o
   6   4   7        648.53        586.47        13.95 o
   7   4   7         60.05         66.82         7.52 o
   8   4   7         78.81         82.49        10.24 o
   9   4   7          0.86          5.68         7.46 o
  10   4   7         19.21         28.41        10.79 o
   0   5   7       2625.44       2636.71        33.02 o
   1   5   7        509.46        499.50         8.86 o
   2   5   7        159.98        170.70         6.91 o
   3   5   7         54.13         61.87         4.57 o
   4   5   7         42.09         44.39         4.57 o
   5   5   7        196.71        201.50         8.11 o
   6   5   7         90.97        115.97        10.52 o
   7   5   7          0.61          3.56         5.14 o
   8   5   7         25.28         22.97         7.08 o
   9   5   7          9.91          6.69         8.03 o
  10   5   7          8.05         18.96         9.30 o
   1   6   7         70.47         71.03         4.75 o
   2   6   7        172.80        212.15         7.24 o
   3   6   7          0.93         -0.32         3.31 o
   4   6   7        546.72        503.07        11.66 o
   5   6   7         14.84         24.87         4.63 o
   6   6   7          0.41         17.51         4.90 o
   7   6   7          7.21         13.66         6.95 o
   8   6   7         21.90         27.44         8.37 o
   9   6   7          0.46          0.82        11.54 o
  10   6   7         41.87         44.57        10.58 o
   0   7   7       1288.47       1404.03        21.42 o
   1   7   7        806.15        820.83        14.43 o
   2   7   7          1.08          8.99         4.16 o
   3   7   7          0.00          2.25         3.15 o
   4   7   7          4.22          3.77         3.54 o
   5   7   7        893.92        835.93        15.73 o
   6   7   7        155.30        152.54         9.48 o
   7   7   7        180.03        167.62        12.70 o
   8   7   7         34.06         12.71         7.53 o
   9   7   7        156.60        148.71        16.46 o
  10   7   7         29.02         68.62        17.77 o
   1   8   7        103.43        124.40         6.74 o
   2   8   7         29.30         28.28         5.35 o
   3   8   7        145.70        137.09         8.33 o
   4   8   7         10.81         14.16         4.81 o
   5   8   7       1641.19       1521.29        23.66 o
   6   8   7        382.11        340.79        14.11 o
   7   8   7         16.82         29.70         8.37 o
   8   8   7          4.26         -6.73         6.73 o
   9   8   7         56.33         49.54        12.08 o
  10   8   7          2.59         15.40        18.32 o
   0   9   7        165.77        173.29        12.38 o
   1   9   7         10.87         18.09         3.71 o
   2   9   7        249.52        210.86         9.10 o
   3   9   7       2055.75       1925.66        25.74 o
   4   9   7        348.18        328.63        11.68 o
   5   9   7        745.53        719.99        18.10 o
   6   9   7        194.47        208.88        12.44 o
   7   9   7        103.16        111.42        11.20 o
   8   9   7         62.10         75.34        11.39 o
   9   9   7         42.57         44.49        11.50 o
  10   9   7          2.00         26.56        13.13 o
   1  10   7        523.71        489.73        11.24 o
   2  10   7         29.11         39.19         4.98 o
   3  10   7        497.72        466.26        12.68 o
   4  10   7        298.51        286.62        11.85 o
   5  10   7          6.28          2.75         4.83 o
   6  10   7          2.86          4.55         5.05 o
   7  10   7          0.71          7.30         5.77 o
   8  10   7         69.70         55.72         9.43 o
   9  10   7         67.31         72.49        12.03 o
   0  11   7         88.16         88.72        11.39 o
   1  11   7        161.14        182.70         9.26 o
   2  11   7        350.52        361.03        10.95 o
   3  11   7        226.13        219.04        10.38 o
   4  11   7         45.67         41.63         6.04 o
   5  11   7          3.15          9.10         5.33 o
   6  11   7         11.06          6.13         6.09 o
   7  11   7         19.97          5.67         6.26 o
   8  11   7         24.60         35.19         8.59 o
   9  11   7         56.89         74.09        11.79 o
   1  12   7        360.52        369.57        12.21 o
   2  12   7         74.99         90.95         7.61 o
   3  12   7          1.88         -1.49         4.14 o
   4  12   7        169.04        168.72        10.05 o
   5  12   7          8.57         10.84         5.25 o
   6  12   7        129.57        118.99        11.33 o
   7  12   7          4.32         21.83         7.45 o
   8  12   7         11.76         19.38         7.76 o
   9  12   7         37.05         37.92        10.46 o
   0  13   7        536.62        522.81        24.14 o
   1  13   7         62.11         64.32         6.62 o
   2  13   7        133.68        142.42         9.33 o
   3  13   7        313.81        321.64        11.99 o
   4  13   7        875.28        784.47        17.79 o
   5  13   7        199.27        183.82        12.00 o
   6  13   7         31.90         39.63         8.32 o
   7  13   7          0.37          8.52         6.88 o
   8  13   7         16.35         23.87        13.51 o
   9  13   7        347.99        386.65        24.14 o
   1  14   7        317.96        245.81        13.75 o
   2  14   7         35.68         20.57         5.88 o
   3  14   7        104.62        121.55         9.30 o
   4  14   7        380.11        355.77        13.44 o
   5  14   7        122.88        119.88        10.15 o
   6  14   7          1.54         -2.32         6.00 o
   7  14   7          5.81         -1.24         6.62 o
   8  14   7          0.64         14.16         8.83 o
   9  14   7         54.63         43.62        11.17 o
   0  15   7        764.95        684.89        27.58 o
   1  15   7        761.40        615.51        18.56 o
   2  15   7          7.67         11.60         5.67 o
   3  15   7          5.28          4.27         4.66 o
   4  15   7          4.95         11.35         5.63 o
   5  15   7         26.34         25.49         6.52 o
   6  15   7          4.52         10.62         7.07 o
   7  15   7          0.68         -7.51         7.51 o
   8  15   7        149.83        206.98        16.15 o
   1  16   7         20.62         15.55         6.02 o
   2  16   7        190.16        160.94        12.21 o
   3  16   7        100.93         92.07         9.20 o
   4  16   7         14.48         25.79         6.69 o
   5  16   7         16.65         30.61         8.35 o
   6  16   7         69.81         74.89        11.47 o
   7  16   7        194.47        211.62        16.16 o
   8  16   7         87.33        117.38        13.09 o
   0  17   7        468.26        421.48        26.06 o
   1  17   7         13.27          5.36         5.39 o
   2  17   7          1.33          7.86         6.07 o
   3  17   7          1.01         -0.65         5.44 o
   4  17   7         24.68         19.32         6.76 o
   5  17   7        203.25        245.14        17.47 o
   6  17   7         77.07         74.97        11.48 o
   7  17   7        213.59        200.90        17.42 o
   8  17   7        123.85        186.27        18.77 o
   1  18   7        111.80        104.89        10.33 o
   2  18   7        816.07        729.97        21.48 o
   3  18   7         23.32         14.34         6.22 o
   4  18   7        100.57        101.72        10.46 o
   5  18   7         76.68         91.69        11.76 o
   6  18   7         37.74         51.14        10.75 o
   7  18   7        146.33        159.74        15.43 o
   0  19   7         92.74         85.16        14.42 o
   1  19   7        216.51        192.74        13.97 o
   2  19   7         99.65         89.39        10.20 o
   3  19   7        225.97        216.97        14.78 o
   4  19   7         15.87          4.01         6.67 o
   5  19   7          2.71          7.69         8.55 o
   6  19   7         82.06         89.20        14.99 o
   7  19   7          6.20         15.26         9.03 o
   1  20   7        338.37        303.45        17.31 o
   2  20   7        195.09        174.24        13.51 o
   3  20   7         77.47         82.43        10.15 o
   4  20   7         38.05         59.65        10.14 o
   5  20   7        235.49        213.76        20.60 o
   6  20   7         18.87         27.77         9.48 o
   7  20   7         11.54         57.18        32.56 o
   0  21   7         63.05         61.62        13.18 o
   1  21   7         38.52         33.49         8.20 o
   2  21   7          6.71          8.94         6.65 o
   3  21   7        170.64        196.18        15.94 o
   4  21   7        141.98        170.96        16.74 o
   5  21   7          8.91         17.02        10.38 o
   6  21   7         11.44         15.11        10.09 o
   1  22   7         13.39         16.91         7.85 o
   2  22   7         16.91         13.45         7.13 o
   3  22   7        179.16        176.94        15.64 o
   4  22   7        351.23        392.30        25.38 o
   5  22   7          3.03         12.81         8.83 o
   0  23   7         14.17         18.08        14.77 o
   1  23   7         40.88         45.55         9.16 o
   2  23   7          2.41         -7.49         7.49 o
   3  23   7        143.14        136.53        14.38 o
   4  23   7         11.48          5.01        10.07 o
   5  23   7         38.58         51.14        12.06 o
   1  24   7        211.44        228.10        16.50 o
   2  24   7        222.37        271.56        18.33 o
   3  24   7          0.07         17.86        11.55 o
   4  24   7         43.61         37.79        11.82 o
   0  25   7         14.44         -0.05        11.45 o
   1  25   7         80.53        105.93        12.08 o
   2  25   7         99.25        118.83        19.16 o
   3  25   7         66.99         82.39        12.25 o
   1  26   7        191.96        209.39        16.58 o
   2  26   7         22.18         30.80        10.64 o
   0   0   8       3012.83       3125.60        56.08 o
   1   0   8        666.80        557.51        15.22 o
   2   0   8          0.26         47.00        10.32 o
   3   0   8        371.06        333.85        13.05 o
   4   0   8        888.60        906.33        21.15 o
   5   0   8        434.58        394.79        15.25 o
   6   0   8         38.16         25.89         6.90 o
   7   0   8        237.98        238.35        17.80 o
   8   0   8        943.08        909.55        49.59 o
   9   0   8         96.45         88.37        18.22 o
  10   0   8         48.41         68.79        18.32 o
   1   1   8        404.15        408.43         9.30 o
   2   1   8       2730.31       2740.69        26.32 o
   3   1   8          0.39          3.80         3.92 o
   4   1   8        108.10        142.49         7.30 o
   5   1   8          1.86         21.48         4.35 o
   6   1   8        119.18        137.41         8.28 o
   7   1   8        270.16        261.59        13.95 o
   8   1   8          0.80         13.44         7.08 o
   9   1   8         53.47         57.96        11.60 o
  10   1   8        117.63        104.84        15.19 o
   0   2   8          4.07         13.48         6.25 o
   1   2   8         24.58         27.95         3.48 o
   2   2   8        172.29        210.30         7.97 o
   3   2   8         71.20         66.25         5.00 o
   4   2   8         67.89         75.78         6.18 o
   5   2   8        609.12        560.13        12.49 o
   6   2   8         41.28         41.47         5.54 o
   7   2   8         32.48         34.88         7.81 o
   8   2   8          4.59          9.04         6.63 o
   9   2   8         50.04         69.85        12.10 o
  10   2   8          6.19          8.19        13.50 o
   1   3   8         21.29         27.20         3.82 o
   2   3   8        305.14        336.07         8.47 o
   3   3   8        458.05        425.25         9.82 o
   4   3   8          0.14         -0.16         3.07 o
   5   3   8        284.19        254.24         9.67 o
   6   3   8         68.53        110.08         8.51 o
   7   3   8        138.42        142.27        10.86 o
   8   3   8         73.91         90.28        10.62 o
   9   3   8          3.63          2.95         8.49 o
  10   3   8          3.56         15.49        17.31 o
   0   4   8         47.00         61.28         6.52 o
   1   4   8         88.24         89.30         5.15 o
   2   4   8        421.99        434.31         9.35 o
   3   4   8        267.46        278.96         8.45 o
   4   4   8        114.45        107.58         7.13 o
   5   4   8          0.38         10.04         4.08 o
   6   4   8       1047.70        933.60        19.35 o
   7   4   8         69.00         62.18         7.55 o
   8   4   8         30.08         47.85         9.52 o
   9   4   8         38.45         34.09        10.62 o
  10   4   8        126.05        120.88        20.81 o
   1   5   8         23.38         33.53         6.03 o
   2   5   8          2.22         10.47         3.25 o
   3   5   8        504.56        461.46        11.15 o
   4   5   8        133.33        128.96         7.87 o
   5   5   8        135.47        140.69         8.37 o
   6   5   8        174.67        153.04         9.82 o
   7   5   8         34.73         42.00         7.84 o
   8   5   8          6.59         12.35         7.87 o
   9   5   8         78.51         83.31        13.63 o
  10   5   8          2.87         25.93        10.89 o
   0   6   8       1590.90       1527.61        24.62 o
   1   6   8          3.76          0.67         3.94 o
   2   6   8        717.73        642.47        12.25 o
   3   6   8        202.84        196.02         8.45 o
   4   6   8         15.13         -0.87         4.24 o
   5   6   8         40.30         60.17         6.22 o
   6   6   8         75.39         77.97         8.70 o
   7   6   8         27.34         23.62         7.38 o
   8   6   8          6.70         -4.53         9.54 o
   9   6   8          1.24         -3.29         8.13 o
  10   6   8         59.05         64.85        13.51 o
   1   7   8        198.97        176.58         6.78 o
   2   7   8       2061.42       1959.50        25.48 o
   3   7   8        334.74        349.58        11.22 o
   4   7   8          3.56          1.61         3.96 o
   5   7   8        219.34        212.02        11.21 o
   6   7   8          5.53          2.91         5.56 o
   7   7   8          0.18          8.87         6.33 o
   8   7   8        324.66        355.24        21.11 o
   9   7   8         42.42         53.43        12.57 o
   0   8   8       3750.82       3585.25        46.35 o
   1   8   8        687.65        652.20        13.61 o
   2   8   8       1132.58       1051.34        18.40 o
   3   8   8        262.91        261.59        10.81 o
   4   8   8       1872.30       1660.77        25.11 o
   5   8   8        205.41        197.93        10.93 o
   6   8   8          0.05         -3.51         4.97 o
   7   8   8          2.17          0.34         6.18 o
   8   8   8         26.13         24.52         8.96 o
   9   8   8         45.48         49.71        15.25 o
   1   9   8         95.94         87.41         6.40 o
   2   9   8       4972.82       4706.35        44.24 o
   3   9   8          5.30          2.42         3.98 o
   4   9   8       1202.12       1118.21        20.77 o
   5   9   8        270.06        251.52        13.34 o
   6   9   8        172.04        145.76        11.02 o
   7   9   8          0.65         -3.71         5.87 o
   8   9   8          0.52         19.55         8.69 o
   9   9   8         34.92         25.81        11.13 o
   0  10   8       1056.74        981.25        30.60 o
   1  10   8       1099.50       1003.77        19.44 o
   2  10   8        887.35        840.15        16.73 o
   3  10   8          1.25          0.95         3.84 o
   4  10   8        108.81        111.23         8.58 o
   5  10   8         93.94         98.01         9.07 o
   6  10   8        710.72        657.61        18.89 o
   7  10   8         36.59         29.79         7.85 o
   8  10   8         56.22         81.04        11.77 o
   9  10   8         15.79         30.15        10.40 o
   1  11   8        168.46        187.97        10.01 o
   2  11   8         32.29         38.79         5.96 o
   3  11   8         88.61         85.88         7.65 o
   4  11   8        383.00        359.37        13.07 o
   5  11   8         22.64         19.92         6.12 o
   6  11   8          8.88          7.49         6.24 o
   7  11   8          6.17         -0.31         6.38 o
   8  11   8          5.37          6.75         7.90 o
   9  11   8          5.70         14.66         9.74 o
   0  12   8          5.64         -0.71         6.48 o
   1  12   8         73.34         72.45         8.42 o
   2  12   8        583.25        519.73        15.10 o
   3  12   8         18.57         12.95         5.80 o
   4  12   8         46.50         37.37         6.34 o
   5  12   8         93.54         86.93         9.11 o
   6  12   8          4.17          0.82         6.10 o
   7  12   8          5.40          8.81         6.95 o
   8  12   8          9.51         14.33         8.70 o
   9  12   8          3.57          4.55         9.18 o
   1  13   8          9.22         -1.56         4.63 o
   2  13   8          0.35          2.65         6.35 o
   3  13   8        233.87        225.05        12.20 o
   4  13   8        152.92        155.95        10.71 o
   5  13   8        174.88        170.37        11.82 o
   6  13   8         14.60         16.60         7.02 o
   7  13   8         17.78         25.83         7.89 o
   8  13   8        353.13        385.87        21.35 o
   0  14   8         47.50         34.03         9.42 o
   1  14   8         10.05          3.54         5.24 o
   2  14   8         25.30         14.15         5.98 o
   3  14   8         47.91         48.89         7.71 o
   4  14   8        196.69        192.06        12.39 o
   5  14   8          0.28         -3.40         5.31 o
   6  14   8         35.92         35.09         7.99 o
   7  14   8          8.33         13.56         7.28 o
   8  14   8         80.39         83.75        11.65 o
   1  15   8          0.00         -0.92         5.44 o
   2  15   8          5.19          1.53         6.71 o
   3  15   8        299.98        325.35        16.51 o
   4  15   8         25.70         44.52         7.67 o
   5  15   8         21.71         19.02         6.85 o
   6  15   8         75.17         70.04        12.68 o
   7  15   8        210.23        228.01        17.87 o
   8  15   8         53.70         44.95        10.37 o
   0  16   8        781.88        702.15        29.49 o
   1  16   8         35.42         42.05         7.55 o
   2  16   8         92.71         77.01         9.18 o
   3  16   8         37.18         42.54         7.50 o
   4  16   8        303.39        327.97        17.68 o
   5  16   8        252.43        288.52        17.22 o
   6  16   8         10.42         -2.92         8.88 o
   7  16   8          1.17         23.63         9.32 o
   8  16   8         97.25        111.03        14.19 o
   1  17   8         30.82         26.46         7.24 o
   2  17   8        981.61        926.50        24.56 o
   3  17   8          0.72         -0.88         8.21 o
   4  17   8         64.11         48.61         9.28 o
   5  17   8         33.64         42.54        12.56 o
   6  17   8        486.43        467.29        24.46 o
   7  17   8        109.19        109.91        13.49 o
   0  18   8        283.95        267.43        22.61 o
   1  18   8         59.82         54.44         8.99 o
   2  18   8         13.14         20.80         7.19 o
   3  18   8        159.06        180.76        13.77 o
   4  18   8        152.39        157.62        14.39 o
   5  18   8        278.62        276.45        20.76 o
   6  18   8         11.37          7.90         7.93 o
   7  18   8         44.69         42.24        10.78 o
   1  19   8         41.97         41.69         8.51 o
   2  19   8          8.93          4.92         6.40 o
   3  19   8          0.99         -2.03         5.82 o
   4  19   8        164.29        172.32        14.89 o
   5  19   8          1.57          5.69         8.09 o
   6  19   8         38.81         39.28        12.15 o
   0  20   8         28.59         33.75        10.87 o
   1  20   8         20.50         15.64         7.01 o
   2  20   8         13.91          8.36         6.46 o
   3  20   8         14.45         15.79         8.79 o
   4  20   8        160.14        158.17        14.99 o
   5  20   8         77.47         88.83        13.75 o
   6  20   8         29.01          7.86        10.17 o
   1  21   8         21.26         15.05         7.13 o
   2  21   8         11.25         17.25         7.62 o
   3  21   8        104.22        108.19        14.02 o
   4  21   8          0.40         10.52         8.16 o
   5  21   8         28.84         40.76        10.84 o
   0  22   8         35.94         13.44        11.27 o
   1  22   8         18.98         25.92         9.56 o
   2  22   8        103.02         96.78        11.42 o
   3  22   8          4.33          1.34         8.19 o
   4  22   8        419.16        420.79        27.10 o
   5  22   8          0.06         20.34        12.77 o
   1  23   8        111.54        124.24        12.94 o
   2  23   8        210.27        246.01        17.02 o
   3  23   8        121.73        119.99        14.38 o
   4  23   8          0.56         22.82        13.24 o
   0  24   8       1002.69        975.37        49.04 o
   1  24   8        103.93        131.41        13.44 o
   2  24   8         48.59         45.60         9.78 o
   3  24   8         51.82         48.43        10.51 o
   1  25   8        142.29        150.10        14.13 o
   2  25   8        689.01        741.25        27.70 o
   1   0   9         15.67         13.72         5.41 o
   2   0   9          9.32         11.94         5.14 o
   3   0   9        116.40        120.66        10.33 o
   4   0   9        223.26        236.37        12.65 o
   5   0   9        258.67        228.71        14.27 o
   6   0   9        212.92        260.95        15.27 o
   7   0   9         77.80         93.26        14.19 o
   8   0   9        131.37        182.26        24.03 o
   9   0   9        251.99        283.61        30.40 o
   0   1   9        671.87        656.80        17.41 o
   1   1   9        165.35        196.77         8.11 o
   2   1   9        205.99        197.78         8.04 o
   3   1   9         48.77         62.04         5.43 o
   4   1   9        135.97        149.22         7.72 o
   5   1   9          0.68         14.35         4.20 o
   6   1   9        211.97        236.37        11.37 o
   7   1   9          5.31          1.80         5.79 o
   8   1   9        639.91        623.97        24.58 o
   9   1   9        158.80        154.22        18.54 o
   1   2   9          3.35         15.30         4.46 o
   2   2   9         68.32         76.47         5.56 o
   3   2   9          9.15         21.53         4.62 o
   4   2   9          1.93          6.48         3.73 o
   5   2   9         84.45         91.48         7.20 o
   6   2   9        313.28        306.92        11.99 o
   7   2   9         15.07         14.74         5.95 o
   8   2   9         11.95         11.98         8.27 o
   9   2   9          1.00         -2.92         8.19 o
   0   3   9         39.73         45.84         6.34 o
   1   3   9         89.85        118.60         6.24 o
   2   3   9         46.99         54.39         4.78 o
   3   3   9         10.02         12.82         4.09 o
   4   3   9          3.54          4.43         3.97 o
   5   3   9        114.89        115.95         8.00 o
   6   3   9         41.21         49.94         6.76 o
   7   3   9          1.35          3.21         5.51 o
   8   3   9         18.02         28.79         9.39 o
   9   3   9          3.18         17.29         9.34 o
   1   4   9       1100.59       1084.03        15.71 o
   2   4   9        370.35        371.25         9.30 o
   3   4   9        143.99        131.20         7.79 o
   4   4   9        110.26        113.43         7.60 o
   5   4   9        355.74        337.00        11.73 o
   6   4   9         90.10        114.48         9.87 o
   7   4   9         15.16         12.97         6.60 o
   8   4   9          6.73         -3.26         7.31 o
   9   4   9         54.09         66.63        14.51 o
   0   5   9        325.14        296.77        12.01 o
   1   5   9         18.62         29.40         5.21 o
   2   5   9        619.61        592.87        14.10 o
   3   5   9        118.79        134.32         8.07 o
   4   5   9          4.48         -0.89         4.41 o
   5   5   9         11.63          8.71         4.74 o
   6   5   9         17.01          7.75         5.47 o
   7   5   9         55.28         40.81         7.47 o
   8   5   9        112.67        128.75        13.55 o
   9   5   9         19.93          4.27        13.53 o
   1   6   9        492.95        506.54        11.37 o
   2   6   9        630.45        590.49        14.29 o
   3   6   9        342.46        340.97        12.18 o
   4   6   9         65.15         56.63         6.69 o
   5   6   9         86.95         77.04         7.76 o
   6   6   9         91.95         97.54         9.14 o
   7   6   9         42.93         47.13         8.65 o
   8   6   9          0.16         10.33         7.69 o
   9   6   9          8.00         37.85        11.12 o
   0   7   9       1527.22       1411.49        24.28 o
   1   7   9       1550.89       1519.77        22.27 o
   2   7   9        665.71        644.85        15.02 o
   3   7   9        636.81        611.05        15.14 o
   4   7   9       1154.87       1064.21        20.49 o
   5   7   9        693.71        691.71        17.14 o
   6   7   9         41.45         37.40         6.89 o
   7   7   9         53.22         50.73         8.90 o
   8   7   9         34.76         39.97         9.56 o
   9   7   9          3.61         15.52        10.48 o
   1   8   9        326.79        336.47        11.12 o
   2   8   9       1183.82       1091.84        19.61 o
   3   8   9        106.53         97.04         7.77 o
   4   8   9          0.86          2.95         4.37 o
   5   8   9       1864.32       1720.53        27.23 o
   6   8   9        247.28        248.24        14.07 o
   7   8   9        114.28        142.76        12.33 o
   8   8   9          6.77         -2.33         6.80 o
   9   8   9         13.10         11.90         9.30 o
   0   9   9        495.72        424.55        21.39 o
   1   9   9        419.25        408.33        13.16 o
   2   9   9         61.63         62.17         6.44 o
   3   9   9       2056.37       1911.43        28.82 o
   4   9   9        102.78         88.53         8.03 o
   5   9   9        231.59        218.42        12.96 o
   6   9   9        394.28        387.54        16.07 o
   7   9   9         18.10         19.46         8.12 o
   8   9   9        152.54        140.63        14.24 o
   9   9   9        308.76        407.70        26.63 o
   1  10   9       1494.14       1355.72        26.81 o
   2  10   9        994.99        918.48        20.09 o
   3  10   9        317.91        306.28        12.52 o
   4  10   9         70.03         76.11         7.70 o
   5  10   9        196.91        183.14        12.23 o
   6  10   9         88.10         89.37         9.43 o
   7  10   9         59.52         38.32         8.50 o
   8  10   9         53.81         65.89        11.38 o
   9  10   9         34.17         30.56        10.53 o
   0  11   9        172.35        161.83        16.50 o
   1  11   9        152.67        141.92        10.84 o
   2  11   9         19.71         24.36         5.68 o
   3  11   9         95.59        100.15         9.03 o
   4  11   9        236.04        228.52        12.22 o
   5  11   9         41.35         41.54         7.43 o
   6  11   9         25.41         25.70         7.75 o
   7  11   9         42.46         28.08         9.06 o
   8  11   9          7.26         22.71         9.41 o
   1  12   9        106.36        109.39        10.14 o
   2  12   9         15.35          9.16         5.46 o
   3  12   9        147.06        147.92        11.78 o
   4  12   9          4.10          8.76         6.51 o
   5  12   9         17.47         21.54         6.16 o
   6  12   9         13.95         10.73         7.02 o
   7  12   9          2.99         13.78         7.71 o
   8  12   9         79.96         97.17        12.41 o
   0  13   9          3.56          3.80         7.59 o
   1  13   9        234.86        220.01        13.75 o
   2  13   9         25.38         27.81         6.98 o
   3  13   9          0.38          0.87         5.42 o
   4  13   9        115.92        117.81        10.09 o
   5  13   9        248.56        257.81        16.68 o
   6  13   9         44.74         37.81         9.73 o
   7  13   9          0.04         -9.34        10.91 o
   8  13   9         70.08         82.35        12.23 o
   1  14   9          1.50          1.46         5.24 o
   2  14   9         63.64         42.59         7.70 o
   3  14   9        338.85        334.65        16.89 o
   4  14   9        114.66        121.14        10.50 o
   5  14   9         34.39         36.97         7.54 o
   6  14   9         48.56         73.27        11.19 o
   7  14   9          0.07          2.87         7.79 o
   8  14   9          2.27         13.55         9.13 o
   0  15   9        136.88        105.56        16.61 o
   1  15   9        144.91        137.16        11.35 o
   2  15   9        104.75         95.56        10.35 o
   3  15   9        111.24         98.51        10.69 o
   4  15   9        250.50        245.51        16.98 o
   5  15   9          0.07         20.58         7.59 o
   6  15   9         51.17         57.32        11.14 o
   7  15   9          9.77         23.74        10.86 o
   1  16   9         77.90         55.26         8.89 o
   2  16   9         67.38         65.23         9.37 o
   3  16   9         36.32         24.34         7.59 o
   4  16   9         49.93         51.58         9.26 o
   5  16   9         48.67         53.77         9.63 o
   6  16   9        242.20        262.77        18.93 o
   7  16   9         55.51         63.03        11.92 o
   0  17   9        335.43        302.44        24.68 o
   1  17   9          0.06         -5.04         5.04 o
   2  17   9        362.05        341.97        18.51 o
   3  17   9         34.07         30.67         7.86 o
   4  17   9         13.39         14.26         8.00 o
   5  17   9        176.01        144.77        16.32 o
   6  17   9          6.65         22.41        10.51 o
   7  17   9         37.24         63.49        13.05 o
   1  18   9          0.07          7.72         5.89 o
   2  18   9         14.61         12.71         8.21 o
   3  18   9         80.86         82.90        10.76 o
   4  18   9          0.13          6.74         9.16 o
   5  18   9         74.70         76.48        15.58 o
   6  18   9        100.76        106.03        13.83 o
   0  19   9         24.08         13.44        13.14 o
   1  19   9         36.87         34.65         8.02 o
   2  19   9          0.82          5.96         6.67 o
   3  19   9         33.83         37.49         8.95 o
   4  19   9          0.82         22.32         8.36 o
   5  19   9         11.45         27.08         9.99 o
   6  19   9         34.92         45.58        13.17 o
   1  20   9          2.12         -5.62         5.84 o
   2  20   9          5.89         16.48         7.44 o
   3  20   9          1.36         -0.56         8.50 o
   4  20   9          0.52         29.41        11.37 o
   5  20   9         20.62          7.33         9.66 o
   0  21   9         10.53        -11.66        11.66 o
   1  21   9        141.80        149.18        13.69 o
   2  21   9         11.00         17.50         7.59 o
   3  21   9          1.35          3.52         7.91 o
   4  21   9          3.13         20.49         9.02 o
   5  21   9          2.88         11.82        10.51 o
   1  22   9         23.59         19.45         8.10 o
   2  22   9          5.16         32.85         9.04 o
   3  22   9        320.05        364.12        22.49 o
   4  22   9          2.97         26.13        10.25 o
   0  23   9       1337.84       1312.18        47.51 o
   1  23   9          0.03         -3.77         7.38 o
   2  23   9         15.13          9.52         8.19 o
   3  23   9        306.71        306.24        21.32 o
   1  24   9        633.68        635.62        24.20 o
   2  24   9        597.88        590.03        25.86 o
   0   0  10        261.25        283.74        18.40 o
   1   0  10        450.51        484.15        16.24 o
   2   0  10         63.62        117.18         9.83 o
   3   0  10        211.73        218.45        13.06 o
   4   0  10         30.04         49.91         7.98 o
   5   0  10         45.59         22.67         7.85 o
   6   0  10        818.29        724.20        25.22 o
   7   0  10        107.63        119.41        15.91 o
   8   0  10         23.62         29.13        13.67 o
   9   0  10         10.42         44.93        21.43 o
   1   1  10          1.13          8.22         3.68 o
   2   1  10        307.30        295.33         9.81 o
   3   1  10         12.49         32.95         4.82 o
   4   1  10          0.06          2.58         4.01 o
   5   1  10          0.07          8.06         4.57 o
   6   1  10         39.71         59.29         7.25 o
   7   1  10          7.16         12.03         6.78 o
   8   1  10          3.24         28.00        11.86 o
   9   1  10          0.01         10.43        18.66 o
   0   2  10         19.70         29.60        11.60 o
   1   2  10          6.20         21.33         4.44 o
   2   2  10         71.35         76.54         5.99 o
   3   2  10        104.67        112.49         7.89 o
   4   2  10         64.24         69.51         6.87 o
   5   2  10        259.03        289.59        11.87 o
   6   2  10          7.69         14.40         5.46 o
   7   2  10          0.43         -2.35         9.09 o
   8   2  10          0.58          5.09         8.05 o
   9   2  10          1.04         10.36        11.41 o
   1   3  10        169.58        186.93         8.23 o
   2   3  10        108.65        134.61         8.17 o
   3   3  10         13.91         25.14         4.87 o
   4   3  10          5.45         14.73         6.17 o
   5   3  10         26.76         33.60         5.28 o
   6   3  10        189.29        202.89        12.77 o
   7   3  10         92.46        105.30        11.77 o
   8   3  10         57.91         77.17        11.93 o
   9   3  10          0.04         12.18        16.95 o
   0   4  10          7.49          5.21         4.93 o
   1   4  10         16.74         15.67         4.72 o
   2   4  10         41.51         61.20         5.85 o
   3   4  10          4.87         -0.55         3.71 o
   4   4  10          0.07         -3.97         3.97 o
   5   4  10        135.66        140.62         9.70 o
   6   4  10        380.39        352.42        16.50 o
   7   4  10          2.07          5.93         6.47 o
   8   4  10         27.15         43.64        13.09 o
   9   4  10        165.31        254.34        22.74 o
   1   5  10         20.20         28.33         4.80 o
   2   5  10        619.12        601.63        13.46 o
   3   5  10        199.20        194.88        10.89 o
   4   5  10         39.78         46.86         6.53 o
   5   5  10         86.64         81.06         7.83 o
   6   5  10         18.31         14.81         6.24 o
   7   5  10         19.97         18.53         7.15 o
   8   5  10         19.68         24.36        10.35 o
   9   5  10        255.35        292.09        24.86 o
   0   6  10         27.54         27.91         6.98 o
   1   6  10        160.33        147.92         8.68 o
   2   6  10        338.47        334.36        12.19 o
   3   6  10        201.77        193.63        10.82 o
   4   6  10         15.97         18.54         5.17 o
   5   6  10        168.45        145.30        10.09 o
   6   6  10         32.33         32.82         7.20 o
   7   6  10         24.29         28.60         7.62 o
   8   6  10        134.77        154.99        15.32 o
   9   6  10          3.31          7.17        11.73 o
   1   7  10       1076.64       1038.54        19.08 o
   2   7  10         70.06         65.33         6.75 o
   3   7  10        149.64        139.12         9.42 o
   4   7  10        138.65        163.30        10.30 o
   5   7  10        128.98        121.73         9.40 o
   6   7  10          0.61         -2.37         5.11 o
   7   7  10          1.03          3.90         8.10 o
   8   7  10          1.03         -3.43         8.02 o
   9   7  10          6.00         14.29        10.81 o
   0   8  10       1443.51       1312.16        37.64 o
   1   8  10        571.00        534.99        17.43 o
   2   8  10         14.53         20.29         5.08 o
   3   8  10          8.44          5.64         4.91 o
   4   8  10         79.56         91.57         8.27 o
   5   8  10        183.94        179.82        12.26 o
   6   8  10        245.19        235.55        14.11 o
   7   8  10        131.67        168.48        13.84 o
   8   8  10         91.13         91.09        15.45 o
   1   9  10         25.41         21.99         6.41 o
   2   9  10        119.04        123.59         9.69 o
   3   9  10         90.90         80.49         7.90 o
   4   9  10         32.85         34.38         6.18 o
   5   9  10         10.99         17.37         6.02 o
   6   9  10          0.93         -0.11         5.51 o
   7   9  10         79.98         71.57        10.35 o
   8   9  10         25.29         42.82        11.23 o
   0  10  10        671.83        658.02        27.85 o
   1  10  10       1416.85       1328.29        27.69 o
   2  10  10        551.56        515.98        18.15 o
   3  10  10          0.65         18.48         5.47 o
   4  10  10          7.16         15.80         5.46 o
   5  10  10         23.19         32.24         6.44 o
   6  10  10          0.81          3.13         5.87 o
   7  10  10        129.22        147.78        13.26 o
   8  10  10         68.03         80.08        11.97 o
   1  11  10         83.06         78.53         9.65 o
   2  11  10         22.95         31.44         7.08 o
   3  11  10        425.99        402.70        17.68 o
   4  11  10         79.57         85.15         9.16 o
   5  11  10         24.32         44.17         7.88 o
   6  11  10        185.17        196.29        14.37 o
   7  11  10         23.06         36.82         8.49 o
   8  11  10          1.54         15.24         9.98 o
   0  12  10         14.83          6.85         8.21 o
   1  12  10        152.69        123.77        10.84 o
   2  12  10        113.63         90.45        10.07 o
   3  12  10        197.71        189.12        13.66 o
   4  12  10         20.74         13.77         6.18 o
   5  12  10        175.89        160.00        12.92 o
   6  12  10         19.68         25.24         8.74 o
   7  12  10          4.31         20.72         8.43 o
   8  12  10         57.38         42.51        11.59 o
   1  13  10         73.90         78.59         9.49 o
   2  13  10        131.68        123.52        11.34 o
   3  13  10        110.44        105.99        10.89 o
   4  13  10         26.56         28.34         7.54 o
   5  13  10         46.32         35.60         8.09 o
   6  13  10          4.79         20.43        11.00 o
   7  13  10         44.40         82.50        14.46 o
   0  14  10         13.63         17.72         9.68 o
   1  14  10          9.28          6.63         6.01 o
   2  14  10        341.23        322.67        17.65 o
   3  14  10          4.12         -3.19         6.31 o
   4  14  10         16.65          4.24         6.84 o
   5  14  10          3.10         -1.58         9.29 o
   6  14  10          7.79         21.56         7.57 o
   7  14  10         77.74         92.44        12.46 o
   1  15  10          5.56          0.57         7.77 o
   2  15  10         23.45         22.09         7.03 o
   3  15  10        137.53        125.30        11.87 o
   4  15  10         69.07         56.12         9.82 o
   5  15  10         81.65         88.00        11.53 o
   6  15  10          0.65          3.83         8.28 o
   7  15  10         24.59         29.71        11.51 o
   0  16  10         13.39         14.39         9.01 o
   1  16  10         18.34          6.34         7.56 o
   2  16  10        104.40         93.64        11.17 o
   3  16  10          2.47         -3.79         7.44 o
   4  16  10         98.95         78.82        11.33 o
   5  16  10          0.78          7.54         7.67 o
   6  16  10          0.19         -4.60         7.89 o
   1  17  10          1.60         -2.96         7.52 o
   2  17  10         15.24         20.30         8.30 o
   3  17  10         10.57         16.04         6.89 o
   4  17  10         13.89         29.77         8.38 o
   5  17  10        127.92        146.36        16.55 o
   6  17  10         11.06          1.63         9.48 o
   0  18  10         16.09         22.78        10.67 o
   1  18  10         74.06         60.09        10.23 o
   2  18  10        128.37        139.02        13.00 o
   3  18  10         45.05         48.96         9.19 o
   4  18  10         20.77         24.07         9.25 o
   5  18  10         15.70         11.44        10.56 o
   6  18  10         86.09        109.66        15.69 o
   1  19  10         12.59         -1.31         5.88 o
   2  19  10        110.52        115.09        12.41 o
   3  19  10         54.90         65.98        10.80 o
   4  19  10         22.29         17.77         8.75 o
   5  19  10         16.48         36.19        15.00 o
   0  20  10          4.28         11.62        13.50 o
   1  20  10         47.31         58.45         9.77 o
   2  20  10         62.41         65.05        10.34 o
   3  20  10         24.48         30.64         9.47 o
   4  20  10          1.62         -6.84         7.06 o
   5  20  10         41.54         55.29        17.44 o
   1  21  10          2.93         21.51         9.62 o
   2  21  10         30.76         15.27         8.84 o
   3  21  10         13.76         22.44        11.87 o
   4  21  10         37.62         68.46        12.09 o
   0  22  10        230.49        269.56        25.90 o
   1  22  10         28.01         21.66         9.11 o
   2  22  10          0.92         14.22         8.39 o
   3  22  10         14.48         30.36         9.21 o
   1  23  10        200.48        236.62        17.62 o
   2  23  10        180.16        199.56        17.56 o
   1   0  11          0.32         68.15        38.10 o
   2   0  11       1429.40       1379.12        29.13 o
   3   0  11        465.12        374.83        18.31 o
   4   0  11        379.55        395.40        18.96 o
   5   0  11        157.11        126.77        13.25 o
   6   0  11          0.01         14.23         8.27 o
   7   0  11         93.07         55.23        16.27 o
   8   0  11        281.45        264.68        38.04 o
   0   1  11       1396.24       1384.12        28.64 o
   1   1  11       2279.95       2119.20        25.70 o
   2   1  11         71.70        119.82        10.78 o
   3   1  11         20.84         34.00         5.58 o
   4   1  11        228.84        245.97        11.89 o
   5   1  11         62.57         62.93         7.55 o
   6   1  11        361.81        350.07        17.25 o
   7   1  11         97.13        117.20        12.80 o
   8   1  11         11.77         38.30        13.40 o
   1   2  11        714.60        730.50        18.54 o
   2   2  11        258.82        271.99        11.27 o
   3   2  11        177.04        155.95         9.45 o
   4   2  11        703.23        680.16        18.00 o
   5   2  11          5.39          5.37         6.87 o
   6   2  11          5.10         19.44         8.12 o
   7   2  11         58.59         58.56         9.94 o
   8   2  11        101.70         95.04        13.72 o
   0   3  11        142.35        153.98        11.79 o
   1   3  11        134.68        174.36         9.45 o
   2   3  11        221.57        240.95        10.80 o
   3   3  11         38.46         32.83         6.09 o
   4   3  11         21.60         20.18         5.74 o
   5   3  11        476.38        421.69        15.67 o
   6   3  11        470.16        469.05        18.39 o
   7   3  11          3.52         48.47        27.42 o
   8   3  11         19.02         42.23        10.93 o
   1   4  11          0.00          4.52         4.30 o
   2   4  11          7.75         14.88         5.38 o
   3   4  11          1.02          3.27         4.55 o
   4   4  11         67.83         63.52         7.49 o
   5   4  11        252.89        252.36        13.03 o
   6   4  11         17.85         22.70         7.07 o
   7   4  11          7.25          6.83         8.67 o
   8   4  11        123.00        135.71        15.57 o
   0   5  11         19.25         12.40         6.50 o
   1   5  11        298.83        300.58        12.10 o
   2   5  11        613.40        603.69        15.68 o
   3   5  11         27.44         37.75         6.39 o
   4   5  11          0.30          6.09         4.93 o
   5   5  11        184.27        170.84        11.06 o
   6   5  11          1.69         16.20         6.44 o
   7   5  11         13.00          2.48         7.76 o
   8   5  11          3.55         14.80         9.69 o
   1   6  11          0.70          4.30         4.97 o
   2   6  11          0.69          9.46         4.61 o
   3   6  11        315.45        308.84        13.20 o
   4   6  11          2.60          2.07         5.05 o
   5   6  11         50.58         71.00         7.95 o
   6   6  11          3.71          3.24         5.79 o
   7   6  11         38.99         51.58        11.16 o
   8   6  11          8.49         30.85        11.26 o
   0   7  11         23.75         12.78         8.82 o
   1   7  11        349.37        338.34        16.43 o
   2   7  11        698.61        690.09        18.22 o
   3   7  11         98.82        107.41         8.94 o
   4   7  11          0.25          5.16         5.03 o
   5   7  11          1.50          1.46         5.46 o
   6   7  11          2.91          4.78         6.53 o
   7   7  11         91.45        100.60        12.57 o
   8   7  11         42.76         53.66        12.08 o
   1   8  11         48.13         34.21         7.21 o
   2   8  11         51.11         57.32         8.39 o
   3   8  11          5.57          3.12         5.19 o
   4   8  11         72.37         77.37         7.96 o
   5   8  11         71.89         69.80         8.57 o
   6   8  11          0.42         13.81         6.32 o
   7   8  11          2.77          5.46         7.48 o
   8   8  11        197.40        242.89        20.52 o
   0   9  11         21.92         32.48         9.93 o
   1   9  11        209.27        204.18        13.77 o
   2   9  11          0.85         -4.31         5.28 o
   3   9  11         19.79          8.72         6.31 o
   4   9  11         16.33         21.05         6.49 o
   5   9  11         95.43        118.82        11.87 o
   6   9  11        482.86        466.51        18.30 o
   7   9  11         18.57         27.55         8.32 o
   8   9  11          2.72         18.63        12.48 o
   1  10  11          9.91          0.66         5.35 o
   2  10  11         34.38         18.34         7.06 o
   3  10  11          2.33         12.34         6.33 o
   4  10  11        235.42        248.15        15.51 o
   5  10  11         93.81        106.42        10.85 o
   6  10  11         10.97         16.93         8.86 o
   7  10  11          0.06         19.36        13.50 o
   8  10  11         19.59         28.40        27.42 o
   0  11  11          7.72          9.84         8.84 o
   1  11  11         37.02         24.26         6.96 o
   2  11  11         43.01         40.85         7.62 o
   3  11  11         12.35         11.74         6.10 o
   4  11  11         94.78         95.68        10.78 o
   5  11  11        238.23        220.13        14.81 o
   6  11  11          0.10         10.38         6.82 o
   7  11  11          4.70         19.40        15.53 o
   1  12  11          3.50          0.49         5.93 o
   2  12  11          7.23         17.93         8.59 o
   3  12  11          0.59         10.22         6.52 o
   4  12  11        110.64        128.98        12.06 o
   5  12  11        131.47        139.38        14.86 o
   6  12  11          3.05         27.92         8.65 o
   7  12  11         38.68         47.87        12.23 o
   0  13  11         43.74         54.96        12.56 o
   1  13  11         54.69         47.52         8.53 o
   2  13  11          0.11         -1.30         7.25 o
   3  13  11        123.92        108.30        11.79 o
   4  13  11         40.87         29.51        12.10 o
   5  13  11        109.51        102.61        13.62 o
   6  13  11        312.56        325.27        22.33 o
   7  13  11          0.08          2.59         9.53 o
   1  14  11          4.97          0.52         5.99 o
   2  14  11        171.75        156.42        13.42 o
   3  14  11        475.04        459.28        20.45 o
   4  14  11        271.82        235.43        17.55 o
   5  14  11          8.54         15.95         9.24 o
   6  14  11          9.82         38.23        14.67 o
   0  15  11        231.16        260.01        24.06 o
   1  15  11        281.58        295.02        17.87 o
   2  15  11        329.71        282.86        17.23 o
   3  15  11        303.02        305.85        17.93 o
   4  15  11        125.04        127.64        13.73 o
   5  15  11         40.19         61.13        14.26 o
   6  15  11        120.20        145.25        16.47 o
   1  16  11        400.73        377.22        20.23 o
   2  16  11        340.85        388.23        19.96 o
   3  16  11        446.50        455.66        21.87 o
   4  16  11        218.12        192.40        16.59 o
   5  16  11         19.00         60.20        11.82 o
   6  16  11         62.47         91.58        21.02 o
   0  17  11       1224.82       1132.28        42.13 o
   1  17  11        267.23        262.46        17.29 o
   2  17  11          6.16          1.31         6.85 o
   3  17  11         35.44         42.37         9.63 o
   4  17  11         88.50         86.49        12.75 o
   5  17  11        359.68        369.84        25.34 o
   1  18  11        273.30        276.38        17.94 o
   2  18  11        213.66        217.49        16.13 o
   3  18  11          6.37          9.09         7.77 o
   4  18  11        164.24        167.68        15.93 o
   5  18  11         12.58         19.87        10.37 o
   0  19  11        111.48        118.67        18.78 o
   1  19  11        639.28        654.66        23.70 o
   2  19  11        155.92        204.61        15.83 o
   3  19  11         31.68         30.27        10.19 o
   4  19  11         16.93         38.48        10.47 o
   1  20  11         65.10         63.06        10.82 o
   2  20  11         43.87         58.93         9.89 o
   3  20  11         70.89         62.19        11.89 o
   4  20  11        139.05        144.45        26.93 o
   0  21  11          8.25         37.34        12.18 o
   1  21  11        102.87        114.72        13.14 o
   2  21  11          3.07         12.69         8.74 o
   3  21  11          1.35         25.18         9.48 o
   1  22  11         10.00          3.67        11.40 o
   0   0  12          6.84         37.59        22.02 o
   1   0  12        239.82        283.73        15.81 o
   2   0  12          7.37         47.03         9.56 o
   3   0  12         20.01         12.12         7.58 o
   4   0  12        166.00        137.69        14.43 o
   5   0  12        193.09        186.37        19.64 o
   6   0  12       1423.07       1327.71        51.45 o
   7   0  12         47.66         59.06        16.92 o
   8   0  12        384.40        394.59        46.39 o
   1   1  12        257.07        264.33        11.78 o
   2   1  12        726.17        690.06        16.13 o
   3   1  12         17.83         12.05         5.36 o
   4   1  12        121.70        129.96        10.61 o
   5   1  12          0.63         -3.11         5.36 o
   6   1  12        108.40        124.62        13.11 o
   7   1  12         22.40         28.29        10.60 o
   8   1  12         16.04         20.04        13.78 o
   0   2  12        269.63        252.69        14.65 o
   1   2  12          1.72         16.09         5.13 o
   2   2  12        504.65        502.92        14.03 o
   3   2  12          9.53          3.35         5.21 o
   4   2  12        155.81        135.26        11.72 o
   5   2  12          0.16          6.22         5.77 o
   6   2  12         26.41         11.12         7.10 o
   7   2  12         68.16         67.94        12.81 o
   8   2  12         21.13         15.14        13.32 o
   1   3  12        104.68        122.78         8.48 o
   2   3  12         11.16         42.89         6.56 o
   3   3  12         22.55         22.93         6.00 o
   4   3  12         10.59         11.27         5.65 o
   5   3  12         10.81         20.31         7.26 o
   6   3  12          5.32         19.53         7.44 o
   7   3  12         22.18         34.09        11.90 o
   8   3  12         57.63         73.13        14.72 o
   0   4  12         43.49         20.63         9.15 o
   1   4  12         12.44          9.06         5.79 o
   2   4  12         61.35         57.30         7.26 o
   3   4  12          1.80         10.37         5.61 o
   4   4  12         80.62         92.32         9.08 o
   5   4  12        124.04        116.98        10.57 o
   6   4  12        137.85        153.52        14.08 o
   7   4  12          9.18         17.82         9.50 o
   8   4  12        318.10        366.67        24.88 o
   1   5  12         42.80         39.69         7.68 o
   2   5  12        164.64        161.01        10.55 o
   3   5  12         67.59         71.64         8.05 o
   4   5  12         80.37         85.63         8.76 o
   5   5  12         13.22         10.17         6.05 o
   6   5  12         99.95        113.60        11.74 o
   7   5  12          0.98          0.76         7.98 o
   8   5  12          9.75         19.94        10.03 o
   0   6  12        335.45        342.91        23.45 o
   1   6  12        210.51        208.70        13.88 o
   2   6  12        266.29        281.12        16.06 o
   3   6  12          4.38         12.48         5.68 o
   4   6  12         55.57         68.53         8.14 o
   5   6  12          0.05          1.66         5.66 o
   6   6  12          3.15          6.32         9.69 o
   7   6  12         12.21          6.77         8.90 o
   1   7  12         10.43         21.09         8.19 o
   2   7  12        448.13        440.80        18.10 o
   3   7  12        250.48        220.31        14.73 o
   4   7  12         10.69         18.98         6.62 o
   5   7  12          0.14         12.31         6.26 o
   6   7  12        200.31        188.52        14.53 o
   7   7  12          3.59         14.20         9.58 o
   0   8  12         14.36          9.57         9.48 o
   1   8  12         56.08         56.23         8.79 o
   2   8  12        443.89        385.39        18.59 o
   3   8  12         53.64         50.35         8.58 o
   4   8  12        163.87        178.81        13.65 o
   5   8  12          3.71         14.75         6.81 o
   6   8  12         58.82         49.51         9.26 o
   7   8  12        144.57        163.77        18.65 o
   1   9  12          0.16         -0.30         5.71 o
   2   9  12        252.24        233.82        15.45 o
   3   9  12          7.43         18.15         9.33 o
   4   9  12         15.42         19.11         7.45 o
   5   9  12        199.48        228.60        16.99 o
   6   9  12        139.05        181.36        14.22 o
   7   9  12         44.53         70.29        12.66 o
   0  10  12         82.46         97.05        15.23 o
   1  10  12          1.47         -0.48         5.98 o
   2  10  12         68.52         62.76         9.97 o
   3  10  12          0.98          3.10         8.40 o
   4  10  12        225.63        191.83        14.87 o
   5  10  12        209.57        195.28        16.23 o
   6  10  12         72.13         88.93        12.80 o
   7  10  12         14.04         36.64         9.67 o
   1  11  12        184.44        170.47        13.82 o
   2  11  12         33.90         35.16         8.17 o
   3  11  12         10.92         15.97         7.08 o
   4  11  12         14.27         15.54         7.87 o
   5  11  12          1.42         -2.65         7.04 o
   6  11  12          3.63         10.59         8.19 o
   7  11  12          3.79         12.02         9.89 o
   0  12  12         40.37         42.97        12.20 o
   1  12  12        156.89        131.39        12.18 o
   2  12  12          0.27         -3.70         6.41 o
   3  12  12          5.60          9.50         6.74 o
   4  12  12        165.22        155.45        14.44 o
   5  12  12          0.08         -6.61         7.69 o
   6  12  12         88.38         91.43        13.52 o
   1  13  12         17.53         17.49         7.31 o
   2  13  12        168.15        142.63        13.20 o
   3  13  12          3.06         -2.82         6.37 o
   4  13  12          4.96          9.52        12.09 o
   5  13  12         21.03         24.58         9.55 o
   6  13  12         81.25        112.80        14.60 o
   0  14  12        517.04        516.35        29.43 o
   1  14  12         32.75         34.01         8.44 o
   2  14  12        336.98        332.25        19.50 o
   3  14  12         50.25         51.04         9.64 o
   4  14  12          2.67         22.79         8.55 o
   5  14  12         40.31         57.10        13.09 o
   6  14  12          5.30         46.23        15.50 o
   1  15  12         24.67         12.78         7.77 o
   2  15  12        394.58        360.22        20.44 o
   3  15  12          0.86         14.47         7.98 o
   4  15  12        177.59        209.53        17.58 o
   5  15  12         14.58         21.39        11.60 o
   0  16  12        102.72        129.68        18.71 o
   1  16  12         89.59         69.60        10.86 o
   2  16  12        233.30        249.47        17.19 o
   3  16  12         12.00         25.20         9.07 o
   4  16  12        729.97        703.89        26.34 o
   5  16  12         13.05         12.40         9.81 o
   1  17  12         15.22         30.13         8.92 o
   2  17  12        178.40        198.91        16.05 o
   3  17  12        195.45        204.66        17.23 o
   4  17  12         21.05         47.04        12.54 o
   0  18  12         74.88         96.00        16.34 o
   1  18  12         44.08         73.32        11.08 o
   2  18  12        357.91        369.48        21.63 o
   3  18  12         53.49         65.71        12.60 o
   4  18  12          2.82         20.07         9.19 o
   1  19  12          6.78          4.18         8.23 o
   2  19  12         70.77         87.72        12.30 o
   3  19  12          3.63         15.49        12.67 o
   0  20  12         18.44         -2.52        10.67 o
   1  20  12         87.00        115.89        13.67 o
   2  20  12        164.50        191.85        16.18 o
   1   0  13          7.62         23.57         8.50 o
   2   0  13        491.62        469.73        21.70 o
   3   0  13         59.53         66.94        11.39 o
   4   0  13        504.19        482.50        26.87 o
   5   0  13        721.49        686.91        31.55 o
   6   0  13        442.08        429.71        36.64 o
   7   0  13        193.84        192.93        26.78 o
   0   1  13       1251.13       1230.72        32.88 o
   1   1  13        275.26        303.53        14.14 o
   2   1  13         29.20         37.42         7.12 o
   3   1  13         22.17         30.85         6.97 o
   4   1  13         81.77         94.09        10.59 o
   5   1  13         94.74         98.76        11.47 o
   6   1  13        361.35        389.48        24.60 o
   7   1  13         52.99         64.71        13.50 o
   1   2  13         45.28         63.32         8.08 o
   2   2  13         30.51         42.45         7.68 o
   3   2  13         53.77         57.52         8.49 o
   4   2  13         77.97         71.71         9.72 o
   5   2  13          8.27          7.16         6.86 o
   6   2  13         69.36         73.91        11.72 o
   7   2  13          9.65         28.75        11.18 o
   0   3  13        194.74        180.17        18.87 o
   1   3  13        562.09        570.51        19.01 o
   2   3  13        268.18        281.03        14.16 o
   3   3  13         74.21         76.60         9.16 o
   4   3  13         26.97         30.19         7.26 o
   5   3  13         76.64         74.43         9.33 o
   6   3  13          6.44          9.87         8.81 o
   7   3  13          0.08         -8.38         8.38 o
   1   4  13         62.05        100.32        10.40 o
   2   4  13         70.93         77.17         9.89 o
   3   4  13          8.69         16.45         6.60 o
   4   4  13          1.05         -4.49         5.89 o
   5   4  13         58.01         58.21         8.66 o
   6   4  13          0.23         25.56         8.01 o
   7   4  13         76.84         83.90        13.58 o
   0   5  13         22.19         29.78        10.51 o
   1   5  13         94.79        117.43        11.48 o
   2   5  13         43.31         43.25         8.35 o
   3   5  13        227.30        221.01        14.96 o
   4   5  13          0.04          9.92         7.51 o
   5   5  13         23.12         28.52         8.69 o
   6   5  13         35.58         38.44         9.33 o
   7   5  13          2.90         25.88        10.86 o
   1   6  13        149.94        169.91        13.26 o
   2   6  13          7.73          8.18         6.61 o
   3   6  13        156.19        150.76        12.94 o
   4   6  13         39.59         59.90        10.48 o
   5   6  13        223.60        226.86        16.77 o
   6   6  13         32.47         39.74         9.92 o
   7   6  13        144.13        145.80        17.95 o
   0   7  13        234.26        213.61        21.13 o
   1   7  13          0.03         14.02         6.71 o
   2   7  13         47.26         43.35         8.79 o
   3   7  13        355.03        350.92        18.74 o
   4   7  13         96.57        122.04        11.93 o
   5   7  13        190.68        179.76        16.64 o
   6   7  13          7.05         12.26         8.35 o
   7   7  13         97.80        104.76        16.23 o
   1   8  13        106.67        100.05        11.25 o
   2   8  13        701.31        660.70        21.85 o
   3   8  13          2.04          4.98         6.64 o
   4   8  13         13.36         24.15         7.81 o
   5   8  13        298.13        299.32        21.30 o
   6   8  13         84.68        100.63        13.72 o
   0   9  13       1474.59       1379.79        44.79 o
   1   9  13         81.91        101.25        11.15 o
   2   9  13        102.81        105.69        11.76 o
   3   9  13        379.21        399.28        20.55 o
   4   9  13        264.08        326.35        18.72 o
   5   9  13        263.88        317.31        20.17 o
   6   9  13          5.96         14.00         8.95 o
   1  10  13        392.25        379.77        19.58 o
   2  10  13        118.16        112.22        12.28 o
   3  10  13         12.32          4.65         7.29 o
   4  10  13          5.04         22.53         8.93 o
   5  10  13         59.32         79.08        11.30 o
   6  10  13          3.51         18.19         9.17 o
   0  11  13         11.22          0.20         8.83 o
   1  11  13         78.32         77.61        10.49 o
   2  11  13         31.63         44.27         9.27 o
   3  11  13        153.02        162.50        15.84 o
   4  11  13          0.35         -6.68         7.95 o
   5  11  13        187.10        191.45        16.93 o
   6  11  13         16.62         40.40        11.40 o
   1  12  13         60.85         62.72        10.02 o
   2  12  13          3.72         -1.87         6.50 o
   3  12  13          4.56          4.77         8.65 o
   4  12  13          1.65         -0.69         7.66 o
   5  12  13        215.45        212.61        17.63 o
   0  13  13          0.30          4.37        10.04 o
   1  13  13        164.62        174.30        14.66 o
   2  13  13          9.50          4.87         7.45 o
   3  13  13         88.90         84.45        11.38 o
   4  13  13         71.67         48.99        10.66 o
   5  13  13         33.64         39.06         9.81 o
   1  14  13         11.37          0.21         6.69 o
   2  14  13         17.02          6.73         8.03 o
   3  14  13          5.49         17.16         8.05 o
   4  14  13        132.83        161.43        17.08 o
   5  14  13         14.60         29.78        12.91 o
   0  15  13        234.60        252.15        24.39 o
   1  15  13         17.09         20.69         8.26 o
   2  15  13          4.98          6.19         8.03 o
   3  15  13         56.81         60.04        10.50 o
   4  15  13         22.44         33.77        11.59 o
   1  16  13         19.24         35.90        10.86 o
   2  16  13        249.77        265.30        18.18 o
   3  16  13          4.91         24.44         9.79 o
   4  16  13        143.21        163.89        16.32 o
   0  17  13        248.51        261.93        26.51 o
   1  17  13          0.11         16.84         8.38 o
   2  17  13        332.75        341.07        20.93 o
   3  17  13        204.90        218.88        18.64 o
   1  18  13         57.04         48.11        10.60 o
   2  18  13        201.56        190.32        17.01 o
   0  19  13          2.56         23.19        19.03 o
   0   0  14         22.16         34.58        20.56 o
   1   0  14        455.46        506.17        31.94 o
   2   0  14          4.54         -8.49         8.49 o
   3   0  14          5.49          8.43         9.53 o
   4   0  14        218.33        193.28        21.26 o
   5   0  14        165.63        166.36        20.07 o
   6   0  14        418.75        489.63        39.84 o
   1   1  14          7.74         21.88         7.59 o
   2   1  14          0.53          5.43         6.77 o
   3   1  14         90.07        113.42        11.96 o
   4   1  14          3.21         12.58         7.61 o
   5   1  14          0.55         -3.59         7.73 o
   6   1  14         19.24         31.25        12.93 o
   0   2  14        365.60        355.03        30.63 o
   1   2  14         42.35         50.77         9.43 o
   2   2  14         54.13         55.98         9.98 o
   3   2  14         16.65         30.92         7.77 o
   4   2  14          2.97         -0.15         6.86 o
   5   2  14         55.88         51.82         9.44 o
   6   2  14         18.05         27.02        11.50 o
   1   3  14        307.46        335.62        19.68 o
   2   3  14         49.37         44.61         9.52 o
   3   3  14        152.62        141.44        13.97 o
   4   3  14          1.43         -0.30         8.81 o
   5   3  14          6.34          0.18         9.05 o
   6   3  14         40.61         39.72        11.48 o
   0   4  14         31.34         16.01        10.32 o
   1   4  14        294.42        316.11        17.86 o
   2   4  14         77.26         89.61        11.76 o
   3   4  14         19.36         18.06         8.32 o
   4   4  14         19.64         14.83         8.84 o
   5   4  14         71.25         74.95        13.93 o
   6   4  14        230.20        233.37        19.48 o
   1   5  14         21.51         43.70         8.67 o
   2   5  14         36.37         22.75         9.10 o
   3   5  14          5.18          4.51         9.94 o
   4   5  14          0.51         -4.75         7.35 o
   5   5  14         94.91         95.17        13.12 o
   6   5  14          9.57         20.42        10.35 o
   0   6  14         50.58         74.93        14.77 o
   1   6  14          0.47         10.92         7.00 o
   2   6  14        124.90        139.83        13.03 o
   3   6  14         73.13         62.40        10.99 o
   4   6  14        106.29         92.33        12.64 o
   5   6  14        210.33        237.36        19.79 o
   6   6  14         48.43         63.64        12.70 o
   1   7  14          6.24          6.35         7.13 o
   2   7  14          3.49          8.33         7.38 o
   3   7  14          3.51         12.95         8.13 o
   4   7  14        106.86        110.78        13.68 o
   5   7  14          4.18         20.19        14.55 o
   6   7  14        112.52        130.45        15.61 o
   0   8  14          3.75          4.03        12.90 o
   1   8  14          7.97         -8.28         8.58 o
   2   8  14          2.15          8.25        10.69 o
   3   8  14          2.69         10.00         7.18 o
   4   8  14          1.56         19.06        10.39 o
   5   8  14         47.04         50.55        12.77 o
   1   9  14          1.71          5.82         7.41 o
   2   9  14        104.20         85.75        11.45 o
   3   9  14         82.90         84.42        13.28 o
   4   9  14         88.09        115.71        13.99 o
   5   9  14          1.11         29.78        10.36 o
   0  10  14         34.01         36.55        17.38 o
   1  10  14         16.11         13.55         9.97 o
   2  10  14          3.00          9.43         7.55 o
   3  10  14          2.26          5.01         7.38 o
   4  10  14          9.34         13.14         8.75 o
   5  10  14          0.13         19.69        14.10 o
   1  11  14         45.93         53.44        10.12 o
   2  11  14         10.38         12.83         7.90 o
   3  11  14         45.18         46.29        10.01 o
   4  11  14         65.88         47.79        11.03 o
   5  11  14         23.97         17.80        14.86 o
   0  12  14          0.99         -9.82         9.82 o
   1  12  14         37.11         57.59        12.94 o
   2  12  14         16.45         23.28         9.97 o
   3  12  14          6.72         22.75         8.45 o
   4  12  14          0.84         11.39         8.73 o
   1  13  14          1.08          4.65        10.34 o
   2  13  14         30.25         23.07         9.78 o
   3  13  14         48.46         53.64        11.66 o
   4  13  14          0.41         16.84        11.23 o
   0  14  14         53.73         17.86        12.66 o
   1  14  14          1.24         -1.20         7.86 o
   2  14  14         74.80         79.23        12.63 o
   3  14  14         47.28         54.49        11.05 o
   1  15  14          2.35         -2.06         7.69 o
   2  15  14        155.12        159.59        15.74 o
   3  15  14        249.32        218.69        19.14 o
   0  16  14        223.07        216.66        25.42 o
   1  16  14         16.67         29.25        15.51 o
   2  16  14        132.09        159.66        15.26 o
   1   0  15        629.59        550.19        51.04 o
   2   0  15          1.10        -12.00        12.00 o
   3   0  15        117.23        136.54        21.35 o
   4   0  15        181.67        218.10        23.27 o
   5   0  15        466.60        483.62        33.44 o
   0   1  15        278.80        323.23        38.43 o
   1   1  15        137.03        176.21        18.70 o
   2   1  15        190.82        189.38        19.46 o
   3   1  15        118.35        125.78        14.95 o
   4   1  15          4.93         16.60         9.70 o
   5   1  15          4.34         19.13         8.97 o
   1   2  15          6.38         16.44        10.09 o
   2   2  15         34.02         62.48        11.86 o
   3   2  15          6.04          3.51         8.72 o
   4   2  15        328.00        350.97        25.44 o
   5   2  15         28.45         29.24        10.65 o
   0   3  15          3.82         -7.89        10.49 o
   1   3  15        162.35        176.81        16.71 o
   2   3  15         17.25          8.37         9.33 o
   3   3  15         68.98         50.41        11.77 o
   4   3  15         38.02         50.67        11.65 o
   5   3  15         62.73         83.48        16.28 o
   1   4  15         10.02         19.00         8.64 o
   2   4  15        108.32        135.61        14.42 o
   3   4  15         11.87          2.62         8.04 o
   4   4  15         10.43         14.81        12.15 o
   5   4  15         73.55         73.79        14.91 o
   0   5  15         25.60         38.36        12.82 o
   1   5  15         13.06         22.55         8.76 o
   2   5  15        130.15        136.59        14.51 o
   3   5  15        153.92        147.76        15.19 o
   4   5  15          0.81         19.94         9.04 o
   5   5  15         51.76         80.32        22.28 o
   1   6  15         20.87         15.45         9.89 o
   2   6  15          1.43          8.30         8.33 o
   3   6  15         93.01         95.55        13.15 o
   4   6  15         88.87        104.25        13.39 o
   5   6  15         90.32        127.15        21.85 o
   0   7  15         24.30         33.06        12.56 o
   1   7  15         76.07         96.96        11.63 o
   2   7  15         18.29         36.18         9.96 o
   3   7  15         26.97         41.11        14.85 o
   4   7  15         15.90         23.77        10.01 o
   1   8  15         21.18         23.15         8.42 o
   2   8  15         15.75          6.16        10.26 o
   3   8  15         15.01         22.62         9.85 o
   4   8  15         70.50         71.74        12.34 o
   0   9  15         40.86         31.00        15.52 o
   1   9  15          0.61          2.53         7.57 o
   2   9  15        120.74        118.73        13.53 o
   3   9  15         26.68         16.53         9.76 o
   4   9  15          5.09          8.58        10.34 o
   1  10  15         83.80         76.35        11.35 o
   2  10  15          5.83          9.33         8.53 o
   3  10  15        196.30        192.53        17.71 o
   4  10  15          3.36         -0.32        13.14 o
   0  11  15          1.78         -2.72        11.52 o
   1  11  15        212.05        193.37        16.59 o
   2  11  15         49.69         51.40        15.13 o
   3  11  15         53.99         47.79        10.81 o
   1  12  15         93.85        122.52        18.04 o
   2  12  15         11.62         27.71        11.06 o
   3  12  15          3.31         29.60        18.50 o
   0  13  15         47.45         27.25        22.80 o
   1  13  15          2.08         -3.98         9.18 o
   2  13  15         90.50        112.40        13.51 o
   1  14  15         49.76         67.74        20.07 o
   0   0  16       1946.52       1919.74       116.04 o
   1   0  16         14.11         58.12        26.44 o
   2   0  16         14.58          8.28        26.19 o
   3   0  16        157.36        174.54        31.64 o
   4   0  16          2.63         10.80        17.05 o
   1   1  16        255.49        260.51        26.52 o
   2   1  16        305.05        305.13        27.74 o
   3   1  16        141.40        144.55        20.97 o
   4   1  16        232.95        207.63        24.51 o
   0   2  16         47.88         16.16        17.42 o
   1   2  16        214.78        216.85        24.59 o
   2   2  16         57.50         85.97        17.74 o
   3   2  16         21.31         23.49        11.87 o
   4   2  16         73.54         65.36        14.17 o
   1   3  16          0.17          7.74        10.16 o
   2   3  16         22.60         30.72        26.48 o
   3   3  16         20.09         21.86        14.62 o
   4   3  16          0.91         11.64        10.95 o
   0   4  16        254.22        261.19        29.48 o
   1   4  16         39.18         55.62        13.00 o
   2   4  16         10.46         18.58        11.02 o
   3   4  16          0.08         11.16        14.74 o
   1   5  16          5.08         15.75        10.11 o
   2   5  16        245.91        252.59        21.16 o
   3   5  16          3.72         19.04        10.43 o
   0   6  16          4.35          0.13        13.37 o
   1   6  16         82.98         89.22        14.08 o
   2   6  16          0.30          1.71         9.75 o
   3   6  16         38.98         42.57        10.99 o
   1   7  16        220.11        227.08        18.56 o
   2   7  16          1.52         15.47         9.31 o
   3   7  16         42.69         55.79        11.89 o
   0   8  16          9.24         -2.87        14.79 o
   1   8  16         59.74         48.63        11.40 o
   2   8  16         14.00         19.11         9.83 o
   1   9  16         98.67        113.84        14.49 o
   2   9  16         72.10         45.40        11.65 o
   0  10  16         54.34         66.48        17.38 o
   1  10  16         26.00         27.87        11.22 o
   1   0  17         77.47         91.84        25.71 o
   0   1  17        480.91        543.65        54.19 o
   1   1  17          8.52          6.24        12.49 o
   1   2  17         11.82          2.95        14.91 o
   0   3  17        168.76        157.87        32.52 o
   1   3  17          0.71         -8.38        24.38 o
                                                
